# Supplementary material for: Homology Modeling of Dopamine D2 and D3 Receptors: Molecular Dynamics Refinement and Docking Evaluation
Source: PLoS One. 2012 Sep 6;7(9):e44316. doi: 10.1371/journal.pone.0044316 (PMC3435408; doi:10.1371/journal.pone.0044316)
Supplement: Supporting Information S2 — Supplemental files (.pdb files) contained in the compressed directory File S2 include poses of ligands, shown in Figure 1, docked into hD3 and hD2L optimized receptors, whose.pdb files are also included in File S2. All.pdb files can be visualized with Open Pymol. Files named ligand_D2.pdb correspond to poses of ligand docked into hD2L receptor, whereas files named ligand_D3.pdb correspond to poses into hD3 receptor. The optimized structure of hD3 and hD2L receptor are named respectively opt_D3_receptor.pdb and opt_D2L_receptor. (ZIP) [file pone.0044316.s002.zip › supporting_information_pdb/dopamine_D3.pdb]

REMARK   4 XXXX COMPLIES WITH FORMAT V. 2.0
HEADER   Dopamine docked in hD3 optimized structure model
ATOM      1  CAF DRG d          -2.028  -5.739  10.201 -0.37 -0.00      dopa C  
ATOM      2  CAJ DRG d          -1.858  -4.425   9.713 -0.61 -0.01      dopa C  
ATOM      3  CAI DRG d          -1.836  -3.328  10.609 -0.57 -0.00      dopa C  
ATOM      4  CAD DRG d          -1.977  -3.523  11.993 -0.47 -0.00      dopa C  
ATOM      5  CAE DRG d          -2.144  -4.828  12.477 -0.50 -0.00      dopa C  
ATOM      6  CAK DRG d          -2.169  -5.929  11.594 -0.53  0.01      dopa C  
ATOM      7  OAC DRG d          -1.751  -4.191   8.378 -0.53  0.08      dopa O  
ATOM      8  HAC DRG d          -1.750  -3.206   8.202 -0.60 -0.01      dopa H  
ATOM      9  CAH DRG d          -2.445  -7.211  12.086 -0.54 -0.03      dopa C  
ATOM     10  CAG DRG d          -3.049  -8.146  11.028 -0.54 -0.02      dopa C  
ATOM     11  NAA DRG d          -2.128  -9.208  10.617 -0.29 -0.24      dopa N  
ATOM     12  HAK DRG d          -1.202  -8.829  10.526 -0.49 -0.00      dopa H  
ATOM     13  HAL DRG d          -2.424  -9.567   9.730 -0.04 -0.00      dopa H  
ATOM     14  HAA DRG d          -2.128  -9.939  11.298 -0.60 -0.00      dopa H  
ATOM     15  OAB DRG d          -1.666  -2.085  10.099 -0.53  0.00      dopa O  
ATOM     16  HAB DRG d          -1.300  -2.152   9.173 -0.50 -0.01      dopa H  
TER      17      DRG d     
