# Supplementary material for: Homology Modeling of Dopamine D2 and D3 Receptors: Molecular Dynamics Refinement and Docking Evaluation
Source: PLoS One. 2012 Sep 6;7(9):e44316. doi: 10.1371/journal.pone.0044316 (PMC3435408; doi:10.1371/journal.pone.0044316)
Supplement: Supporting Information S2 — Supplemental files (.pdb files) contained in the compressed directory File S2 include poses of ligands, shown in Figure 1, docked into hD3 and hD2L optimized receptors, whose.pdb files are also included in File S2. All.pdb files can be visualized with Open Pymol. Files named ligand_D2.pdb correspond to poses of ligand docked into hD2L receptor, whereas files named ligand_D3.pdb correspond to poses into hD3 receptor. The optimized structure of hD3 and hD2L receptor are named respectively opt_D3_receptor.pdb and opt_D2L_receptor. (ZIP) [file pone.0044316.s002.zip › supporting_information_pdb/opt_D2L_receptor.pdb]

HEADER  hD2L dopaminergic receptor optimized in POPC bilayer 
ATOM      1  C   ACE P  36      -7.353 -22.831  14.583  1.00  0.00      P1   C  
ATOM      2  O   ACE P  36      -8.335 -23.600  14.831  1.00  0.00      P1   O  
ATOM      3  CH3 ACE P  36      -7.238 -21.605  15.444  1.00  0.00      P1   C  
ATOM      4 1HH3 ACE P  36      -6.816 -21.868  16.405  1.00  0.00      P1   H  
ATOM      5 2HH3 ACE P  36      -6.590 -20.879  14.971  1.00  0.00      P1   H  
ATOM      6 3HH3 ACE P  36      -8.207 -21.163  15.596  1.00  0.00      P1   H  
ATOM      7  CA  TYR P  37      -6.232 -24.267  12.787  1.00  0.00      P1   C  
ATOM      8  C   TYR P  37      -4.737 -24.477  12.414  1.00  0.00      P1   C  
ATOM      9  O   TYR P  37      -4.367 -24.117  11.344  1.00  0.00      P1   O  
ATOM     10  CB  TYR P  37      -7.177 -24.292  11.530  1.00  0.00      P1   C  
ATOM     11  CG  TYR P  37      -8.639 -24.169  11.774  1.00  0.00      P1   C  
ATOM     12  CD1 TYR P  37      -9.378 -25.322  12.083  1.00  0.00      P1   C  
ATOM     13  CD2 TYR P  37      -9.246 -22.901  11.717  1.00  0.00      P1   C  
ATOM     14  CE1 TYR P  37     -10.749 -25.223  12.381  1.00  0.00      P1   C  
ATOM     15  CE2 TYR P  37     -10.632 -22.806  12.019  1.00  0.00      P1   C  
ATOM     16  CZ  TYR P  37     -11.394 -23.965  12.378  1.00  0.00      P1   C  
ATOM     17  OH  TYR P  37     -12.795 -23.758  12.715  1.00  0.00      P1   O  
ATOM     18  N   TYR P  37      -6.538 -23.072  13.629  1.00  0.00      P1   N  
ATOM     19  HA  TYR P  37      -6.494 -24.961  13.555  1.00  0.00      P1   H  
ATOM     20  HB1 TYR P  37      -6.859 -23.461  10.867  1.00  0.00      P1   H  
ATOM     21  HB2 TYR P  37      -6.988 -25.257  11.019  1.00  0.00      P1   H  
ATOM     22  HD1 TYR P  37      -8.950 -26.315  12.106  1.00  0.00      P1   H  
ATOM     23  HD2 TYR P  37      -8.716 -21.996  11.454  1.00  0.00      P1   H  
ATOM     24  HE1 TYR P  37     -11.299 -26.123  12.614  1.00  0.00      P1   H  
ATOM     25  HE2 TYR P  37     -11.159 -21.868  11.992  1.00  0.00      P1   H  
ATOM     26  HH  TYR P  37     -13.296 -24.569  12.602  1.00  0.00      P1   H  
ATOM     27  H01 TYR P  37      -5.842 -22.317  13.389  1.00  0.00      P1   H  
ATOM     28  N   ALA P  38      -3.876 -25.057  13.320  1.00  0.00      P1   N  
ATOM     29  CA  ALA P  38      -2.415 -24.922  13.086  1.00  0.00      P1   C  
ATOM     30  C   ALA P  38      -1.824 -25.773  12.001  1.00  0.00      P1   C  
ATOM     31  O   ALA P  38      -0.991 -25.241  11.160  1.00  0.00      P1   O  
ATOM     32  CB  ALA P  38      -1.644 -25.256  14.362  1.00  0.00      P1   C  
ATOM     33  HN  ALA P  38      -4.037 -25.531  14.141  1.00  0.00      P1   H  
ATOM     34  HA  ALA P  38      -2.214 -23.892  12.845  1.00  0.00      P1   H  
ATOM     35  HB1 ALA P  38      -1.950 -24.672  15.258  1.00  0.00      P1   H  
ATOM     36  HB2 ALA P  38      -1.790 -26.328  14.618  1.00  0.00      P1   H  
ATOM     37  HB3 ALA P  38      -0.545 -25.204  14.282  1.00  0.00      P1   H  
ATOM     38  N   THR P  39      -2.187 -27.025  11.893  1.00  0.00      P1   N  
ATOM     39  CA  THR P  39      -1.820 -27.886  10.769  1.00  0.00      P1   C  
ATOM     40  C   THR P  39      -2.419 -27.427   9.422  1.00  0.00      P1   C  
ATOM     41  O   THR P  39      -1.724 -27.618   8.387  1.00  0.00      P1   O  
ATOM     42  CB  THR P  39      -2.050 -29.413  11.041  1.00  0.00      P1   C  
ATOM     43  CG2 THR P  39      -1.669 -30.412   9.883  1.00  0.00      P1   C  
ATOM     44  OG1 THR P  39      -1.373 -29.900  12.204  1.00  0.00      P1   O  
ATOM     45  HN  THR P  39      -2.763 -27.509  12.543  1.00  0.00      P1   H  
ATOM     46  HA  THR P  39      -0.756 -27.811  10.646  1.00  0.00      P1   H  
ATOM     47  HB  THR P  39      -3.138 -29.614  11.128  1.00  0.00      P1   H  
ATOM     48  HG1 THR P  39      -1.579 -30.808  12.423  1.00  0.00      P1   H  
ATOM     49 HG21 THR P  39      -1.899 -31.451  10.203  1.00  0.00      P1   H  
ATOM     50 HG22 THR P  39      -2.190 -30.183   8.930  1.00  0.00      P1   H  
ATOM     51 HG23 THR P  39      -0.569 -30.320   9.763  1.00  0.00      P1   H  
ATOM     52  N   LEU P  40      -3.628 -26.837   9.317  1.00  0.00      P1   N  
ATOM     53  CA  LEU P  40      -4.243 -26.293   7.995  1.00  0.00      P1   C  
ATOM     54  C   LEU P  40      -3.503 -25.027   7.507  1.00  0.00      P1   C  
ATOM     55  O   LEU P  40      -3.265 -24.860   6.282  1.00  0.00      P1   O  
ATOM     56  CB  LEU P  40      -5.810 -26.119   8.019  1.00  0.00      P1   C  
ATOM     57  CG  LEU P  40      -6.524 -25.694   6.728  1.00  0.00      P1   C  
ATOM     58  CD1 LEU P  40      -6.399 -26.730   5.629  1.00  0.00      P1   C  
ATOM     59  CD2 LEU P  40      -8.060 -25.539   7.084  1.00  0.00      P1   C  
ATOM     60  HN  LEU P  40      -4.176 -26.739  10.140  1.00  0.00      P1   H  
ATOM     61  HA  LEU P  40      -4.137 -27.075   7.264  1.00  0.00      P1   H  
ATOM     62  HB1 LEU P  40      -6.263 -27.070   8.366  1.00  0.00      P1   H  
ATOM     63  HB2 LEU P  40      -6.056 -25.385   8.813  1.00  0.00      P1   H  
ATOM     64  HG  LEU P  40      -6.183 -24.676   6.445  1.00  0.00      P1   H  
ATOM     65 HD11 LEU P  40      -5.344 -26.807   5.292  1.00  0.00      P1   H  
ATOM     66 HD12 LEU P  40      -6.760 -27.753   5.873  1.00  0.00      P1   H  
ATOM     67 HD13 LEU P  40      -6.902 -26.426   4.687  1.00  0.00      P1   H  
ATOM     68 HD21 LEU P  40      -8.554 -25.279   6.122  1.00  0.00      P1   H  
ATOM     69 HD22 LEU P  40      -8.511 -26.484   7.454  1.00  0.00      P1   H  
ATOM     70 HD23 LEU P  40      -8.095 -24.785   7.895  1.00  0.00      P1   H  
ATOM     71  N   LEU P  41      -3.081 -24.061   8.382  1.00  0.00      P1   N  
ATOM     72  CA  LEU P  41      -2.006 -23.059   8.120  1.00  0.00      P1   C  
ATOM     73  C   LEU P  41      -0.741 -23.669   7.665  1.00  0.00      P1   C  
ATOM     74  O   LEU P  41      -0.174 -23.283   6.687  1.00  0.00      P1   O  
ATOM     75  CB  LEU P  41      -1.769 -22.130   9.434  1.00  0.00      P1   C  
ATOM     76  CG  LEU P  41      -2.846 -21.211  10.040  1.00  0.00      P1   C  
ATOM     77  CD1 LEU P  41      -2.251 -20.450  11.216  1.00  0.00      P1   C  
ATOM     78  CD2 LEU P  41      -3.209 -20.147   8.950  1.00  0.00      P1   C  
ATOM     79  HN  LEU P  41      -3.472 -24.092   9.300  1.00  0.00      P1   H  
ATOM     80  HA  LEU P  41      -2.411 -22.484   7.312  1.00  0.00      P1   H  
ATOM     81  HB1 LEU P  41      -1.450 -22.799  10.252  1.00  0.00      P1   H  
ATOM     82  HB2 LEU P  41      -0.967 -21.403   9.201  1.00  0.00      P1   H  
ATOM     83  HG  LEU P  41      -3.747 -21.818  10.243  1.00  0.00      P1   H  
ATOM     84 HD11 LEU P  41      -2.890 -19.745  11.788  1.00  0.00      P1   H  
ATOM     85 HD12 LEU P  41      -1.969 -21.123  12.052  1.00  0.00      P1   H  
ATOM     86 HD13 LEU P  41      -1.380 -19.848  10.879  1.00  0.00      P1   H  
ATOM     87 HD21 LEU P  41      -3.931 -19.420   9.381  1.00  0.00      P1   H  
ATOM     88 HD22 LEU P  41      -2.297 -19.554   8.724  1.00  0.00      P1   H  
ATOM     89 HD23 LEU P  41      -3.562 -20.596   8.007  1.00  0.00      P1   H  
ATOM     90  N   THR P  42      -0.157 -24.690   8.352  1.00  0.00      P1   N  
ATOM     91  CA  THR P  42       1.157 -25.361   7.965  1.00  0.00      P1   C  
ATOM     92  C   THR P  42       1.106 -26.091   6.596  1.00  0.00      P1   C  
ATOM     93  O   THR P  42       2.042 -26.056   5.834  1.00  0.00      P1   O  
ATOM     94  CB  THR P  42       1.612 -26.350   9.082  1.00  0.00      P1   C  
ATOM     95  CG2 THR P  42       3.092 -26.818   8.755  1.00  0.00      P1   C  
ATOM     96  OG1 THR P  42       1.834 -25.728  10.306  1.00  0.00      P1   O  
ATOM     97  HN  THR P  42      -0.708 -24.950   9.136  1.00  0.00      P1   H  
ATOM     98  HA  THR P  42       1.943 -24.635   7.841  1.00  0.00      P1   H  
ATOM     99  HB  THR P  42       0.929 -27.217   9.157  1.00  0.00      P1   H  
ATOM    100  HG1 THR P  42       0.992 -25.486  10.634  1.00  0.00      P1   H  
ATOM    101 HG21 THR P  42       3.817 -26.011   8.507  1.00  0.00      P1   H  
ATOM    102 HG22 THR P  42       3.379 -27.543   9.550  1.00  0.00      P1   H  
ATOM    103 HG23 THR P  42       3.233 -27.398   7.823  1.00  0.00      P1   H  
ATOM    104  N   LEU P  43      -0.069 -26.708   6.298  1.00  0.00      P1   N  
ATOM    105  CA  LEU P  43      -0.436 -27.185   4.981  1.00  0.00      P1   C  
ATOM    106  C   LEU P  43      -0.460 -26.060   3.911  1.00  0.00      P1   C  
ATOM    107  O   LEU P  43      -0.000 -26.321   2.831  1.00  0.00      P1   O  
ATOM    108  CB  LEU P  43      -1.671 -28.113   5.060  1.00  0.00      P1   C  
ATOM    109  CG  LEU P  43      -2.060 -28.815   3.730  1.00  0.00      P1   C  
ATOM    110  CD1 LEU P  43      -0.898 -29.742   3.174  1.00  0.00      P1   C  
ATOM    111  CD2 LEU P  43      -3.226 -29.712   3.801  1.00  0.00      P1   C  
ATOM    112  HN  LEU P  43      -0.756 -26.879   7.003  1.00  0.00      P1   H  
ATOM    113  HA  LEU P  43       0.417 -27.764   4.671  1.00  0.00      P1   H  
ATOM    114  HB1 LEU P  43      -1.488 -28.936   5.783  1.00  0.00      P1   H  
ATOM    115  HB2 LEU P  43      -2.492 -27.459   5.422  1.00  0.00      P1   H  
ATOM    116  HG  LEU P  43      -2.253 -28.011   2.992  1.00  0.00      P1   H  
ATOM    117 HD11 LEU P  43      -1.263 -30.116   2.194  1.00  0.00      P1   H  
ATOM    118 HD12 LEU P  43       0.063 -29.249   2.912  1.00  0.00      P1   H  
ATOM    119 HD13 LEU P  43      -0.728 -30.582   3.879  1.00  0.00      P1   H  
ATOM    120 HD21 LEU P  43      -4.067 -29.043   4.073  1.00  0.00      P1   H  
ATOM    121 HD22 LEU P  43      -3.513 -30.083   2.794  1.00  0.00      P1   H  
ATOM    122 HD23 LEU P  43      -3.111 -30.545   4.528  1.00  0.00      P1   H  
ATOM    123  N   LEU P  44      -0.993 -24.886   4.223  1.00  0.00      P1   N  
ATOM    124  CA  LEU P  44      -1.038 -23.773   3.313  1.00  0.00      P1   C  
ATOM    125  C   LEU P  44       0.343 -23.223   2.988  1.00  0.00      P1   C  
ATOM    126  O   LEU P  44       0.541 -22.991   1.785  1.00  0.00      P1   O  
ATOM    127  CB  LEU P  44      -2.035 -22.705   3.798  1.00  0.00      P1   C  
ATOM    128  CG  LEU P  44      -2.362 -21.535   2.872  1.00  0.00      P1   C  
ATOM    129  CD1 LEU P  44      -3.031 -21.747   1.555  1.00  0.00      P1   C  
ATOM    130  CD2 LEU P  44      -3.292 -20.540   3.588  1.00  0.00      P1   C  
ATOM    131  HN  LEU P  44      -1.379 -24.720   5.124  1.00  0.00      P1   H  
ATOM    132  HA  LEU P  44      -1.460 -24.173   2.404  1.00  0.00      P1   H  
ATOM    133  HB1 LEU P  44      -2.969 -23.264   4.019  1.00  0.00      P1   H  
ATOM    134  HB2 LEU P  44      -1.677 -22.321   4.765  1.00  0.00      P1   H  
ATOM    135  HG  LEU P  44      -1.392 -21.030   2.690  1.00  0.00      P1   H  
ATOM    136 HD11 LEU P  44      -3.974 -22.331   1.622  1.00  0.00      P1   H  
ATOM    137 HD12 LEU P  44      -3.200 -20.900   0.865  1.00  0.00      P1   H  
ATOM    138 HD13 LEU P  44      -2.383 -22.442   0.982  1.00  0.00      P1   H  
ATOM    139 HD21 LEU P  44      -4.271 -21.038   3.727  1.00  0.00      P1   H  
ATOM    140 HD22 LEU P  44      -2.940 -20.252   4.601  1.00  0.00      P1   H  
ATOM    141 HD23 LEU P  44      -3.543 -19.643   2.981  1.00  0.00      P1   H  
ATOM    142  N   ILE P  45       1.298 -23.005   3.878  1.00  0.00      P1   N  
ATOM    143  CA  ILE P  45       2.648 -22.498   3.784  1.00  0.00      P1   C  
ATOM    144  C   ILE P  45       3.434 -23.433   2.769  1.00  0.00      P1   C  
ATOM    145  O   ILE P  45       4.143 -22.862   2.025  1.00  0.00      P1   O  
ATOM    146  CB  ILE P  45       3.404 -22.351   5.167  1.00  0.00      P1   C  
ATOM    147  CG1 ILE P  45       2.687 -21.286   6.031  1.00  0.00      P1   C  
ATOM    148  CG2 ILE P  45       4.940 -22.061   5.068  1.00  0.00      P1   C  
ATOM    149  CD1 ILE P  45       3.111 -21.171   7.495  1.00  0.00      P1   C  
ATOM    150  HN  ILE P  45       1.055 -23.329   4.785  1.00  0.00      P1   H  
ATOM    151  HA  ILE P  45       2.608 -21.570   3.241  1.00  0.00      P1   H  
ATOM    152  HB  ILE P  45       3.357 -23.362   5.610  1.00  0.00      P1   H  
ATOM    153 HG11 ILE P  45       2.838 -20.321   5.508  1.00  0.00      P1   H  
ATOM    154 HG12 ILE P  45       1.613 -21.464   6.035  1.00  0.00      P1   H  
ATOM    155 HG21 ILE P  45       5.382 -22.111   6.073  1.00  0.00      P1   H  
ATOM    156 HG22 ILE P  45       5.513 -22.814   4.492  1.00  0.00      P1   H  
ATOM    157 HG23 ILE P  45       5.152 -21.083   4.600  1.00  0.00      P1   H  
ATOM    158  HD1 ILE P  45       2.518 -20.425   8.062  1.00  0.00      P1   H  
ATOM    159  HD2 ILE P  45       3.076 -22.162   7.997  1.00  0.00      P1   H  
ATOM    160  HD3 ILE P  45       4.143 -20.803   7.512  1.00  0.00      P1   H  
ATOM    161  N   ALA P  46       3.285 -24.760   2.832  1.00  0.00      P1   N  
ATOM    162  CA  ALA P  46       3.746 -25.680   1.738  1.00  0.00      P1   C  
ATOM    163  C   ALA P  46       3.250 -25.310   0.360  1.00  0.00      P1   C  
ATOM    164  O   ALA P  46       4.034 -25.333  -0.566  1.00  0.00      P1   O  
ATOM    165  CB  ALA P  46       3.400 -27.105   2.037  1.00  0.00      P1   C  
ATOM    166  HN  ALA P  46       2.857 -25.137   3.645  1.00  0.00      P1   H  
ATOM    167  HA  ALA P  46       4.824 -25.639   1.702  1.00  0.00      P1   H  
ATOM    168  HB1 ALA P  46       3.832 -27.751   1.243  1.00  0.00      P1   H  
ATOM    169  HB2 ALA P  46       3.898 -27.424   2.978  1.00  0.00      P1   H  
ATOM    170  HB3 ALA P  46       2.328 -27.396   2.052  1.00  0.00      P1   H  
ATOM    171  N   VAL P  47       1.997 -24.958   0.186  1.00  0.00      P1   N  
ATOM    172  CA  VAL P  47       1.469 -24.526  -1.169  1.00  0.00      P1   C  
ATOM    173  C   VAL P  47       1.936 -23.176  -1.567  1.00  0.00      P1   C  
ATOM    174  O   VAL P  47       2.223 -23.094  -2.769  1.00  0.00      P1   O  
ATOM    175  CB  VAL P  47      -0.038 -24.583  -1.212  1.00  0.00      P1   C  
ATOM    176  CG1 VAL P  47      -0.625 -24.279  -2.650  1.00  0.00      P1   C  
ATOM    177  CG2 VAL P  47      -0.473 -26.074  -0.870  1.00  0.00      P1   C  
ATOM    178  HN  VAL P  47       1.414 -24.988   0.987  1.00  0.00      P1   H  
ATOM    179  HA  VAL P  47       1.764 -25.258  -1.902  1.00  0.00      P1   H  
ATOM    180  HB  VAL P  47      -0.410 -23.799  -0.528  1.00  0.00      P1   H  
ATOM    181 HG11 VAL P  47      -0.104 -25.019  -3.295  1.00  0.00      P1   H  
ATOM    182 HG12 VAL P  47      -1.728 -24.384  -2.626  1.00  0.00      P1   H  
ATOM    183 HG13 VAL P  47      -0.408 -23.273  -3.062  1.00  0.00      P1   H  
ATOM    184 HG21 VAL P  47      -0.027 -26.730  -1.647  1.00  0.00      P1   H  
ATOM    185 HG22 VAL P  47      -0.208 -26.419   0.144  1.00  0.00      P1   H  
ATOM    186 HG23 VAL P  47      -1.574 -26.140  -1.017  1.00  0.00      P1   H  
ATOM    187  N   ILE P  48       2.092 -22.190  -0.746  1.00  0.00      P1   N  
ATOM    188  CA  ILE P  48       2.651 -20.863  -1.103  1.00  0.00      P1   C  
ATOM    189  C   ILE P  48       4.103 -20.953  -1.579  1.00  0.00      P1   C  
ATOM    190  O   ILE P  48       4.423 -20.397  -2.647  1.00  0.00      P1   O  
ATOM    191  CB  ILE P  48       2.433 -19.778  -0.018  1.00  0.00      P1   C  
ATOM    192  CG1 ILE P  48       0.983 -19.653   0.429  1.00  0.00      P1   C  
ATOM    193  CG2 ILE P  48       2.915 -18.405  -0.578  1.00  0.00      P1   C  
ATOM    194  CD1 ILE P  48       0.673 -18.668   1.558  1.00  0.00      P1   C  
ATOM    195  HN  ILE P  48       1.929 -22.337   0.220  1.00  0.00      P1   H  
ATOM    196  HA  ILE P  48       2.048 -20.602  -1.952  1.00  0.00      P1   H  
ATOM    197  HB  ILE P  48       3.006 -20.059   0.884  1.00  0.00      P1   H  
ATOM    198 HG11 ILE P  48       0.529 -19.289  -0.516  1.00  0.00      P1   H  
ATOM    199 HG12 ILE P  48       0.498 -20.598   0.691  1.00  0.00      P1   H  
ATOM    200 HG21 ILE P  48       3.992 -18.275  -0.830  1.00  0.00      P1   H  
ATOM    201 HG22 ILE P  48       2.301 -18.047  -1.431  1.00  0.00      P1   H  
ATOM    202 HG23 ILE P  48       2.851 -17.598   0.152  1.00  0.00      P1   H  
ATOM    203  HD1 ILE P  48       0.865 -17.594   1.367  1.00  0.00      P1   H  
ATOM    204  HD2 ILE P  48      -0.415 -18.744   1.669  1.00  0.00      P1   H  
ATOM    205  HD3 ILE P  48       1.036 -18.987   2.556  1.00  0.00      P1   H  
ATOM    206  N   VAL P  49       4.987 -21.635  -0.803  1.00  0.00      P1   N  
ATOM    207  CA  VAL P  49       6.432 -21.811  -1.097  1.00  0.00      P1   C  
ATOM    208  C   VAL P  49       6.753 -22.606  -2.286  1.00  0.00      P1   C  
ATOM    209  O   VAL P  49       7.615 -22.256  -3.066  1.00  0.00      P1   O  
ATOM    210  CB  VAL P  49       7.251 -22.171   0.181  1.00  0.00      P1   C  
ATOM    211  CG1 VAL P  49       8.779 -22.195  -0.047  1.00  0.00      P1   C  
ATOM    212  CG2 VAL P  49       6.957 -21.131   1.272  1.00  0.00      P1   C  
ATOM    213  HN  VAL P  49       4.625 -22.062   0.020  1.00  0.00      P1   H  
ATOM    214  HA  VAL P  49       6.761 -20.836  -1.422  1.00  0.00      P1   H  
ATOM    215  HB  VAL P  49       6.978 -23.203   0.481  1.00  0.00      P1   H  
ATOM    216 HG11 VAL P  49       9.007 -21.202  -0.487  1.00  0.00      P1   H  
ATOM    217 HG12 VAL P  49       9.324 -22.447   0.890  1.00  0.00      P1   H  
ATOM    218 HG13 VAL P  49       9.085 -22.951  -0.797  1.00  0.00      P1   H  
ATOM    219 HG21 VAL P  49       7.331 -20.131   0.997  1.00  0.00      P1   H  
ATOM    220 HG22 VAL P  49       5.915 -20.976   1.615  1.00  0.00      P1   H  
ATOM    221 HG23 VAL P  49       7.567 -21.399   2.160  1.00  0.00      P1   H  
ATOM    222  N   PHE P  50       6.059 -23.746  -2.404  1.00  0.00      P1   N  
ATOM    223  CA  PHE P  50       6.210 -24.625  -3.551  1.00  0.00      P1   C  
ATOM    224  C   PHE P  50       5.685 -23.944  -4.832  1.00  0.00      P1   C  
ATOM    225  O   PHE P  50       6.318 -24.182  -5.867  1.00  0.00      P1   O  
ATOM    226  CB  PHE P  50       5.407 -26.031  -3.387  1.00  0.00      P1   C  
ATOM    227  CG  PHE P  50       5.406 -27.229  -4.336  1.00  0.00      P1   C  
ATOM    228  CD1 PHE P  50       4.518 -28.185  -4.154  1.00  0.00      P1   C  
ATOM    229  CD2 PHE P  50       6.488 -27.376  -5.299  1.00  0.00      P1   C  
ATOM    230  CE1 PHE P  50       4.607 -29.369  -4.983  1.00  0.00      P1   C  
ATOM    231  CE2 PHE P  50       6.567 -28.482  -6.101  1.00  0.00      P1   C  
ATOM    232  CZ  PHE P  50       5.597 -29.473  -5.910  1.00  0.00      P1   C  
ATOM    233  HN  PHE P  50       5.405 -24.085  -1.734  1.00  0.00      P1   H  
ATOM    234  HA  PHE P  50       7.272 -24.807  -3.613  1.00  0.00      P1   H  
ATOM    235  HB1 PHE P  50       5.744 -26.461  -2.421  1.00  0.00      P1   H  
ATOM    236  HB2 PHE P  50       4.380 -25.634  -3.250  1.00  0.00      P1   H  
ATOM    237  HD1 PHE P  50       3.766 -28.052  -3.393  1.00  0.00      P1   H  
ATOM    238  HD2 PHE P  50       7.207 -26.567  -5.322  1.00  0.00      P1   H  
ATOM    239  HE1 PHE P  50       3.863 -30.117  -4.808  1.00  0.00      P1   H  
ATOM    240  HE2 PHE P  50       7.299 -28.682  -6.869  1.00  0.00      P1   H  
ATOM    241  HZ  PHE P  50       5.643 -30.358  -6.526  1.00  0.00      P1   H  
ATOM    242  N   GLY P  51       4.607 -23.131  -4.818  1.00  0.00      P1   N  
ATOM    243  CA  GLY P  51       4.010 -22.603  -6.016  1.00  0.00      P1   C  
ATOM    244  C   GLY P  51       4.887 -21.476  -6.529  1.00  0.00      P1   C  
ATOM    245  O   GLY P  51       5.317 -21.550  -7.648  1.00  0.00      P1   O  
ATOM    246  HN  GLY P  51       4.125 -22.854  -3.991  1.00  0.00      P1   H  
ATOM    247  HA1 GLY P  51       3.007 -22.360  -5.702  1.00  0.00      P1   H  
ATOM    248  HA2 GLY P  51       4.006 -23.314  -6.828  1.00  0.00      P1   H  
ATOM    249  N   ASN P  52       5.153 -20.432  -5.687  1.00  0.00      P1   N  
ATOM    250  CA  ASN P  52       5.800 -19.221  -6.154  1.00  0.00      P1   C  
ATOM    251  C   ASN P  52       7.224 -19.340  -6.567  1.00  0.00      P1   C  
ATOM    252  O   ASN P  52       7.648 -18.596  -7.426  1.00  0.00      P1   O  
ATOM    253  CB  ASN P  52       5.510 -18.026  -5.169  1.00  0.00      P1   C  
ATOM    254  CG  ASN P  52       4.003 -17.826  -5.015  1.00  0.00      P1   C  
ATOM    255  ND2 ASN P  52       3.406 -18.230  -3.876  1.00  0.00      P1   N  
ATOM    256  OD1 ASN P  52       3.375 -17.300  -5.925  1.00  0.00      P1   O  
ATOM    257  HN  ASN P  52       4.902 -20.478  -4.727  1.00  0.00      P1   H  
ATOM    258  HA  ASN P  52       5.326 -18.973  -7.092  1.00  0.00      P1   H  
ATOM    259  HB1 ASN P  52       6.005 -18.247  -4.200  1.00  0.00      P1   H  
ATOM    260  HB2 ASN P  52       6.015 -17.114  -5.533  1.00  0.00      P1   H  
ATOM    261 HD21 ASN P  52       2.425 -18.074  -3.839  1.00  0.00      P1   H  
ATOM    262 HD22 ASN P  52       3.961 -18.639  -3.173  1.00  0.00      P1   H  
ATOM    263  N   VAL P  53       8.038 -20.243  -6.040  1.00  0.00      P1   N  
ATOM    264  CA  VAL P  53       9.456 -20.363  -6.430  1.00  0.00      P1   C  
ATOM    265  C   VAL P  53       9.537 -21.034  -7.834  1.00  0.00      P1   C  
ATOM    266  O   VAL P  53      10.367 -20.571  -8.605  1.00  0.00      P1   O  
ATOM    267  CB  VAL P  53      10.241 -21.114  -5.412  1.00  0.00      P1   C  
ATOM    268  CG1 VAL P  53      11.747 -21.411  -5.757  1.00  0.00      P1   C  
ATOM    269  CG2 VAL P  53      10.169 -20.285  -4.089  1.00  0.00      P1   C  
ATOM    270  HN  VAL P  53       7.734 -20.917  -5.361  1.00  0.00      P1   H  
ATOM    271  HA  VAL P  53       9.957 -19.407  -6.473  1.00  0.00      P1   H  
ATOM    272  HB  VAL P  53       9.747 -22.097  -5.294  1.00  0.00      P1   H  
ATOM    273 HG11 VAL P  53      11.857 -22.045  -6.659  1.00  0.00      P1   H  
ATOM    274 HG12 VAL P  53      12.111 -20.370  -5.884  1.00  0.00      P1   H  
ATOM    275 HG13 VAL P  53      12.203 -21.923  -4.881  1.00  0.00      P1   H  
ATOM    276 HG21 VAL P  53      10.700 -19.322  -4.252  1.00  0.00      P1   H  
ATOM    277 HG22 VAL P  53       9.159 -20.197  -3.648  1.00  0.00      P1   H  
ATOM    278 HG23 VAL P  53      10.713 -20.946  -3.383  1.00  0.00      P1   H  
ATOM    279  N   LEU P  54       8.739 -21.993  -8.116  1.00  0.00      P1   N  
ATOM    280  CA  LEU P  54       8.461 -22.439  -9.500  1.00  0.00      P1   C  
ATOM    281  C   LEU P  54       7.955 -21.360 -10.421  1.00  0.00      P1   C  
ATOM    282  O   LEU P  54       8.344 -21.421 -11.569  1.00  0.00      P1   O  
ATOM    283  CB  LEU P  54       7.533 -23.701  -9.501  1.00  0.00      P1   C  
ATOM    284  CG  LEU P  54       8.086 -24.985  -8.800  1.00  0.00      P1   C  
ATOM    285  CD1 LEU P  54       6.989 -26.042  -8.961  1.00  0.00      P1   C  
ATOM    286  CD2 LEU P  54       9.376 -25.493  -9.512  1.00  0.00      P1   C  
ATOM    287  HN  LEU P  54       8.231 -22.487  -7.413  1.00  0.00      P1   H  
ATOM    288  HA  LEU P  54       9.426 -22.663  -9.888  1.00  0.00      P1   H  
ATOM    289  HB1 LEU P  54       6.503 -23.428  -9.187  1.00  0.00      P1   H  
ATOM    290  HB2 LEU P  54       7.447 -23.999 -10.560  1.00  0.00      P1   H  
ATOM    291  HG  LEU P  54       8.209 -24.782  -7.717  1.00  0.00      P1   H  
ATOM    292 HD11 LEU P  54       7.262 -27.011  -8.490  1.00  0.00      P1   H  
ATOM    293 HD12 LEU P  54       6.022 -25.676  -8.557  1.00  0.00      P1   H  
ATOM    294 HD13 LEU P  54       6.854 -26.186 -10.053  1.00  0.00      P1   H  
ATOM    295 HD21 LEU P  54       9.841 -26.430  -9.123  1.00  0.00      P1   H  
ATOM    296 HD22 LEU P  54       9.201 -25.530 -10.607  1.00  0.00      P1   H  
ATOM    297 HD23 LEU P  54      10.174 -24.762  -9.332  1.00  0.00      P1   H  
ATOM    298  N   VAL P  55       7.143 -20.348 -10.066  1.00  0.00      P1   N  
ATOM    299  CA  VAL P  55       6.779 -19.223 -10.935  1.00  0.00      P1   C  
ATOM    300  C   VAL P  55       8.057 -18.340 -11.101  1.00  0.00      P1   C  
ATOM    301  O   VAL P  55       8.205 -17.823 -12.227  1.00  0.00      P1   O  
ATOM    302  CB  VAL P  55       5.686 -18.239 -10.347  1.00  0.00      P1   C  
ATOM    303  CG1 VAL P  55       5.283 -17.005 -11.225  1.00  0.00      P1   C  
ATOM    304  CG2 VAL P  55       4.306 -18.996 -10.140  1.00  0.00      P1   C  
ATOM    305  HN  VAL P  55       6.790 -20.386  -9.145  1.00  0.00      P1   H  
ATOM    306  HA  VAL P  55       6.426 -19.646 -11.865  1.00  0.00      P1   H  
ATOM    307  HB  VAL P  55       6.126 -17.836  -9.417  1.00  0.00      P1   H  
ATOM    308 HG11 VAL P  55       6.123 -16.322 -11.477  1.00  0.00      P1   H  
ATOM    309 HG12 VAL P  55       4.858 -17.285 -12.212  1.00  0.00      P1   H  
ATOM    310 HG13 VAL P  55       4.550 -16.295 -10.786  1.00  0.00      P1   H  
ATOM    311 HG21 VAL P  55       4.424 -19.861  -9.462  1.00  0.00      P1   H  
ATOM    312 HG22 VAL P  55       3.575 -18.294  -9.686  1.00  0.00      P1   H  
ATOM    313 HG23 VAL P  55       3.842 -19.346 -11.088  1.00  0.00      P1   H  
ATOM    314  N   CYS P  56       8.934 -18.145 -10.115  1.00  0.00      P1   N  
ATOM    315  CA  CYS P  56      10.293 -17.529 -10.365  1.00  0.00      P1   C  
ATOM    316  C   CYS P  56      11.163 -18.350 -11.399  1.00  0.00      P1   C  
ATOM    317  O   CYS P  56      11.753 -17.684 -12.336  1.00  0.00      P1   O  
ATOM    318  CB  CYS P  56      11.272 -17.263  -9.140  1.00  0.00      P1   C  
ATOM    319  SG  CYS P  56      10.653 -16.233  -7.786  1.00  0.00      P1   S  
ATOM    320  HN  CYS P  56       8.728 -18.395  -9.201  1.00  0.00      P1   H  
ATOM    321  HA  CYS P  56      10.080 -16.587 -10.827  1.00  0.00      P1   H  
ATOM    322  HB1 CYS P  56      11.525 -18.219  -8.637  1.00  0.00      P1   H  
ATOM    323  HB2 CYS P  56      12.214 -16.828  -9.539  1.00  0.00      P1   H  
ATOM    324  HG1 CYS P  56       9.618 -16.844  -7.286  1.00  0.00      P1   H  
ATOM    325  N   MET P  57      11.278 -19.713 -11.355  1.00  0.00      P1   N  
ATOM    326  CA  MET P  57      12.078 -20.435 -12.321  1.00  0.00      P1   C  
ATOM    327  C   MET P  57      11.433 -20.490 -13.703  1.00  0.00      P1   C  
ATOM    328  O   MET P  57      12.199 -20.259 -14.636  1.00  0.00      P1   O  
ATOM    329  CB  MET P  57      12.472 -21.793 -11.769  1.00  0.00      P1   C  
ATOM    330  CG  MET P  57      13.219 -21.664 -10.443  1.00  0.00      P1   C  
ATOM    331  SD  MET P  57      13.777 -23.286  -9.707  1.00  0.00      P1   S  
ATOM    332  CE  MET P  57      14.774 -22.779  -8.273  1.00  0.00      P1   C  
ATOM    333  HN  MET P  57      10.797 -20.239 -10.652  1.00  0.00      P1   H  
ATOM    334  HA  MET P  57      13.051 -19.976 -12.412  1.00  0.00      P1   H  
ATOM    335  HB1 MET P  57      11.550 -22.376 -11.563  1.00  0.00      P1   H  
ATOM    336  HB2 MET P  57      13.139 -22.390 -12.429  1.00  0.00      P1   H  
ATOM    337  HG1 MET P  57      14.172 -21.116 -10.598  1.00  0.00      P1   H  
ATOM    338  HG2 MET P  57      12.736 -21.099  -9.622  1.00  0.00      P1   H  
ATOM    339  HE1 MET P  57      14.136 -22.228  -7.548  1.00  0.00      P1   H  
ATOM    340  HE2 MET P  57      15.127 -23.671  -7.715  1.00  0.00      P1   H  
ATOM    341  HE3 MET P  57      15.656 -22.187  -8.599  1.00  0.00      P1   H  
ATOM    342  N   ALA P  58      10.085 -20.771 -13.876  1.00  0.00      P1   N  
ATOM    343  CA  ALA P  58       9.399 -20.956 -15.116  1.00  0.00      P1   C  
ATOM    344  C   ALA P  58       9.491 -19.749 -16.068  1.00  0.00      P1   C  
ATOM    345  O   ALA P  58       9.594 -19.944 -17.279  1.00  0.00      P1   O  
ATOM    346  CB  ALA P  58       7.904 -21.322 -14.760  1.00  0.00      P1   C  
ATOM    347  HN  ALA P  58       9.534 -20.851 -13.050  1.00  0.00      P1   H  
ATOM    348  HA  ALA P  58       9.920 -21.775 -15.572  1.00  0.00      P1   H  
ATOM    349  HB1 ALA P  58       7.272 -21.584 -15.628  1.00  0.00      P1   H  
ATOM    350  HB2 ALA P  58       7.877 -22.178 -14.051  1.00  0.00      P1   H  
ATOM    351  HB3 ALA P  58       7.314 -20.587 -14.171  1.00  0.00      P1   H  
ATOM    352  N   VAL P  59       9.505 -18.467 -15.590  1.00  0.00      P1   N  
ATOM    353  CA  VAL P  59       9.776 -17.288 -16.484  1.00  0.00      P1   C  
ATOM    354  C   VAL P  59      11.327 -17.330 -16.825  1.00  0.00      P1   C  
ATOM    355  O   VAL P  59      11.574 -16.984 -17.991  1.00  0.00      P1   O  
ATOM    356  CB  VAL P  59       9.415 -16.060 -15.641  1.00  0.00      P1   C  
ATOM    357  CG1 VAL P  59       9.795 -14.781 -16.381  1.00  0.00      P1   C  
ATOM    358  CG2 VAL P  59       7.915 -16.090 -15.440  1.00  0.00      P1   C  
ATOM    359  HN  VAL P  59       9.385 -18.330 -14.601  1.00  0.00      P1   H  
ATOM    360  HA  VAL P  59       9.250 -17.339 -17.426  1.00  0.00      P1   H  
ATOM    361  HB  VAL P  59       9.901 -16.048 -14.646  1.00  0.00      P1   H  
ATOM    362 HG11 VAL P  59      10.891 -14.601 -16.430  1.00  0.00      P1   H  
ATOM    363 HG12 VAL P  59       9.153 -14.723 -17.283  1.00  0.00      P1   H  
ATOM    364 HG13 VAL P  59       9.402 -13.874 -15.888  1.00  0.00      P1   H  
ATOM    365 HG21 VAL P  59       7.676 -15.177 -14.896  1.00  0.00      P1   H  
ATOM    366 HG22 VAL P  59       7.430 -16.037 -16.436  1.00  0.00      P1   H  
ATOM    367 HG23 VAL P  59       7.507 -16.925 -14.830  1.00  0.00      P1   H  
ATOM    368  N   SER P  60      12.232 -17.645 -15.891  1.00  0.00      P1   N  
ATOM    369  CA  SER P  60      13.639 -17.413 -16.178  1.00  0.00      P1   C  
ATOM    370  C   SER P  60      14.147 -18.499 -17.118  1.00  0.00      P1   C  
ATOM    371  O   SER P  60      14.972 -18.176 -17.939  1.00  0.00      P1   O  
ATOM    372  CB  SER P  60      14.468 -17.338 -14.843  1.00  0.00      P1   C  
ATOM    373  OG  SER P  60      14.035 -16.160 -14.103  1.00  0.00      P1   O  
ATOM    374  HN  SER P  60      12.021 -17.990 -14.979  1.00  0.00      P1   H  
ATOM    375  HA  SER P  60      13.824 -16.483 -16.689  1.00  0.00      P1   H  
ATOM    376  HB1 SER P  60      14.431 -18.312 -14.313  1.00  0.00      P1   H  
ATOM    377  HB2 SER P  60      15.555 -17.276 -15.051  1.00  0.00      P1   H  
ATOM    378  HG1 SER P  60      13.162 -16.312 -13.782  1.00  0.00      P1   H  
ATOM    379  N   ARG P  61      13.676 -19.763 -17.097  1.00  0.00      P1   N  
ATOM    380  CA  ARG P  61      13.935 -20.754 -18.105  1.00  0.00      P1   C  
ATOM    381  C   ARG P  61      13.339 -20.537 -19.493  1.00  0.00      P1   C  
ATOM    382  O   ARG P  61      14.139 -20.809 -20.411  1.00  0.00      P1   O  
ATOM    383  CB  ARG P  61      13.467 -22.182 -17.674  1.00  0.00      P1   C  
ATOM    384  CG  ARG P  61      14.028 -22.856 -16.332  1.00  0.00      P1   C  
ATOM    385  CD  ARG P  61      15.517 -23.004 -16.117  1.00  0.00      P1   C  
ATOM    386  NE  ARG P  61      16.154 -23.772 -17.236  1.00  0.00      P1   N  
ATOM    387  CZ  ARG P  61      17.460 -23.813 -17.559  1.00  0.00      P1   C  
ATOM    388  NH1 ARG P  61      18.419 -23.070 -16.942  1.00  0.00      P1   N1+
ATOM    389  NH2 ARG P  61      17.901 -24.631 -18.550  1.00  0.00      P1   N  
ATOM    390  HN  ARG P  61      13.078 -20.107 -16.378  1.00  0.00      P1   H  
ATOM    391  HA  ARG P  61      15.013 -20.801 -18.102  1.00  0.00      P1   H  
ATOM    392  HB1 ARG P  61      12.357 -22.183 -17.641  1.00  0.00      P1   H  
ATOM    393  HB2 ARG P  61      13.802 -22.888 -18.458  1.00  0.00      P1   H  
ATOM    394  HG1 ARG P  61      13.715 -22.233 -15.476  1.00  0.00      P1   H  
ATOM    395  HG2 ARG P  61      13.539 -23.855 -16.333  1.00  0.00      P1   H  
ATOM    396  HD1 ARG P  61      15.852 -21.951 -16.230  1.00  0.00      P1   H  
ATOM    397  HD2 ARG P  61      15.739 -23.515 -15.155  1.00  0.00      P1   H  
ATOM    398  HE  ARG P  61      15.513 -24.318 -17.776  1.00  0.00      P1   H  
ATOM    399 HH11 ARG P  61      19.359 -23.214 -17.256  1.00  0.00      P1   H  
ATOM    400 HH12 ARG P  61      18.259 -22.412 -16.225  1.00  0.00      P1   H  
ATOM    401 HH21 ARG P  61      18.863 -24.702 -18.809  1.00  0.00      P1   H  
ATOM    402 HH22 ARG P  61      17.251 -25.198 -19.055  1.00  0.00      P1   H  
ATOM    403  N   GLU P  62      12.132 -20.106 -19.602  1.00  0.00      P1   N  
ATOM    404  CA  GLU P  62      11.581 -20.110 -20.933  1.00  0.00      P1   C  
ATOM    405  C   GLU P  62      12.046 -18.825 -21.626  1.00  0.00      P1   C  
ATOM    406  O   GLU P  62      12.355 -17.827 -20.938  1.00  0.00      P1   O  
ATOM    407  CB  GLU P  62       9.992 -20.149 -20.740  1.00  0.00      P1   C  
ATOM    408  CG  GLU P  62       9.130 -20.068 -22.061  1.00  0.00      P1   C  
ATOM    409  CD  GLU P  62       9.453 -21.167 -23.074  1.00  0.00      P1   C  
ATOM    410  OE1 GLU P  62      10.079 -20.911 -24.125  1.00  0.00      P1   O  
ATOM    411  OE2 GLU P  62       9.077 -22.307 -22.776  1.00  0.00      P1   O1-
ATOM    412  HN  GLU P  62      11.597 -19.788 -18.844  1.00  0.00      P1   H  
ATOM    413  HA  GLU P  62      11.808 -20.925 -21.590  1.00  0.00      P1   H  
ATOM    414  HB1 GLU P  62       9.817 -21.103 -20.198  1.00  0.00      P1   H  
ATOM    415  HB2 GLU P  62       9.681 -19.249 -20.170  1.00  0.00      P1   H  
ATOM    416  HG1 GLU P  62       8.052 -20.132 -21.795  1.00  0.00      P1   H  
ATOM    417  HG2 GLU P  62       9.430 -19.127 -22.548  1.00  0.00      P1   H  
ATOM    418  N   LYS P  63      12.055 -18.844 -22.980  1.00  0.00      P1   N  
ATOM    419  CA  LYS P  63      12.383 -17.742 -23.930  1.00  0.00      P1   C  
ATOM    420  C   LYS P  63      11.201 -16.854 -24.282  1.00  0.00      P1   C  
ATOM    421  O   LYS P  63      11.307 -15.614 -24.298  1.00  0.00      P1   O  
ATOM    422  CB  LYS P  63      12.930 -18.345 -25.321  1.00  0.00      P1   C  
ATOM    423  CG  LYS P  63      14.218 -19.144 -25.050  1.00  0.00      P1   C  
ATOM    424  CD  LYS P  63      14.541 -19.678 -26.418  1.00  0.00      P1   C  
ATOM    425  CE  LYS P  63      15.707 -20.681 -26.503  1.00  0.00      P1   C  
ATOM    426  NZ  LYS P  63      17.033 -19.963 -26.219  1.00  0.00      P1   N1+
ATOM    427  HN  LYS P  63      11.791 -19.645 -23.508  1.00  0.00      P1   H  
ATOM    428  HA  LYS P  63      13.156 -17.199 -23.413  1.00  0.00      P1   H  
ATOM    429  HB1 LYS P  63      12.082 -18.923 -25.749  1.00  0.00      P1   H  
ATOM    430  HB2 LYS P  63      13.188 -17.510 -26.006  1.00  0.00      P1   H  
ATOM    431  HG1 LYS P  63      15.098 -18.624 -24.623  1.00  0.00      P1   H  
ATOM    432  HG2 LYS P  63      14.041 -19.976 -24.337  1.00  0.00      P1   H  
ATOM    433  HD1 LYS P  63      13.732 -20.278 -26.882  1.00  0.00      P1   H  
ATOM    434  HD2 LYS P  63      14.688 -18.891 -27.188  1.00  0.00      P1   H  
ATOM    435  HE1 LYS P  63      15.679 -21.599 -25.878  1.00  0.00      P1   H  
ATOM    436  HE2 LYS P  63      15.708 -20.918 -27.587  1.00  0.00      P1   H  
ATOM    437  HZ1 LYS P  63      17.077 -19.680 -25.224  1.00  0.00      P1   H  
ATOM    438  HZ2 LYS P  63      17.798 -20.643 -26.401  1.00  0.00      P1   H  
ATOM    439  HZ3 LYS P  63      17.009 -19.156 -26.879  1.00  0.00      P1   H  
ATOM    440  N   ALA P  64      10.112 -17.425 -24.588  1.00  0.00      P1   N  
ATOM    441  CA  ALA P  64       8.862 -16.755 -24.861  1.00  0.00      P1   C  
ATOM    442  C   ALA P  64       8.254 -15.916 -23.751  1.00  0.00      P1   C  
ATOM    443  O   ALA P  64       7.514 -15.058 -24.208  1.00  0.00      P1   O  
ATOM    444  CB  ALA P  64       7.827 -17.763 -25.281  1.00  0.00      P1   C  
ATOM    445  HN  ALA P  64      10.073 -18.419 -24.677  1.00  0.00      P1   H  
ATOM    446  HA  ALA P  64       9.139 -16.158 -25.714  1.00  0.00      P1   H  
ATOM    447  HB1 ALA P  64       8.099 -18.458 -26.108  1.00  0.00      P1   H  
ATOM    448  HB2 ALA P  64       7.508 -18.415 -24.441  1.00  0.00      P1   H  
ATOM    449  HB3 ALA P  64       6.906 -17.219 -25.555  1.00  0.00      P1   H  
ATOM    450  N   LEU P  65       8.577 -16.085 -22.462  1.00  0.00      P1   N  
ATOM    451  CA  LEU P  65       8.122 -15.252 -21.328  1.00  0.00      P1   C  
ATOM    452  C   LEU P  65       9.102 -14.124 -20.983  1.00  0.00      P1   C  
ATOM    453  O   LEU P  65       9.061 -13.717 -19.818  1.00  0.00      P1   O  
ATOM    454  CB  LEU P  65       7.806 -16.186 -20.153  1.00  0.00      P1   C  
ATOM    455  CG  LEU P  65       6.815 -17.431 -20.360  1.00  0.00      P1   C  
ATOM    456  CD1 LEU P  65       6.758 -18.277 -19.070  1.00  0.00      P1   C  
ATOM    457  CD2 LEU P  65       5.449 -16.989 -20.864  1.00  0.00      P1   C  
ATOM    458  HN  LEU P  65       9.200 -16.806 -22.172  1.00  0.00      P1   H  
ATOM    459  HA  LEU P  65       7.244 -14.715 -21.622  1.00  0.00      P1   H  
ATOM    460  HB1 LEU P  65       8.757 -16.647 -19.811  1.00  0.00      P1   H  
ATOM    461  HB2 LEU P  65       7.368 -15.621 -19.304  1.00  0.00      P1   H  
ATOM    462  HG  LEU P  65       7.297 -18.023 -21.166  1.00  0.00      P1   H  
ATOM    463 HD11 LEU P  65       7.676 -18.701 -18.611  1.00  0.00      P1   H  
ATOM    464 HD12 LEU P  65       6.308 -17.598 -18.316  1.00  0.00      P1   H  
ATOM    465 HD13 LEU P  65       6.116 -19.166 -19.177  1.00  0.00      P1   H  
ATOM    466 HD21 LEU P  65       4.784 -17.855 -21.070  1.00  0.00      P1   H  
ATOM    467 HD22 LEU P  65       4.888 -16.364 -20.145  1.00  0.00      P1   H  
ATOM    468 HD23 LEU P  65       5.662 -16.496 -21.835  1.00  0.00      P1   H  
ATOM    469  N   GLN P  66       9.924 -13.547 -21.906  1.00  0.00      P1   N  
ATOM    470  CA  GLN P  66      10.767 -12.301 -21.717  1.00  0.00      P1   C  
ATOM    471  C   GLN P  66      10.090 -11.057 -22.212  1.00  0.00      P1   C  
ATOM    472  O   GLN P  66      10.373 -10.479 -23.299  1.00  0.00      P1   O  
ATOM    473  CB  GLN P  66      12.075 -12.441 -22.433  1.00  0.00      P1   C  
ATOM    474  CG  GLN P  66      12.855 -13.692 -21.913  1.00  0.00      P1   C  
ATOM    475  CD  GLN P  66      14.155 -13.826 -22.548  1.00  0.00      P1   C  
ATOM    476  NE2 GLN P  66      15.260 -13.189 -22.103  1.00  0.00      P1   N  
ATOM    477  OE1 GLN P  66      14.212 -14.571 -23.555  1.00  0.00      P1   O  
ATOM    478  HN  GLN P  66      10.010 -13.907 -22.828  1.00  0.00      P1   H  
ATOM    479  HA  GLN P  66      11.005 -12.230 -20.677  1.00  0.00      P1   H  
ATOM    480  HB1 GLN P  66      11.825 -12.678 -23.486  1.00  0.00      P1   H  
ATOM    481  HB2 GLN P  66      12.702 -11.535 -22.266  1.00  0.00      P1   H  
ATOM    482  HG1 GLN P  66      13.034 -13.581 -20.821  1.00  0.00      P1   H  
ATOM    483  HG2 GLN P  66      12.306 -14.640 -22.070  1.00  0.00      P1   H  
ATOM    484 HE21 GLN P  66      16.139 -13.291 -22.562  1.00  0.00      P1   H  
ATOM    485 HE22 GLN P  66      15.140 -12.616 -21.295  1.00  0.00      P1   H  
ATOM    486  N   THR P  67       9.151 -10.637 -21.439  1.00  0.00      P1   N  
ATOM    487  CA  THR P  67       8.174  -9.566 -21.619  1.00  0.00      P1   C  
ATOM    488  C   THR P  67       7.868  -8.841 -20.385  1.00  0.00      P1   C  
ATOM    489  O   THR P  67       8.140  -9.354 -19.307  1.00  0.00      P1   O  
ATOM    490  CB  THR P  67       6.878 -10.120 -22.293  1.00  0.00      P1   C  
ATOM    491  CG2 THR P  67       7.078 -10.548 -23.740  1.00  0.00      P1   C  
ATOM    492  OG1 THR P  67       6.126 -11.131 -21.560  1.00  0.00      P1   O  
ATOM    493  HN  THR P  67       8.977 -11.088 -20.563  1.00  0.00      P1   H  
ATOM    494  HA  THR P  67       8.651  -8.821 -22.234  1.00  0.00      P1   H  
ATOM    495  HB  THR P  67       6.265  -9.217 -22.474  1.00  0.00      P1   H  
ATOM    496  HG1 THR P  67       5.299 -11.281 -22.010  1.00  0.00      P1   H  
ATOM    497 HG21 THR P  67       7.714 -11.449 -23.658  1.00  0.00      P1   H  
ATOM    498 HG22 THR P  67       6.071 -10.790 -24.142  1.00  0.00      P1   H  
ATOM    499 HG23 THR P  67       7.654  -9.794 -24.320  1.00  0.00      P1   H  
ATOM    500  N   THR P  68       7.316  -7.615 -20.614  1.00  0.00      P1   N  
ATOM    501  CA  THR P  68       7.131  -6.762 -19.385  1.00  0.00      P1   C  
ATOM    502  C   THR P  68       6.012  -7.297 -18.395  1.00  0.00      P1   C  
ATOM    503  O   THR P  68       6.115  -7.074 -17.194  1.00  0.00      P1   O  
ATOM    504  CB  THR P  68       6.794  -5.377 -19.870  1.00  0.00      P1   C  
ATOM    505  CG2 THR P  68       6.679  -4.333 -18.703  1.00  0.00      P1   C  
ATOM    506  OG1 THR P  68       7.832  -4.963 -20.768  1.00  0.00      P1   O  
ATOM    507  HN  THR P  68       7.079  -7.272 -21.514  1.00  0.00      P1   H  
ATOM    508  HA  THR P  68       8.044  -6.758 -18.812  1.00  0.00      P1   H  
ATOM    509  HB  THR P  68       5.856  -5.321 -20.458  1.00  0.00      P1   H  
ATOM    510  HG1 THR P  68       7.648  -4.089 -21.115  1.00  0.00      P1   H  
ATOM    511 HG21 THR P  68       5.837  -4.551 -18.017  1.00  0.00      P1   H  
ATOM    512 HG22 THR P  68       7.629  -4.312 -18.132  1.00  0.00      P1   H  
ATOM    513 HG23 THR P  68       6.615  -3.310 -19.134  1.00  0.00      P1   H  
ATOM    514  N   THR P  69       4.992  -7.997 -18.801  1.00  0.00      P1   N  
ATOM    515  CA  THR P  69       4.083  -8.733 -17.899  1.00  0.00      P1   C  
ATOM    516  C   THR P  69       4.773  -9.874 -17.259  1.00  0.00      P1   C  
ATOM    517  O   THR P  69       4.736  -9.827 -15.996  1.00  0.00      P1   O  
ATOM    518  CB  THR P  69       2.814  -9.227 -18.650  1.00  0.00      P1   C  
ATOM    519  CG2 THR P  69       1.898 -10.155 -17.775  1.00  0.00      P1   C  
ATOM    520  OG1 THR P  69       2.035  -8.123 -19.106  1.00  0.00      P1   O  
ATOM    521  HN  THR P  69       4.834  -8.049 -19.789  1.00  0.00      P1   H  
ATOM    522  HA  THR P  69       3.684  -8.106 -17.113  1.00  0.00      P1   H  
ATOM    523  HB  THR P  69       3.223  -9.901 -19.431  1.00  0.00      P1   H  
ATOM    524  HG1 THR P  69       2.542  -7.602 -19.690  1.00  0.00      P1   H  
ATOM    525 HG21 THR P  69       0.981 -10.424 -18.333  1.00  0.00      P1   H  
ATOM    526 HG22 THR P  69       2.257 -11.107 -17.318  1.00  0.00      P1   H  
ATOM    527 HG23 THR P  69       1.512  -9.436 -17.033  1.00  0.00      P1   H  
ATOM    528  N   ASN P  70       5.336 -10.876 -17.980  1.00  0.00      P1   N  
ATOM    529  CA  ASN P  70       5.720 -12.085 -17.358  1.00  0.00      P1   C  
ATOM    530  C   ASN P  70       6.975 -11.937 -16.455  1.00  0.00      P1   C  
ATOM    531  O   ASN P  70       7.055 -12.716 -15.584  1.00  0.00      P1   O  
ATOM    532  CB  ASN P  70       5.813 -13.317 -18.282  1.00  0.00      P1   C  
ATOM    533  CG  ASN P  70       4.460 -13.686 -18.864  1.00  0.00      P1   C  
ATOM    534  ND2 ASN P  70       3.841 -13.006 -19.816  1.00  0.00      P1   N  
ATOM    535  OD1 ASN P  70       3.875 -14.668 -18.398  1.00  0.00      P1   O  
ATOM    536  HN  ASN P  70       5.399 -10.611 -18.929  1.00  0.00      P1   H  
ATOM    537  HA  ASN P  70       4.992 -12.352 -16.627  1.00  0.00      P1   H  
ATOM    538  HB1 ASN P  70       6.626 -13.132 -19.013  1.00  0.00      P1   H  
ATOM    539  HB2 ASN P  70       6.176 -14.171 -17.671  1.00  0.00      P1   H  
ATOM    540 HD21 ASN P  70       2.965 -13.335 -20.163  1.00  0.00      P1   H  
ATOM    541 HD22 ASN P  70       4.234 -12.186 -20.170  1.00  0.00      P1   H  
ATOM    542  N   TYR P  71       7.837 -10.926 -16.535  1.00  0.00      P1   N  
ATOM    543  CA  TYR P  71       8.744 -10.489 -15.557  1.00  0.00      P1   C  
ATOM    544  C   TYR P  71       8.024  -9.919 -14.280  1.00  0.00      P1   C  
ATOM    545  O   TYR P  71       8.471 -10.233 -13.142  1.00  0.00      P1   O  
ATOM    546  CB  TYR P  71       9.796  -9.455 -16.081  1.00  0.00      P1   C  
ATOM    547  CG  TYR P  71      10.725  -9.897 -17.185  1.00  0.00      P1   C  
ATOM    548  CD1 TYR P  71      11.321 -11.179 -17.264  1.00  0.00      P1   C  
ATOM    549  CD2 TYR P  71      11.061  -8.951 -18.136  1.00  0.00      P1   C  
ATOM    550  CE1 TYR P  71      12.287 -11.414 -18.238  1.00  0.00      P1   C  
ATOM    551  CE2 TYR P  71      12.081  -9.192 -19.151  1.00  0.00      P1   C  
ATOM    552  CZ  TYR P  71      12.732 -10.481 -19.126  1.00  0.00      P1   C  
ATOM    553  OH  TYR P  71      13.788 -10.640 -20.036  1.00  0.00      P1   O  
ATOM    554  HN  TYR P  71       7.869 -10.401 -17.386  1.00  0.00      P1   H  
ATOM    555  HA  TYR P  71       9.230 -11.343 -15.116  1.00  0.00      P1   H  
ATOM    556  HB1 TYR P  71       9.144  -8.602 -16.344  1.00  0.00      P1   H  
ATOM    557  HB2 TYR P  71      10.455  -8.999 -15.317  1.00  0.00      P1   H  
ATOM    558  HD1 TYR P  71      10.983 -11.896 -16.530  1.00  0.00      P1   H  
ATOM    559  HD2 TYR P  71      10.537  -8.004 -18.095  1.00  0.00      P1   H  
ATOM    560  HE1 TYR P  71      12.713 -12.410 -18.270  1.00  0.00      P1   H  
ATOM    561  HE2 TYR P  71      12.352  -8.451 -19.885  1.00  0.00      P1   H  
ATOM    562  HH  TYR P  71      14.525 -10.896 -19.478  1.00  0.00      P1   H  
ATOM    563  N   LEU P  72       6.953  -9.096 -14.509  1.00  0.00      P1   N  
ATOM    564  CA  LEU P  72       6.165  -8.543 -13.457  1.00  0.00      P1   C  
ATOM    565  C   LEU P  72       5.248  -9.630 -12.771  1.00  0.00      P1   C  
ATOM    566  O   LEU P  72       5.000  -9.306 -11.554  1.00  0.00      P1   O  
ATOM    567  CB  LEU P  72       5.378  -7.254 -13.922  1.00  0.00      P1   C  
ATOM    568  CG  LEU P  72       6.200  -5.972 -14.242  1.00  0.00      P1   C  
ATOM    569  CD1 LEU P  72       5.188  -5.000 -14.847  1.00  0.00      P1   C  
ATOM    570  CD2 LEU P  72       6.922  -5.351 -13.013  1.00  0.00      P1   C  
ATOM    571  HN  LEU P  72       6.654  -8.834 -15.422  1.00  0.00      P1   H  
ATOM    572  HA  LEU P  72       6.799  -8.282 -12.636  1.00  0.00      P1   H  
ATOM    573  HB1 LEU P  72       4.845  -7.503 -14.856  1.00  0.00      P1   H  
ATOM    574  HB2 LEU P  72       4.689  -6.896 -13.131  1.00  0.00      P1   H  
ATOM    575  HG  LEU P  72       7.053  -6.253 -14.881  1.00  0.00      P1   H  
ATOM    576 HD11 LEU P  72       4.605  -5.331 -15.734  1.00  0.00      P1   H  
ATOM    577 HD12 LEU P  72       4.408  -4.792 -14.086  1.00  0.00      P1   H  
ATOM    578 HD13 LEU P  72       5.792  -4.092 -15.046  1.00  0.00      P1   H  
ATOM    579 HD21 LEU P  72       6.207  -5.095 -12.201  1.00  0.00      P1   H  
ATOM    580 HD22 LEU P  72       7.599  -6.126 -12.627  1.00  0.00      P1   H  
ATOM    581 HD23 LEU P  72       7.486  -4.441 -13.316  1.00  0.00      P1   H  
ATOM    582  N   ILE P  73       4.720 -10.829 -13.286  1.00  0.00      P1   N  
ATOM    583  CA  ILE P  73       4.149 -11.853 -12.385  1.00  0.00      P1   C  
ATOM    584  C   ILE P  73       5.164 -12.416 -11.368  1.00  0.00      P1   C  
ATOM    585  O   ILE P  73       4.684 -12.922 -10.300  1.00  0.00      P1   O  
ATOM    586  CB  ILE P  73       3.325 -13.003 -12.971  1.00  0.00      P1   C  
ATOM    587  CG1 ILE P  73       4.213 -13.960 -13.814  1.00  0.00      P1   C  
ATOM    588  CG2 ILE P  73       2.141 -12.323 -13.731  1.00  0.00      P1   C  
ATOM    589  CD1 ILE P  73       3.587 -15.195 -14.471  1.00  0.00      P1   C  
ATOM    590  HN  ILE P  73       4.785 -11.102 -14.227  1.00  0.00      P1   H  
ATOM    591  HA  ILE P  73       3.443 -11.398 -11.715  1.00  0.00      P1   H  
ATOM    592  HB  ILE P  73       2.829 -13.628 -12.200  1.00  0.00      P1   H  
ATOM    593 HG11 ILE P  73       4.713 -13.408 -14.598  1.00  0.00      P1   H  
ATOM    594 HG12 ILE P  73       5.033 -14.456 -13.254  1.00  0.00      P1   H  
ATOM    595 HG21 ILE P  73       1.562 -13.135 -14.200  1.00  0.00      P1   H  
ATOM    596 HG22 ILE P  73       1.596 -11.627 -13.056  1.00  0.00      P1   H  
ATOM    597 HG23 ILE P  73       2.576 -11.751 -14.566  1.00  0.00      P1   H  
ATOM    598  HD1 ILE P  73       3.003 -15.789 -13.736  1.00  0.00      P1   H  
ATOM    599  HD2 ILE P  73       2.888 -14.751 -15.194  1.00  0.00      P1   H  
ATOM    600  HD3 ILE P  73       4.286 -15.769 -15.119  1.00  0.00      P1   H  
ATOM    601  N   VAL P  74       6.455 -12.347 -11.616  1.00  0.00      P1   N  
ATOM    602  CA  VAL P  74       7.441 -12.911 -10.650  1.00  0.00      P1   C  
ATOM    603  C   VAL P  74       7.618 -11.958  -9.498  1.00  0.00      P1   C  
ATOM    604  O   VAL P  74       7.433 -12.414  -8.359  1.00  0.00      P1   O  
ATOM    605  CB  VAL P  74       8.882 -13.192 -11.256  1.00  0.00      P1   C  
ATOM    606  CG1 VAL P  74       9.791 -13.851 -10.221  1.00  0.00      P1   C  
ATOM    607  CG2 VAL P  74       8.697 -14.147 -12.444  1.00  0.00      P1   C  
ATOM    608  HN  VAL P  74       6.921 -11.896 -12.346  1.00  0.00      P1   H  
ATOM    609  HA  VAL P  74       7.128 -13.881 -10.305  1.00  0.00      P1   H  
ATOM    610  HB  VAL P  74       9.280 -12.249 -11.660  1.00  0.00      P1   H  
ATOM    611 HG11 VAL P  74       9.221 -14.696  -9.792  1.00  0.00      P1   H  
ATOM    612 HG12 VAL P  74      10.793 -14.124 -10.615  1.00  0.00      P1   H  
ATOM    613 HG13 VAL P  74      10.098 -13.202  -9.375  1.00  0.00      P1   H  
ATOM    614 HG21 VAL P  74       9.710 -14.330 -12.867  1.00  0.00      P1   H  
ATOM    615 HG22 VAL P  74       8.217 -15.048 -12.004  1.00  0.00      P1   H  
ATOM    616 HG23 VAL P  74       8.129 -13.637 -13.234  1.00  0.00      P1   H  
ATOM    617  N   SER P  75       7.969 -10.720  -9.782  1.00  0.00      P1   N  
ATOM    618  CA  SER P  75       8.160  -9.679  -8.739  1.00  0.00      P1   C  
ATOM    619  C   SER P  75       6.844  -9.413  -7.891  1.00  0.00      P1   C  
ATOM    620  O   SER P  75       6.960  -9.192  -6.715  1.00  0.00      P1   O  
ATOM    621  CB  SER P  75       8.837  -8.369  -9.198  1.00  0.00      P1   C  
ATOM    622  OG  SER P  75       8.075  -7.600 -10.119  1.00  0.00      P1   O  
ATOM    623  HN  SER P  75       8.108 -10.460 -10.734  1.00  0.00      P1   H  
ATOM    624  HA  SER P  75       8.854 -10.106  -8.035  1.00  0.00      P1   H  
ATOM    625  HB1 SER P  75       9.068  -7.777  -8.294  1.00  0.00      P1   H  
ATOM    626  HB2 SER P  75       9.842  -8.596  -9.614  1.00  0.00      P1   H  
ATOM    627  HG1 SER P  75       7.242  -7.329  -9.729  1.00  0.00      P1   H  
ATOM    628  N   LEU P  76       5.634  -9.565  -8.475  1.00  0.00      P1   N  
ATOM    629  CA  LEU P  76       4.405  -9.830  -7.738  1.00  0.00      P1   C  
ATOM    630  C   LEU P  76       4.486 -11.070  -6.934  1.00  0.00      P1   C  
ATOM    631  O   LEU P  76       4.214 -10.976  -5.790  1.00  0.00      P1   O  
ATOM    632  CB  LEU P  76       3.226  -9.945  -8.755  1.00  0.00      P1   C  
ATOM    633  CG  LEU P  76       1.793 -10.297  -8.248  1.00  0.00      P1   C  
ATOM    634  CD1 LEU P  76       1.393  -9.166  -7.216  1.00  0.00      P1   C  
ATOM    635  CD2 LEU P  76       0.935 -10.362  -9.507  1.00  0.00      P1   C  
ATOM    636  HN  LEU P  76       5.648  -9.481  -9.468  1.00  0.00      P1   H  
ATOM    637  HA  LEU P  76       4.191  -8.984  -7.111  1.00  0.00      P1   H  
ATOM    638  HB1 LEU P  76       3.225  -8.995  -9.328  1.00  0.00      P1   H  
ATOM    639  HB2 LEU P  76       3.510 -10.725  -9.489  1.00  0.00      P1   H  
ATOM    640  HG  LEU P  76       1.763 -11.233  -7.651  1.00  0.00      P1   H  
ATOM    641 HD11 LEU P  76       1.355  -8.212  -7.780  1.00  0.00      P1   H  
ATOM    642 HD12 LEU P  76       0.341  -9.338  -6.912  1.00  0.00      P1   H  
ATOM    643 HD13 LEU P  76       2.014  -9.141  -6.295  1.00  0.00      P1   H  
ATOM    644 HD21 LEU P  76       1.323 -11.156 -10.176  1.00  0.00      P1   H  
ATOM    645 HD22 LEU P  76      -0.117 -10.493  -9.177  1.00  0.00      P1   H  
ATOM    646 HD23 LEU P  76       0.928  -9.366  -9.994  1.00  0.00      P1   H  
ATOM    647  N   ALA P  77       4.856 -12.232  -7.528  1.00  0.00      P1   N  
ATOM    648  CA  ALA P  77       4.998 -13.526  -6.768  1.00  0.00      P1   C  
ATOM    649  C   ALA P  77       6.088 -13.637  -5.573  1.00  0.00      P1   C  
ATOM    650  O   ALA P  77       5.865 -14.339  -4.559  1.00  0.00      P1   O  
ATOM    651  CB  ALA P  77       5.118 -14.739  -7.690  1.00  0.00      P1   C  
ATOM    652  HN  ALA P  77       5.028 -12.293  -8.505  1.00  0.00      P1   H  
ATOM    653  HA  ALA P  77       4.043 -13.551  -6.268  1.00  0.00      P1   H  
ATOM    654  HB1 ALA P  77       5.074 -15.637  -7.061  1.00  0.00      P1   H  
ATOM    655  HB2 ALA P  77       4.297 -14.745  -8.436  1.00  0.00      P1   H  
ATOM    656  HB3 ALA P  77       6.070 -14.661  -8.258  1.00  0.00      P1   H  
ATOM    657  N   VAL P  78       7.181 -12.931  -5.725  1.00  0.00      P1   N  
ATOM    658  CA  VAL P  78       8.164 -12.728  -4.633  1.00  0.00      P1   C  
ATOM    659  C   VAL P  78       7.602 -11.994  -3.422  1.00  0.00      P1   C  
ATOM    660  O   VAL P  78       7.972 -12.379  -2.333  1.00  0.00      P1   O  
ATOM    661  CB  VAL P  78       9.549 -12.221  -5.093  1.00  0.00      P1   C  
ATOM    662  CG1 VAL P  78      10.616 -12.181  -3.923  1.00  0.00      P1   C  
ATOM    663  CG2 VAL P  78      10.115 -13.232  -6.123  1.00  0.00      P1   C  
ATOM    664  HN  VAL P  78       7.342 -12.482  -6.602  1.00  0.00      P1   H  
ATOM    665  HA  VAL P  78       8.394 -13.700  -4.237  1.00  0.00      P1   H  
ATOM    666  HB  VAL P  78       9.472 -11.197  -5.509  1.00  0.00      P1   H  
ATOM    667 HG11 VAL P  78      10.333 -11.433  -3.151  1.00  0.00      P1   H  
ATOM    668 HG12 VAL P  78      10.752 -13.155  -3.403  1.00  0.00      P1   H  
ATOM    669 HG13 VAL P  78      11.559 -11.791  -4.352  1.00  0.00      P1   H  
ATOM    670 HG21 VAL P  78       9.478 -13.349  -7.006  1.00  0.00      P1   H  
ATOM    671 HG22 VAL P  78      11.141 -12.994  -6.479  1.00  0.00      P1   H  
ATOM    672 HG23 VAL P  78      10.202 -14.223  -5.627  1.00  0.00      P1   H  
ATOM    673  N   ALA P  79       6.653 -11.019  -3.629  1.00  0.00      P1   N  
ATOM    674  CA  ALA P  79       5.894 -10.466  -2.534  1.00  0.00      P1   C  
ATOM    675  C   ALA P  79       5.069 -11.526  -1.717  1.00  0.00      P1   C  
ATOM    676  O   ALA P  79       4.987 -11.436  -0.508  1.00  0.00      P1   O  
ATOM    677  CB  ALA P  79       5.068  -9.255  -2.910  1.00  0.00      P1   C  
ATOM    678  HN  ALA P  79       6.481 -10.662  -4.543  1.00  0.00      P1   H  
ATOM    679  HA  ALA P  79       6.622 -10.189  -1.790  1.00  0.00      P1   H  
ATOM    680  HB1 ALA P  79       4.244  -9.536  -3.588  1.00  0.00      P1   H  
ATOM    681  HB2 ALA P  79       4.559  -8.773  -2.046  1.00  0.00      P1   H  
ATOM    682  HB3 ALA P  79       5.726  -8.513  -3.403  1.00  0.00      P1   H  
ATOM    683  N   ASP P  80       4.533 -12.562  -2.404  1.00  0.00      P1   N  
ATOM    684  CA  ASP P  80       3.806 -13.680  -1.735  1.00  0.00      P1   C  
ATOM    685  C   ASP P  80       4.684 -14.758  -1.040  1.00  0.00      P1   C  
ATOM    686  O   ASP P  80       4.205 -15.348  -0.073  1.00  0.00      P1   O  
ATOM    687  CB  ASP P  80       2.876 -14.392  -2.740  1.00  0.00      P1   C  
ATOM    688  CG  ASP P  80       1.915 -13.403  -3.353  1.00  0.00      P1   C  
ATOM    689  OD1 ASP P  80       2.080 -13.012  -4.533  1.00  0.00      P1   O  
ATOM    690  OD2 ASP P  80       0.975 -12.986  -2.648  1.00  0.00      P1   O1-
ATOM    691  HN  ASP P  80       4.623 -12.687  -3.381  1.00  0.00      P1   H  
ATOM    692  HA  ASP P  80       3.109 -13.196  -1.069  1.00  0.00      P1   H  
ATOM    693  HB1 ASP P  80       3.516 -14.857  -3.518  1.00  0.00      P1   H  
ATOM    694  HB2 ASP P  80       2.365 -15.163  -2.147  1.00  0.00      P1   H  
ATOM    695  N   LEU P  81       5.932 -15.032  -1.454  1.00  0.00      P1   N  
ATOM    696  CA  LEU P  81       7.009 -15.791  -0.762  1.00  0.00      P1   C  
ATOM    697  C   LEU P  81       7.228 -15.276   0.685  1.00  0.00      P1   C  
ATOM    698  O   LEU P  81       7.100 -16.047   1.652  1.00  0.00      P1   O  
ATOM    699  CB  LEU P  81       8.248 -15.866  -1.637  1.00  0.00      P1   C  
ATOM    700  CG  LEU P  81       9.420 -16.770  -1.092  1.00  0.00      P1   C  
ATOM    701  CD1 LEU P  81       9.077 -18.245  -0.960  1.00  0.00      P1   C  
ATOM    702  CD2 LEU P  81      10.597 -16.608  -2.053  1.00  0.00      P1   C  
ATOM    703  HN  LEU P  81       6.146 -14.662  -2.350  1.00  0.00      P1   H  
ATOM    704  HA  LEU P  81       6.622 -16.794  -0.727  1.00  0.00      P1   H  
ATOM    705  HB1 LEU P  81       8.082 -16.334  -2.629  1.00  0.00      P1   H  
ATOM    706  HB2 LEU P  81       8.662 -14.850  -1.773  1.00  0.00      P1   H  
ATOM    707  HG  LEU P  81       9.726 -16.348  -0.111  1.00  0.00      P1   H  
ATOM    708 HD11 LEU P  81       8.797 -18.648  -1.957  1.00  0.00      P1   H  
ATOM    709 HD12 LEU P  81      10.007 -18.728  -0.587  1.00  0.00      P1   H  
ATOM    710 HD13 LEU P  81       8.238 -18.398  -0.257  1.00  0.00      P1   H  
ATOM    711 HD21 LEU P  81      10.272 -16.969  -3.051  1.00  0.00      P1   H  
ATOM    712 HD22 LEU P  81      10.845 -15.532  -2.163  1.00  0.00      P1   H  
ATOM    713 HD23 LEU P  81      11.508 -17.141  -1.702  1.00  0.00      P1   H  
ATOM    714  N   LEU P  82       7.564 -14.038   0.787  1.00  0.00      P1   N  
ATOM    715  CA  LEU P  82       7.823 -13.253   1.935  1.00  0.00      P1   C  
ATOM    716  C   LEU P  82       6.712 -13.237   2.948  1.00  0.00      P1   C  
ATOM    717  O   LEU P  82       7.024 -12.932   4.060  1.00  0.00      P1   O  
ATOM    718  CB  LEU P  82       8.288 -11.854   1.560  1.00  0.00      P1   C  
ATOM    719  CG  LEU P  82       9.616 -11.720   0.784  1.00  0.00      P1   C  
ATOM    720  CD1 LEU P  82       9.981 -10.205   0.560  1.00  0.00      P1   C  
ATOM    721  CD2 LEU P  82      10.803 -12.371   1.542  1.00  0.00      P1   C  
ATOM    722  HN  LEU P  82       7.597 -13.526  -0.066  1.00  0.00      P1   H  
ATOM    723  HA  LEU P  82       8.562 -13.764   2.505  1.00  0.00      P1   H  
ATOM    724  HB1 LEU P  82       7.508 -11.322   1.005  1.00  0.00      P1   H  
ATOM    725  HB2 LEU P  82       8.413 -11.299   2.509  1.00  0.00      P1   H  
ATOM    726  HG  LEU P  82       9.560 -12.282  -0.168  1.00  0.00      P1   H  
ATOM    727 HD11 LEU P  82      10.137  -9.726   1.550  1.00  0.00      P1   H  
ATOM    728 HD12 LEU P  82      10.944 -10.188   0.008  1.00  0.00      P1   H  
ATOM    729 HD13 LEU P  82       9.154  -9.851  -0.094  1.00  0.00      P1   H  
ATOM    730 HD21 LEU P  82      11.717 -12.183   0.940  1.00  0.00      P1   H  
ATOM    731 HD22 LEU P  82      10.887 -11.792   2.485  1.00  0.00      P1   H  
ATOM    732 HD23 LEU P  82      10.715 -13.464   1.703  1.00  0.00      P1   H  
ATOM    733  N   VAL P  83       5.462 -13.524   2.683  1.00  0.00      P1   N  
ATOM    734  CA  VAL P  83       4.340 -13.701   3.675  1.00  0.00      P1   C  
ATOM    735  C   VAL P  83       4.440 -15.077   4.297  1.00  0.00      P1   C  
ATOM    736  O   VAL P  83       4.472 -15.210   5.545  1.00  0.00      P1   O  
ATOM    737  CB  VAL P  83       2.928 -13.507   2.982  1.00  0.00      P1   C  
ATOM    738  CG1 VAL P  83       1.736 -13.723   3.944  1.00  0.00      P1   C  
ATOM    739  CG2 VAL P  83       2.893 -12.074   2.490  1.00  0.00      P1   C  
ATOM    740  HN  VAL P  83       5.135 -13.658   1.743  1.00  0.00      P1   H  
ATOM    741  HA  VAL P  83       4.423 -12.934   4.429  1.00  0.00      P1   H  
ATOM    742  HB  VAL P  83       2.795 -14.197   2.125  1.00  0.00      P1   H  
ATOM    743 HG11 VAL P  83       1.934 -13.067   4.818  1.00  0.00      P1   H  
ATOM    744 HG12 VAL P  83       0.737 -13.496   3.513  1.00  0.00      P1   H  
ATOM    745 HG13 VAL P  83       1.667 -14.729   4.399  1.00  0.00      P1   H  
ATOM    746 HG21 VAL P  83       1.896 -11.919   2.019  1.00  0.00      P1   H  
ATOM    747 HG22 VAL P  83       2.982 -11.373   3.349  1.00  0.00      P1   H  
ATOM    748 HG23 VAL P  83       3.628 -11.884   1.703  1.00  0.00      P1   H  
ATOM    749  N   ALA P  84       4.493 -16.142   3.434  1.00  0.00      P1   N  
ATOM    750  CA  ALA P  84       4.672 -17.516   3.914  1.00  0.00      P1   C  
ATOM    751  C   ALA P  84       5.954 -17.846   4.574  1.00  0.00      P1   C  
ATOM    752  O   ALA P  84       5.844 -18.721   5.473  1.00  0.00      P1   O  
ATOM    753  CB  ALA P  84       4.561 -18.503   2.679  1.00  0.00      P1   C  
ATOM    754  HN  ALA P  84       4.401 -15.950   2.464  1.00  0.00      P1   H  
ATOM    755  HA  ALA P  84       3.875 -17.716   4.616  1.00  0.00      P1   H  
ATOM    756  HB1 ALA P  84       4.574 -19.587   2.913  1.00  0.00      P1   H  
ATOM    757  HB2 ALA P  84       3.571 -18.265   2.263  1.00  0.00      P1   H  
ATOM    758  HB3 ALA P  84       5.329 -18.219   1.927  1.00  0.00      P1   H  
ATOM    759  N   THR P  85       7.154 -17.264   4.172  1.00  0.00      P1   N  
ATOM    760  CA  THR P  85       8.410 -17.539   4.773  1.00  0.00      P1   C  
ATOM    761  C   THR P  85       8.594 -16.788   6.084  1.00  0.00      P1   C  
ATOM    762  O   THR P  85       9.216 -17.445   6.933  1.00  0.00      P1   O  
ATOM    763  CB  THR P  85       9.656 -17.429   3.947  1.00  0.00      P1   C  
ATOM    764  CG2 THR P  85       9.519 -18.419   2.796  1.00  0.00      P1   C  
ATOM    765  OG1 THR P  85       9.950 -16.124   3.427  1.00  0.00      P1   O  
ATOM    766  HN  THR P  85       7.088 -16.682   3.395  1.00  0.00      P1   H  
ATOM    767  HA  THR P  85       8.390 -18.569   5.066  1.00  0.00      P1   H  
ATOM    768  HB  THR P  85      10.522 -17.806   4.534  1.00  0.00      P1   H  
ATOM    769  HG1 THR P  85       9.219 -15.948   2.854  1.00  0.00      P1   H  
ATOM    770 HG21 THR P  85      10.472 -18.464   2.229  1.00  0.00      P1   H  
ATOM    771 HG22 THR P  85       9.346 -19.450   3.164  1.00  0.00      P1   H  
ATOM    772 HG23 THR P  85       8.654 -18.143   2.157  1.00  0.00      P1   H  
ATOM    773  N   LEU P  86       8.146 -15.509   6.266  1.00  0.00      P1   N  
ATOM    774  CA  LEU P  86       8.519 -14.607   7.408  1.00  0.00      P1   C  
ATOM    775  C   LEU P  86       7.367 -14.106   8.351  1.00  0.00      P1   C  
ATOM    776  O   LEU P  86       7.729 -13.861   9.520  1.00  0.00      P1   O  
ATOM    777  CB  LEU P  86       9.278 -13.311   6.891  1.00  0.00      P1   C  
ATOM    778  CG  LEU P  86      10.505 -13.550   6.057  1.00  0.00      P1   C  
ATOM    779  CD1 LEU P  86      11.068 -12.295   5.419  1.00  0.00      P1   C  
ATOM    780  CD2 LEU P  86      11.589 -14.420   6.751  1.00  0.00      P1   C  
ATOM    781  HN  LEU P  86       7.551 -15.043   5.612  1.00  0.00      P1   H  
ATOM    782  HA  LEU P  86       9.137 -15.121   8.118  1.00  0.00      P1   H  
ATOM    783  HB1 LEU P  86       8.524 -12.857   6.222  1.00  0.00      P1   H  
ATOM    784  HB2 LEU P  86       9.492 -12.702   7.797  1.00  0.00      P1   H  
ATOM    785  HG  LEU P  86      10.209 -14.203   5.214  1.00  0.00      P1   H  
ATOM    786 HD11 LEU P  86      10.279 -11.793   4.817  1.00  0.00      P1   H  
ATOM    787 HD12 LEU P  86      11.479 -11.599   6.179  1.00  0.00      P1   H  
ATOM    788 HD13 LEU P  86      11.930 -12.534   4.759  1.00  0.00      P1   H  
ATOM    789 HD21 LEU P  86      12.139 -13.935   7.586  1.00  0.00      P1   H  
ATOM    790 HD22 LEU P  86      11.182 -15.419   7.017  1.00  0.00      P1   H  
ATOM    791 HD23 LEU P  86      12.288 -14.534   5.895  1.00  0.00      P1   H  
ATOM    792  N   VAL P  87       6.102 -13.987   7.900  1.00  0.00      P1   N  
ATOM    793  CA  VAL P  87       4.990 -13.448   8.731  1.00  0.00      P1   C  
ATOM    794  C   VAL P  87       4.189 -14.655   9.196  1.00  0.00      P1   C  
ATOM    795  O   VAL P  87       3.852 -14.737  10.389  1.00  0.00      P1   O  
ATOM    796  CB  VAL P  87       4.153 -12.488   7.844  1.00  0.00      P1   C  
ATOM    797  CG1 VAL P  87       2.977 -11.935   8.704  1.00  0.00      P1   C  
ATOM    798  CG2 VAL P  87       5.022 -11.322   7.237  1.00  0.00      P1   C  
ATOM    799  HN  VAL P  87       5.841 -14.238   6.967  1.00  0.00      P1   H  
ATOM    800  HA  VAL P  87       5.303 -12.858   9.573  1.00  0.00      P1   H  
ATOM    801  HB  VAL P  87       3.794 -13.130   7.020  1.00  0.00      P1   H  
ATOM    802 HG11 VAL P  87       3.414 -11.458   9.606  1.00  0.00      P1   H  
ATOM    803 HG12 VAL P  87       2.376 -11.249   8.064  1.00  0.00      P1   H  
ATOM    804 HG13 VAL P  87       2.257 -12.678   9.093  1.00  0.00      P1   H  
ATOM    805 HG21 VAL P  87       5.459 -10.843   8.137  1.00  0.00      P1   H  
ATOM    806 HG22 VAL P  87       5.778 -11.747   6.553  1.00  0.00      P1   H  
ATOM    807 HG23 VAL P  87       4.443 -10.618   6.598  1.00  0.00      P1   H  
ATOM    808  N   MET P  88       3.794 -15.656   8.377  1.00  0.00      P1   N  
ATOM    809  CA  MET P  88       2.891 -16.767   8.902  1.00  0.00      P1   C  
ATOM    810  C   MET P  88       3.506 -17.877   9.785  1.00  0.00      P1   C  
ATOM    811  O   MET P  88       2.657 -18.523  10.415  1.00  0.00      P1   O  
ATOM    812  CB  MET P  88       2.241 -17.535   7.705  1.00  0.00      P1   C  
ATOM    813  CG  MET P  88       1.429 -16.749   6.688  1.00  0.00      P1   C  
ATOM    814  SD  MET P  88       0.842 -17.591   5.160  1.00  0.00      P1   S  
ATOM    815  CE  MET P  88      -0.294 -18.691   6.003  1.00  0.00      P1   C  
ATOM    816  HN  MET P  88       4.116 -15.717   7.438  1.00  0.00      P1   H  
ATOM    817  HA  MET P  88       2.014 -16.297   9.320  1.00  0.00      P1   H  
ATOM    818  HB1 MET P  88       3.039 -17.995   7.087  1.00  0.00      P1   H  
ATOM    819  HB2 MET P  88       1.564 -18.304   8.084  1.00  0.00      P1   H  
ATOM    820  HG1 MET P  88       0.623 -16.314   7.316  1.00  0.00      P1   H  
ATOM    821  HG2 MET P  88       2.056 -15.896   6.371  1.00  0.00      P1   H  
ATOM    822  HE1 MET P  88      -0.827 -18.039   6.730  1.00  0.00      P1   H  
ATOM    823  HE2 MET P  88      -0.998 -19.163   5.287  1.00  0.00      P1   H  
ATOM    824  HE3 MET P  88       0.222 -19.464   6.598  1.00  0.00      P1   H  
ATOM    825  N   PRO P  89       4.765 -18.217   9.888  1.00  0.00      P1   N  
ATOM    826  CA  PRO P  89       5.328 -19.056  10.962  1.00  0.00      P1   C  
ATOM    827  C   PRO P  89       5.045 -18.497  12.401  1.00  0.00      P1   C  
ATOM    828  O   PRO P  89       4.883 -19.316  13.285  1.00  0.00      P1   O  
ATOM    829  CB  PRO P  89       6.884 -18.877  10.709  1.00  0.00      P1   C  
ATOM    830  CG  PRO P  89       6.830 -19.069   9.160  1.00  0.00      P1   C  
ATOM    831  CD  PRO P  89       5.868 -17.950   8.927  1.00  0.00      P1   C  
ATOM    832  HA  PRO P  89       4.985 -20.076  10.886  1.00  0.00      P1   H  
ATOM    833  HB1 PRO P  89       7.526 -19.618  11.226  1.00  0.00      P1   H  
ATOM    834  HB2 PRO P  89       7.304 -17.869  10.968  1.00  0.00      P1   H  
ATOM    835  HG1 PRO P  89       7.763 -18.838   8.622  1.00  0.00      P1   H  
ATOM    836  HG2 PRO P  89       6.468 -20.059   8.787  1.00  0.00      P1   H  
ATOM    837  HD1 PRO P  89       5.464 -17.918   7.926  1.00  0.00      P1   H  
ATOM    838  HD2 PRO P  89       6.255 -16.922   9.121  1.00  0.00      P1   H  
ATOM    839  N   TRP P  90       4.983 -17.180  12.629  1.00  0.00      P1   N  
ATOM    840  CA  TRP P  90       4.639 -16.625  13.937  1.00  0.00      P1   C  
ATOM    841  C   TRP P  90       3.154 -16.924  14.307  1.00  0.00      P1   C  
ATOM    842  O   TRP P  90       2.912 -17.405  15.341  1.00  0.00      P1   O  
ATOM    843  CB  TRP P  90       4.904 -15.072  13.973  1.00  0.00      P1   C  
ATOM    844  CG  TRP P  90       6.326 -14.654  13.553  1.00  0.00      P1   C  
ATOM    845  CD1 TRP P  90       6.668 -13.838  12.511  1.00  0.00      P1   C  
ATOM    846  CD2 TRP P  90       7.586 -15.179  14.034  1.00  0.00      P1   C  
ATOM    847  CE2 TRP P  90       8.587 -14.726  13.199  1.00  0.00      P1   C  
ATOM    848  CE3 TRP P  90       7.842 -16.003  15.122  1.00  0.00      P1   C  
ATOM    849  NE1 TRP P  90       8.013 -13.845  12.317  1.00  0.00      P1   N  
ATOM    850  CZ2 TRP P  90       9.843 -15.174  13.352  1.00  0.00      P1   C  
ATOM    851  CZ3 TRP P  90       9.156 -16.559  15.264  1.00  0.00      P1   C  
ATOM    852  CH2 TRP P  90      10.130 -16.163  14.378  1.00  0.00      P1   C  
ATOM    853  HN  TRP P  90       5.182 -16.557  11.885  1.00  0.00      P1   H  
ATOM    854  HA  TRP P  90       5.268 -17.101  14.657  1.00  0.00      P1   H  
ATOM    855  HB1 TRP P  90       4.170 -14.478  13.387  1.00  0.00      P1   H  
ATOM    856  HB2 TRP P  90       4.756 -14.776  15.028  1.00  0.00      P1   H  
ATOM    857  HD1 TRP P  90       6.003 -13.273  11.888  1.00  0.00      P1   H  
ATOM    858  HE1 TRP P  90       8.523 -13.329  11.658  1.00  0.00      P1   H  
ATOM    859  HE3 TRP P  90       7.033 -16.173  15.829  1.00  0.00      P1   H  
ATOM    860  HZ2 TRP P  90      10.643 -14.818  12.717  1.00  0.00      P1   H  
ATOM    861  HZ3 TRP P  90       9.381 -17.277  16.039  1.00  0.00      P1   H  
ATOM    862  HH2 TRP P  90      11.139 -16.544  14.390  1.00  0.00      P1   H  
ATOM    863  N   VAL P  91       2.238 -16.679  13.384  1.00  0.00      P1   N  
ATOM    864  CA  VAL P  91       0.739 -16.942  13.457  1.00  0.00      P1   C  
ATOM    865  C   VAL P  91       0.467 -18.408  13.728  1.00  0.00      P1   C  
ATOM    866  O   VAL P  91      -0.510 -18.685  14.473  1.00  0.00      P1   O  
ATOM    867  CB  VAL P  91      -0.011 -16.416  12.147  1.00  0.00      P1   C  
ATOM    868  CG1 VAL P  91      -1.502 -16.661  12.170  1.00  0.00      P1   C  
ATOM    869  CG2 VAL P  91       0.118 -14.921  11.964  1.00  0.00      P1   C  
ATOM    870  HN  VAL P  91       2.497 -16.309  12.506  1.00  0.00      P1   H  
ATOM    871  HA  VAL P  91       0.266 -16.354  14.225  1.00  0.00      P1   H  
ATOM    872  HB  VAL P  91       0.411 -16.925  11.257  1.00  0.00      P1   H  
ATOM    873 HG11 VAL P  91      -1.777 -17.735  12.207  1.00  0.00      P1   H  
ATOM    874 HG12 VAL P  91      -1.912 -16.094  13.033  1.00  0.00      P1   H  
ATOM    875 HG13 VAL P  91      -1.946 -16.238  11.240  1.00  0.00      P1   H  
ATOM    876 HG21 VAL P  91       1.149 -14.533  11.853  1.00  0.00      P1   H  
ATOM    877 HG22 VAL P  91      -0.354 -14.552  11.032  1.00  0.00      P1   H  
ATOM    878 HG23 VAL P  91      -0.306 -14.345  12.813  1.00  0.00      P1   H  
ATOM    879  N   VAL P  92       1.254 -19.414  13.246  1.00  0.00      P1   N  
ATOM    880  CA  VAL P  92       1.150 -20.769  13.758  1.00  0.00      P1   C  
ATOM    881  C   VAL P  92       1.729 -20.823  15.232  1.00  0.00      P1   C  
ATOM    882  O   VAL P  92       1.099 -21.499  16.025  1.00  0.00      P1   O  
ATOM    883  CB  VAL P  92       1.921 -21.773  12.818  1.00  0.00      P1   C  
ATOM    884  CG1 VAL P  92       1.864 -23.216  13.328  1.00  0.00      P1   C  
ATOM    885  CG2 VAL P  92       1.324 -21.732  11.387  1.00  0.00      P1   C  
ATOM    886  HN  VAL P  92       1.936 -19.185  12.554  1.00  0.00      P1   H  
ATOM    887  HA  VAL P  92       0.133 -21.129  13.722  1.00  0.00      P1   H  
ATOM    888  HB  VAL P  92       2.965 -21.402  12.792  1.00  0.00      P1   H  
ATOM    889 HG11 VAL P  92       2.378 -23.370  14.298  1.00  0.00      P1   H  
ATOM    890 HG12 VAL P  92       0.818 -23.584  13.317  1.00  0.00      P1   H  
ATOM    891 HG13 VAL P  92       2.374 -23.874  12.591  1.00  0.00      P1   H  
ATOM    892 HG21 VAL P  92       0.314 -22.122  11.585  1.00  0.00      P1   H  
ATOM    893 HG22 VAL P  92       1.326 -20.732  10.925  1.00  0.00      P1   H  
ATOM    894 HG23 VAL P  92       1.862 -22.441  10.720  1.00  0.00      P1   H  
ATOM    895  N   TYR P  93       2.841 -20.256  15.630  1.00  0.00      P1   N  
ATOM    896  CA  TYR P  93       3.480 -20.425  16.968  1.00  0.00      P1   C  
ATOM    897  C   TYR P  93       2.798 -19.640  18.091  1.00  0.00      P1   C  
ATOM    898  O   TYR P  93       2.679 -20.139  19.209  1.00  0.00      P1   O  
ATOM    899  CB  TYR P  93       5.058 -20.195  16.727  1.00  0.00      P1   C  
ATOM    900  CG  TYR P  93       5.972 -20.565  17.837  1.00  0.00      P1   C  
ATOM    901  CD1 TYR P  93       5.715 -21.328  18.959  1.00  0.00      P1   C  
ATOM    902  CD2 TYR P  93       7.304 -20.126  17.651  1.00  0.00      P1   C  
ATOM    903  CE1 TYR P  93       6.679 -21.630  19.906  1.00  0.00      P1   C  
ATOM    904  CE2 TYR P  93       8.330 -20.442  18.574  1.00  0.00      P1   C  
ATOM    905  CZ  TYR P  93       8.021 -21.194  19.680  1.00  0.00      P1   C  
ATOM    906  OH  TYR P  93       9.059 -21.574  20.660  1.00  0.00      P1   O  
ATOM    907  HN  TYR P  93       3.274 -19.661  14.957  1.00  0.00      P1   H  
ATOM    908  HA  TYR P  93       3.460 -21.485  17.174  1.00  0.00      P1   H  
ATOM    909  HB1 TYR P  93       5.296 -20.785  15.815  1.00  0.00      P1   H  
ATOM    910  HB2 TYR P  93       5.132 -19.121  16.460  1.00  0.00      P1   H  
ATOM    911  HD1 TYR P  93       4.752 -21.770  19.180  1.00  0.00      P1   H  
ATOM    912  HD2 TYR P  93       7.465 -19.537  16.760  1.00  0.00      P1   H  
ATOM    913  HE1 TYR P  93       6.347 -22.192  20.768  1.00  0.00      P1   H  
ATOM    914  HE2 TYR P  93       9.320 -20.068  18.353  1.00  0.00      P1   H  
ATOM    915  HH  TYR P  93       9.124 -22.532  20.637  1.00  0.00      P1   H  
ATOM    916  N   LEU P  94       2.227 -18.473  17.868  1.00  0.00      P1   N  
ATOM    917  CA  LEU P  94       1.199 -17.816  18.696  1.00  0.00      P1   C  
ATOM    918  C   LEU P  94      -0.023 -18.592  18.972  1.00  0.00      P1   C  
ATOM    919  O   LEU P  94      -0.507 -18.456  20.080  1.00  0.00      P1   O  
ATOM    920  CB  LEU P  94       0.690 -16.375  18.200  1.00  0.00      P1   C  
ATOM    921  CG  LEU P  94       1.883 -15.326  17.983  1.00  0.00      P1   C  
ATOM    922  CD1 LEU P  94       1.284 -14.158  17.214  1.00  0.00      P1   C  
ATOM    923  CD2 LEU P  94       2.453 -14.769  19.304  1.00  0.00      P1   C  
ATOM    924  HN  LEU P  94       2.536 -18.037  17.041  1.00  0.00      P1   H  
ATOM    925  HA  LEU P  94       1.655 -17.599  19.630  1.00  0.00      P1   H  
ATOM    926  HB1 LEU P  94       0.311 -16.708  17.211  1.00  0.00      P1   H  
ATOM    927  HB2 LEU P  94      -0.095 -15.882  18.819  1.00  0.00      P1   H  
ATOM    928  HG  LEU P  94       2.683 -15.751  17.361  1.00  0.00      P1   H  
ATOM    929 HD11 LEU P  94       0.893 -14.420  16.205  1.00  0.00      P1   H  
ATOM    930 HD12 LEU P  94       0.580 -13.643  17.903  1.00  0.00      P1   H  
ATOM    931 HD13 LEU P  94       2.078 -13.403  17.107  1.00  0.00      P1   H  
ATOM    932 HD21 LEU P  94       2.855 -15.633  19.863  1.00  0.00      P1   H  
ATOM    933 HD22 LEU P  94       3.262 -14.024  19.429  1.00  0.00      P1   H  
ATOM    934 HD23 LEU P  94       1.591 -14.386  19.892  1.00  0.00      P1   H  
ATOM    935  N   GLU P  95      -0.558 -19.344  18.115  1.00  0.00      P1   N  
ATOM    936  CA  GLU P  95      -1.654 -20.291  18.417  1.00  0.00      P1   C  
ATOM    937  C   GLU P  95      -1.272 -21.389  19.382  1.00  0.00      P1   C  
ATOM    938  O   GLU P  95      -2.094 -21.590  20.314  1.00  0.00      P1   O  
ATOM    939  CB  GLU P  95      -2.213 -20.945  17.159  1.00  0.00      P1   C  
ATOM    940  CG  GLU P  95      -3.485 -21.798  17.286  1.00  0.00      P1   C  
ATOM    941  CD  GLU P  95      -3.941 -22.260  15.883  1.00  0.00      P1   C  
ATOM    942  OE1 GLU P  95      -4.024 -21.449  14.878  1.00  0.00      P1   O  
ATOM    943  OE2 GLU P  95      -4.235 -23.455  15.762  1.00  0.00      P1   O1-
ATOM    944  HN  GLU P  95      -0.204 -19.322  17.187  1.00  0.00      P1   H  
ATOM    945  HA  GLU P  95      -2.458 -19.670  18.781  1.00  0.00      P1   H  
ATOM    946  HB1 GLU P  95      -2.417 -20.088  16.483  1.00  0.00      P1   H  
ATOM    947  HB2 GLU P  95      -1.456 -21.542  16.628  1.00  0.00      P1   H  
ATOM    948  HG1 GLU P  95      -3.285 -22.684  17.924  1.00  0.00      P1   H  
ATOM    949  HG2 GLU P  95      -4.326 -21.222  17.723  1.00  0.00      P1   H  
ATOM    950  N   VAL P  96      -0.095 -22.004  19.134  1.00  0.00      P1   N  
ATOM    951  CA  VAL P  96       0.362 -23.056  20.011  1.00  0.00      P1   C  
ATOM    952  C   VAL P  96       0.937 -22.532  21.439  1.00  0.00      P1   C  
ATOM    953  O   VAL P  96       0.653 -23.288  22.346  1.00  0.00      P1   O  
ATOM    954  CB  VAL P  96       1.427 -23.948  19.252  1.00  0.00      P1   C  
ATOM    955  CG1 VAL P  96       1.745 -25.168  20.122  1.00  0.00      P1   C  
ATOM    956  CG2 VAL P  96       0.818 -24.559  17.985  1.00  0.00      P1   C  
ATOM    957  HN  VAL P  96       0.487 -21.753  18.369  1.00  0.00      P1   H  
ATOM    958  HA  VAL P  96      -0.479 -23.673  20.280  1.00  0.00      P1   H  
ATOM    959  HB  VAL P  96       2.332 -23.381  18.953  1.00  0.00      P1   H  
ATOM    960 HG11 VAL P  96       2.437 -25.889  19.635  1.00  0.00      P1   H  
ATOM    961 HG12 VAL P  96       2.324 -24.915  21.031  1.00  0.00      P1   H  
ATOM    962 HG13 VAL P  96       0.775 -25.631  20.396  1.00  0.00      P1   H  
ATOM    963 HG21 VAL P  96       1.600 -25.231  17.566  1.00  0.00      P1   H  
ATOM    964 HG22 VAL P  96      -0.119 -25.036  18.341  1.00  0.00      P1   H  
ATOM    965 HG23 VAL P  96       0.522 -23.785  17.251  1.00  0.00      P1   H  
ATOM    966  N   VAL P  97       1.660 -21.407  21.591  1.00  0.00      P1   N  
ATOM    967  CA  VAL P  97       2.233 -20.892  22.814  1.00  0.00      P1   C  
ATOM    968  C   VAL P  97       1.959 -19.374  22.809  1.00  0.00      P1   C  
ATOM    969  O   VAL P  97       2.355 -18.697  21.916  1.00  0.00      P1   O  
ATOM    970  CB  VAL P  97       3.798 -21.073  22.958  1.00  0.00      P1   C  
ATOM    971  CG1 VAL P  97       4.250 -20.620  24.392  1.00  0.00      P1   C  
ATOM    972  CG2 VAL P  97       4.021 -22.505  23.005  1.00  0.00      P1   C  
ATOM    973  HN  VAL P  97       1.889 -20.847  20.795  1.00  0.00      P1   H  
ATOM    974  HA  VAL P  97       1.736 -21.317  23.659  1.00  0.00      P1   H  
ATOM    975  HB  VAL P  97       4.356 -20.462  22.218  1.00  0.00      P1   H  
ATOM    976 HG11 VAL P  97       3.667 -21.174  25.160  1.00  0.00      P1   H  
ATOM    977 HG12 VAL P  97       5.330 -20.881  24.472  1.00  0.00      P1   H  
ATOM    978 HG13 VAL P  97       4.201 -19.516  24.422  1.00  0.00      P1   H  
ATOM    979 HG21 VAL P  97       5.062 -22.828  23.221  1.00  0.00      P1   H  
ATOM    980 HG22 VAL P  97       3.435 -23.040  23.781  1.00  0.00      P1   H  
ATOM    981 HG23 VAL P  97       3.702 -23.037  22.088  1.00  0.00      P1   H  
ATOM    982  N   GLY P  98       1.258 -18.865  23.785  1.00  0.00      P1   N  
ATOM    983  CA  GLY P  98       0.536 -17.562  23.701  1.00  0.00      P1   C  
ATOM    984  C   GLY P  98       1.379 -16.327  23.694  1.00  0.00      P1   C  
ATOM    985  O   GLY P  98       2.586 -16.466  23.985  1.00  0.00      P1   O  
ATOM    986  HN  GLY P  98       1.142 -19.331  24.655  1.00  0.00      P1   H  
ATOM    987  HA1 GLY P  98       0.040 -17.560  24.661  1.00  0.00      P1   H  
ATOM    988  HA2 GLY P  98      -0.113 -17.527  22.840  1.00  0.00      P1   H  
ATOM    989  N   GLU P  99       0.765 -15.170  23.351  1.00  0.00      P1   N  
ATOM    990  CA  GLU P  99       1.401 -13.863  23.257  1.00  0.00      P1   C  
ATOM    991  C   GLU P  99       2.125 -13.431  24.513  1.00  0.00      P1   C  
ATOM    992  O   GLU P  99       1.757 -13.706  25.657  1.00  0.00      P1   O  
ATOM    993  CB  GLU P  99       0.341 -12.819  22.986  1.00  0.00      P1   C  
ATOM    994  CG  GLU P  99      -0.758 -12.629  24.046  1.00  0.00      P1   C  
ATOM    995  CD  GLU P  99      -1.784 -11.631  23.616  1.00  0.00      P1   C  
ATOM    996  OE1 GLU P  99      -1.486 -10.420  23.761  1.00  0.00      P1   O  
ATOM    997  OE2 GLU P  99      -2.872 -12.002  23.143  1.00  0.00      P1   O1-
ATOM    998  HN  GLU P  99      -0.174 -15.237  23.100  1.00  0.00      P1   H  
ATOM    999  HA  GLU P  99       2.061 -13.889  22.411  1.00  0.00      P1   H  
ATOM   1000  HB1 GLU P  99       0.772 -11.806  22.887  1.00  0.00      P1   H  
ATOM   1001  HB2 GLU P  99      -0.113 -13.160  22.030  1.00  0.00      P1   H  
ATOM   1002  HG1 GLU P  99      -1.296 -13.565  24.286  1.00  0.00      P1   H  
ATOM   1003  HG2 GLU P  99      -0.400 -12.313  25.047  1.00  0.00      P1   H  
ATOM   1004  N   TRP P 100       3.246 -12.561  24.541  1.00  0.00      P1   N  
ATOM   1005  CA  TRP P 100       4.159 -12.328  23.471  1.00  0.00      P1   C  
ATOM   1006  C   TRP P 100       5.496 -12.346  24.185  1.00  0.00      P1   C  
ATOM   1007  O   TRP P 100       5.741 -11.387  24.975  1.00  0.00      P1   O  
ATOM   1008  CB  TRP P 100       3.830 -11.002  22.712  1.00  0.00      P1   C  
ATOM   1009  CG  TRP P 100       4.862 -10.685  21.607  1.00  0.00      P1   C  
ATOM   1010  CD1 TRP P 100       6.161 -10.170  21.819  1.00  0.00      P1   C  
ATOM   1011  CD2 TRP P 100       4.667 -10.807  20.156  1.00  0.00      P1   C  
ATOM   1012  CE2 TRP P 100       5.859 -10.317  19.583  1.00  0.00      P1   C  
ATOM   1013  CE3 TRP P 100       3.560 -11.237  19.378  1.00  0.00      P1   C  
ATOM   1014  NE1 TRP P 100       6.750  -9.921  20.606  1.00  0.00      P1   N  
ATOM   1015  CZ2 TRP P 100       5.991 -10.273  18.225  1.00  0.00      P1   C  
ATOM   1016  CZ3 TRP P 100       3.673 -11.034  17.974  1.00  0.00      P1   C  
ATOM   1017  CH2 TRP P 100       4.893 -10.602  17.392  1.00  0.00      P1   C  
ATOM   1018  HN  TRP P 100       3.412 -12.122  25.404  1.00  0.00      P1   H  
ATOM   1019  HA  TRP P 100       4.225 -13.200  22.848  1.00  0.00      P1   H  
ATOM   1020  HB1 TRP P 100       2.870 -11.109  22.171  1.00  0.00      P1   H  
ATOM   1021  HB2 TRP P 100       3.880 -10.175  23.454  1.00  0.00      P1   H  
ATOM   1022  HD1 TRP P 100       6.541 -10.027  22.824  1.00  0.00      P1   H  
ATOM   1023  HE1 TRP P 100       7.644  -9.532  20.550  1.00  0.00      P1   H  
ATOM   1024  HE3 TRP P 100       2.621 -11.672  19.726  1.00  0.00      P1   H  
ATOM   1025  HZ2 TRP P 100       6.936  -9.971  17.801  1.00  0.00      P1   H  
ATOM   1026  HZ3 TRP P 100       2.784 -11.204  17.374  1.00  0.00      P1   H  
ATOM   1027  HH2 TRP P 100       4.943 -10.530  16.323  1.00  0.00      P1   H  
ATOM   1028  N   LYS P 101       6.361 -13.285  24.010  1.00  0.00      P1   N  
ATOM   1029  CA  LYS P 101       7.691 -13.415  24.592  1.00  0.00      P1   C  
ATOM   1030  C   LYS P 101       8.756 -13.097  23.545  1.00  0.00      P1   C  
ATOM   1031  O   LYS P 101       9.891 -12.952  23.975  1.00  0.00      P1   O  
ATOM   1032  CB  LYS P 101       7.920 -14.847  25.152  1.00  0.00      P1   C  
ATOM   1033  CG  LYS P 101       6.987 -15.403  26.320  1.00  0.00      P1   C  
ATOM   1034  CD  LYS P 101       5.499 -15.558  25.993  1.00  0.00      P1   C  
ATOM   1035  CE  LYS P 101       4.607 -16.269  27.064  1.00  0.00      P1   C  
ATOM   1036  NZ  LYS P 101       4.491 -15.463  28.330  1.00  0.00      P1   N1+
ATOM   1037  HN  LYS P 101       6.299 -14.060  23.379  1.00  0.00      P1   H  
ATOM   1038  HA  LYS P 101       7.948 -12.753  25.400  1.00  0.00      P1   H  
ATOM   1039  HB1 LYS P 101       7.825 -15.552  24.305  1.00  0.00      P1   H  
ATOM   1040  HB2 LYS P 101       8.976 -14.895  25.485  1.00  0.00      P1   H  
ATOM   1041  HG1 LYS P 101       7.433 -16.364  26.651  1.00  0.00      P1   H  
ATOM   1042  HG2 LYS P 101       7.147 -14.748  27.193  1.00  0.00      P1   H  
ATOM   1043  HD1 LYS P 101       5.010 -14.582  25.842  1.00  0.00      P1   H  
ATOM   1044  HD2 LYS P 101       5.463 -16.286  25.155  1.00  0.00      P1   H  
ATOM   1045  HE1 LYS P 101       3.613 -16.461  26.597  1.00  0.00      P1   H  
ATOM   1046  HE2 LYS P 101       5.267 -17.142  27.235  1.00  0.00      P1   H  
ATOM   1047  HZ1 LYS P 101       4.185 -14.467  28.348  1.00  0.00      P1   H  
ATOM   1048  HZ2 LYS P 101       4.020 -16.048  29.054  1.00  0.00      P1   H  
ATOM   1049  HZ3 LYS P 101       5.452 -15.356  28.666  1.00  0.00      P1   H  
ATOM   1050  N   PHE P 102       8.515 -12.886  22.234  1.00  0.00      P1   N  
ATOM   1051  CA  PHE P 102       9.525 -12.586  21.219  1.00  0.00      P1   C  
ATOM   1052  C   PHE P 102       9.936 -11.172  21.420  1.00  0.00      P1   C  
ATOM   1053  O   PHE P 102       9.291 -10.362  22.083  1.00  0.00      P1   O  
ATOM   1054  CB  PHE P 102       8.914 -12.774  19.768  1.00  0.00      P1   C  
ATOM   1055  CG  PHE P 102       8.284 -14.103  19.387  1.00  0.00      P1   C  
ATOM   1056  CD1 PHE P 102       6.912 -14.254  19.480  1.00  0.00      P1   C  
ATOM   1057  CD2 PHE P 102       9.139 -15.165  18.950  1.00  0.00      P1   C  
ATOM   1058  CE1 PHE P 102       6.341 -15.495  19.026  1.00  0.00      P1   C  
ATOM   1059  CE2 PHE P 102       8.548 -16.461  18.601  1.00  0.00      P1   C  
ATOM   1060  CZ  PHE P 102       7.118 -16.522  18.611  1.00  0.00      P1   C  
ATOM   1061  HN  PHE P 102       7.634 -12.865  21.807  1.00  0.00      P1   H  
ATOM   1062  HA  PHE P 102      10.349 -13.254  21.406  1.00  0.00      P1   H  
ATOM   1063  HB1 PHE P 102       8.101 -12.026  19.699  1.00  0.00      P1   H  
ATOM   1064  HB2 PHE P 102       9.680 -12.519  19.013  1.00  0.00      P1   H  
ATOM   1065  HD1 PHE P 102       6.286 -13.468  19.896  1.00  0.00      P1   H  
ATOM   1066  HD2 PHE P 102      10.212 -15.043  18.873  1.00  0.00      P1   H  
ATOM   1067  HE1 PHE P 102       5.258 -15.494  19.068  1.00  0.00      P1   H  
ATOM   1068  HE2 PHE P 102       9.177 -17.307  18.357  1.00  0.00      P1   H  
ATOM   1069  HZ  PHE P 102       6.703 -17.454  18.262  1.00  0.00      P1   H  
ATOM   1070  N   SER P 103      11.102 -10.841  20.787  1.00  0.00      P1   N  
ATOM   1071  CA  SER P 103      11.689  -9.556  20.964  1.00  0.00      P1   C  
ATOM   1072  C   SER P 103      10.901  -8.343  20.339  1.00  0.00      P1   C  
ATOM   1073  O   SER P 103      10.007  -8.420  19.476  1.00  0.00      P1   O  
ATOM   1074  CB  SER P 103      13.137  -9.422  20.395  1.00  0.00      P1   C  
ATOM   1075  OG  SER P 103      13.146  -9.622  19.022  1.00  0.00      P1   O  
ATOM   1076  HN  SER P 103      11.609 -11.451  20.182  1.00  0.00      P1   H  
ATOM   1077  HA  SER P 103      11.770  -9.468  22.037  1.00  0.00      P1   H  
ATOM   1078  HB1 SER P 103      13.554  -8.433  20.675  1.00  0.00      P1   H  
ATOM   1079  HB2 SER P 103      13.765 -10.227  20.833  1.00  0.00      P1   H  
ATOM   1080  HG1 SER P 103      14.064  -9.559  18.750  1.00  0.00      P1   H  
ATOM   1081  N   ARG P 104      11.235  -7.105  20.812  1.00  0.00      P1   N  
ATOM   1082  CA  ARG P 104      10.805  -5.888  20.244  1.00  0.00      P1   C  
ATOM   1083  C   ARG P 104      11.355  -5.681  18.796  1.00  0.00      P1   C  
ATOM   1084  O   ARG P 104      10.714  -4.842  18.115  1.00  0.00      P1   O  
ATOM   1085  CB  ARG P 104      11.286  -4.832  21.221  1.00  0.00      P1   C  
ATOM   1086  CG  ARG P 104      11.023  -3.373  20.912  1.00  0.00      P1   C  
ATOM   1087  CD  ARG P 104      11.543  -2.307  21.967  1.00  0.00      P1   C  
ATOM   1088  NE  ARG P 104      10.603  -2.367  23.195  1.00  0.00      P1   N  
ATOM   1089  CZ  ARG P 104      11.085  -2.048  24.416  1.00  0.00      P1   C  
ATOM   1090  NH1 ARG P 104      12.370  -1.991  24.733  1.00  0.00      P1   N1+
ATOM   1091  NH2 ARG P 104      10.237  -1.766  25.425  1.00  0.00      P1   N  
ATOM   1092  HN  ARG P 104      11.866  -7.140  21.585  1.00  0.00      P1   H  
ATOM   1093  HA  ARG P 104       9.731  -5.883  20.127  1.00  0.00      P1   H  
ATOM   1094  HB1 ARG P 104      10.792  -5.108  22.175  1.00  0.00      P1   H  
ATOM   1095  HB2 ARG P 104      12.395  -4.875  21.275  1.00  0.00      P1   H  
ATOM   1096  HG1 ARG P 104      11.482  -3.107  19.940  1.00  0.00      P1   H  
ATOM   1097  HG2 ARG P 104       9.968  -3.157  20.649  1.00  0.00      P1   H  
ATOM   1098  HD1 ARG P 104      12.638  -2.400  22.047  1.00  0.00      P1   H  
ATOM   1099  HD2 ARG P 104      11.217  -1.383  21.451  1.00  0.00      P1   H  
ATOM   1100  HE  ARG P 104       9.699  -2.466  22.963  1.00  0.00      P1   H  
ATOM   1101 HH11 ARG P 104      12.404  -1.669  25.702  1.00  0.00      P1   H  
ATOM   1102 HH12 ARG P 104      13.195  -2.182  24.292  1.00  0.00      P1   H  
ATOM   1103 HH21 ARG P 104      10.784  -1.552  26.230  1.00  0.00      P1   H  
ATOM   1104 HH22 ARG P 104       9.246  -1.774  25.370  1.00  0.00      P1   H  
ATOM   1105  N   ILE P 105      12.415  -6.422  18.316  1.00  0.00      P1   N  
ATOM   1106  CA  ILE P 105      12.882  -6.277  16.926  1.00  0.00      P1   C  
ATOM   1107  C   ILE P 105      11.872  -7.074  16.066  1.00  0.00      P1   C  
ATOM   1108  O   ILE P 105      11.472  -6.499  15.059  1.00  0.00      P1   O  
ATOM   1109  CB  ILE P 105      14.448  -6.593  16.688  1.00  0.00      P1   C  
ATOM   1110  CG1 ILE P 105      15.347  -5.577  17.424  1.00  0.00      P1   C  
ATOM   1111  CG2 ILE P 105      14.726  -6.497  15.171  1.00  0.00      P1   C  
ATOM   1112  CD1 ILE P 105      15.363  -5.669  18.929  1.00  0.00      P1   C  
ATOM   1113  HN  ILE P 105      12.956  -7.108  18.799  1.00  0.00      P1   H  
ATOM   1114  HA  ILE P 105      12.820  -5.253  16.611  1.00  0.00      P1   H  
ATOM   1115  HB  ILE P 105      14.621  -7.615  17.069  1.00  0.00      P1   H  
ATOM   1116 HG11 ILE P 105      16.391  -5.663  17.038  1.00  0.00      P1   H  
ATOM   1117 HG12 ILE P 105      14.988  -4.589  17.088  1.00  0.00      P1   H  
ATOM   1118 HG21 ILE P 105      14.242  -7.359  14.686  1.00  0.00      P1   H  
ATOM   1119 HG22 ILE P 105      14.387  -5.473  14.920  1.00  0.00      P1   H  
ATOM   1120 HG23 ILE P 105      15.820  -6.612  14.993  1.00  0.00      P1   H  
ATOM   1121  HD1 ILE P 105      15.757  -6.664  19.228  1.00  0.00      P1   H  
ATOM   1122  HD2 ILE P 105      16.110  -4.953  19.308  1.00  0.00      P1   H  
ATOM   1123  HD3 ILE P 105      14.486  -5.314  19.495  1.00  0.00      P1   H  
ATOM   1124  N   HIS P 106      11.523  -8.347  16.386  1.00  0.00      P1   N  
ATOM   1125  CA  HIS P 106      10.535  -9.136  15.684  1.00  0.00      P1   C  
ATOM   1126  C   HIS P 106       9.140  -8.458  15.714  1.00  0.00      P1   C  
ATOM   1127  O   HIS P 106       8.503  -8.557  14.716  1.00  0.00      P1   O  
ATOM   1128  CB  HIS P 106      10.341 -10.414  16.454  1.00  0.00      P1   C  
ATOM   1129  CG  HIS P 106      11.518 -11.412  16.550  1.00  0.00      P1   C  
ATOM   1130  CD2 HIS P 106      11.305 -12.752  16.732  1.00  0.00      P1   C  
ATOM   1131  ND1 HIS P 106      12.865 -11.234  16.431  1.00  0.00      P1   N  
ATOM   1132  CE1 HIS P 106      13.470 -12.517  16.536  1.00  0.00      P1   C  
ATOM   1133  NE2 HIS P 106      12.478 -13.415  16.736  1.00  0.00      P1   N  
ATOM   1134  HN  HIS P 106      12.011  -8.730  17.165  1.00  0.00      P1   H  
ATOM   1135  HA  HIS P 106      10.927  -9.383  14.713  1.00  0.00      P1   H  
ATOM   1136  HB1 HIS P 106      10.052 -10.120  17.483  1.00  0.00      P1   H  
ATOM   1137  HB2 HIS P 106       9.583 -11.031  15.927  1.00  0.00      P1   H  
ATOM   1138  HD1 HIS P 106      13.378 -10.393  16.290  1.00  0.00      P1   H  
ATOM   1139  HD2 HIS P 106      10.421 -13.356  16.866  1.00  0.00      P1   H  
ATOM   1140  HE1 HIS P 106      14.539 -12.698  16.462  1.00  0.00      P1   H  
ATOM   1141  N   CYS P 107       8.690  -7.810  16.750  1.00  0.00      P1   N  
ATOM   1142  CA  CYS P 107       7.412  -7.178  16.818  1.00  0.00      P1   C  
ATOM   1143  C   CYS P 107       7.293  -5.923  15.892  1.00  0.00      P1   C  
ATOM   1144  O   CYS P 107       6.239  -5.573  15.377  1.00  0.00      P1   O  
ATOM   1145  CB  CYS P 107       6.980  -6.720  18.237  1.00  0.00      P1   C  
ATOM   1146  SG  CYS P 107       5.314  -5.969  18.440  1.00  0.00      P1   S  
ATOM   1147  HN  CYS P 107       9.230  -7.723  17.579  1.00  0.00      P1   H  
ATOM   1148  HA  CYS P 107       6.658  -7.870  16.474  1.00  0.00      P1   H  
ATOM   1149  HB1 CYS P 107       7.040  -7.674  18.800  1.00  0.00      P1   H  
ATOM   1150  HB2 CYS P 107       7.721  -5.993  18.632  1.00  0.00      P1   H  
ATOM   1151  N   ASP P 108       8.405  -5.206  15.676  1.00  0.00      P1   N  
ATOM   1152  CA  ASP P 108       8.447  -4.082  14.715  1.00  0.00      P1   C  
ATOM   1153  C   ASP P 108       8.277  -4.615  13.220  1.00  0.00      P1   C  
ATOM   1154  O   ASP P 108       7.394  -4.143  12.519  1.00  0.00      P1   O  
ATOM   1155  CB  ASP P 108       9.879  -3.292  14.674  1.00  0.00      P1   C  
ATOM   1156  CG  ASP P 108      10.215  -2.584  16.014  1.00  0.00      P1   C  
ATOM   1157  OD1 ASP P 108       9.238  -2.084  16.652  1.00  0.00      P1   O  
ATOM   1158  OD2 ASP P 108      11.418  -2.507  16.445  1.00  0.00      P1   O1-
ATOM   1159  HN  ASP P 108       9.308  -5.306  16.077  1.00  0.00      P1   H  
ATOM   1160  HA  ASP P 108       7.666  -3.385  14.979  1.00  0.00      P1   H  
ATOM   1161  HB1 ASP P 108      10.752  -3.932  14.418  1.00  0.00      P1   H  
ATOM   1162  HB2 ASP P 108       9.693  -2.473  13.951  1.00  0.00      P1   H  
ATOM   1163  N   ILE P 109       9.121  -5.596  12.812  1.00  0.00      P1   N  
ATOM   1164  CA  ILE P 109       8.979  -6.280  11.531  1.00  0.00      P1   C  
ATOM   1165  C   ILE P 109       7.688  -7.020  11.305  1.00  0.00      P1   C  
ATOM   1166  O   ILE P 109       7.320  -7.138  10.133  1.00  0.00      P1   O  
ATOM   1167  CB  ILE P 109      10.147  -7.166  11.023  1.00  0.00      P1   C  
ATOM   1168  CG1 ILE P 109      10.404  -8.430  11.884  1.00  0.00      P1   C  
ATOM   1169  CG2 ILE P 109      11.383  -6.309  10.999  1.00  0.00      P1   C  
ATOM   1170  CD1 ILE P 109      11.619  -9.390  11.571  1.00  0.00      P1   C  
ATOM   1171  HN  ILE P 109       9.811  -5.914  13.432  1.00  0.00      P1   H  
ATOM   1172  HA  ILE P 109       8.871  -5.485  10.820  1.00  0.00      P1   H  
ATOM   1173  HB  ILE P 109       9.904  -7.576  10.022  1.00  0.00      P1   H  
ATOM   1174 HG11 ILE P 109      10.647  -8.008  12.869  1.00  0.00      P1   H  
ATOM   1175 HG12 ILE P 109       9.486  -9.051  11.941  1.00  0.00      P1   H  
ATOM   1176 HG21 ILE P 109      11.137  -5.420  10.380  1.00  0.00      P1   H  
ATOM   1177 HG22 ILE P 109      11.644  -5.896  11.991  1.00  0.00      P1   H  
ATOM   1178 HG23 ILE P 109      12.240  -6.825  10.523  1.00  0.00      P1   H  
ATOM   1179  HD1 ILE P 109      12.559  -8.815  11.674  1.00  0.00      P1   H  
ATOM   1180  HD2 ILE P 109      11.640 -10.213  12.318  1.00  0.00      P1   H  
ATOM   1181  HD3 ILE P 109      11.517  -9.924  10.603  1.00  0.00      P1   H  
ATOM   1182  N   PHE P 110       6.959  -7.558  12.346  1.00  0.00      P1   N  
ATOM   1183  CA  PHE P 110       5.743  -8.271  12.141  1.00  0.00      P1   C  
ATOM   1184  C   PHE P 110       4.576  -7.411  11.530  1.00  0.00      P1   C  
ATOM   1185  O   PHE P 110       3.881  -7.749  10.567  1.00  0.00      P1   O  
ATOM   1186  CB  PHE P 110       5.203  -8.851  13.513  1.00  0.00      P1   C  
ATOM   1187  CG  PHE P 110       3.978  -9.800  13.437  1.00  0.00      P1   C  
ATOM   1188  CD1 PHE P 110       3.929 -11.041  12.783  1.00  0.00      P1   C  
ATOM   1189  CD2 PHE P 110       2.873  -9.381  14.156  1.00  0.00      P1   C  
ATOM   1190  CE1 PHE P 110       2.799 -11.875  12.880  1.00  0.00      P1   C  
ATOM   1191  CE2 PHE P 110       1.728 -10.237  14.285  1.00  0.00      P1   C  
ATOM   1192  CZ  PHE P 110       1.686 -11.469  13.680  1.00  0.00      P1   C  
ATOM   1193  HN  PHE P 110       7.308  -7.471  13.258  1.00  0.00      P1   H  
ATOM   1194  HA  PHE P 110       5.974  -9.074  11.460  1.00  0.00      P1   H  
ATOM   1195  HB1 PHE P 110       5.995  -9.418  14.046  1.00  0.00      P1   H  
ATOM   1196  HB2 PHE P 110       5.099  -8.060  14.281  1.00  0.00      P1   H  
ATOM   1197  HD1 PHE P 110       4.803 -11.305  12.215  1.00  0.00      P1   H  
ATOM   1198  HD2 PHE P 110       2.828  -8.414  14.638  1.00  0.00      P1   H  
ATOM   1199  HE1 PHE P 110       2.836 -12.803  12.332  1.00  0.00      P1   H  
ATOM   1200  HE2 PHE P 110       0.889  -9.898  14.873  1.00  0.00      P1   H  
ATOM   1201  HZ  PHE P 110       0.838 -12.130  13.795  1.00  0.00      P1   H  
ATOM   1202  N   VAL P 111       4.378  -6.201  12.091  1.00  0.00      P1   N  
ATOM   1203  CA  VAL P 111       3.452  -5.216  11.527  1.00  0.00      P1   C  
ATOM   1204  C   VAL P 111       4.072  -4.647  10.205  1.00  0.00      P1   C  
ATOM   1205  O   VAL P 111       3.283  -4.399   9.337  1.00  0.00      P1   O  
ATOM   1206  CB  VAL P 111       2.987  -4.159  12.564  1.00  0.00      P1   C  
ATOM   1207  CG1 VAL P 111       4.108  -3.229  13.051  1.00  0.00      P1   C  
ATOM   1208  CG2 VAL P 111       1.794  -3.337  11.972  1.00  0.00      P1   C  
ATOM   1209  HN  VAL P 111       4.879  -6.001  12.914  1.00  0.00      P1   H  
ATOM   1210  HA  VAL P 111       2.488  -5.657  11.325  1.00  0.00      P1   H  
ATOM   1211  HB  VAL P 111       2.556  -4.651  13.461  1.00  0.00      P1   H  
ATOM   1212 HG11 VAL P 111       4.407  -2.647  12.153  1.00  0.00      P1   H  
ATOM   1213 HG12 VAL P 111       3.742  -2.453  13.755  1.00  0.00      P1   H  
ATOM   1214 HG13 VAL P 111       4.902  -3.778  13.592  1.00  0.00      P1   H  
ATOM   1215 HG21 VAL P 111       2.149  -2.793  11.090  1.00  0.00      P1   H  
ATOM   1216 HG22 VAL P 111       0.934  -3.933  11.596  1.00  0.00      P1   H  
ATOM   1217 HG23 VAL P 111       1.415  -2.626  12.737  1.00  0.00      P1   H  
ATOM   1218  N   THR P 112       5.441  -4.483  10.039  1.00  0.00      P1   N  
ATOM   1219  CA  THR P 112       5.975  -3.838   8.782  1.00  0.00      P1   C  
ATOM   1220  C   THR P 112       5.766  -4.783   7.516  1.00  0.00      P1   C  
ATOM   1221  O   THR P 112       5.339  -4.258   6.498  1.00  0.00      P1   O  
ATOM   1222  CB  THR P 112       7.410  -3.458   8.920  1.00  0.00      P1   C  
ATOM   1223  CG2 THR P 112       7.899  -2.649   7.617  1.00  0.00      P1   C  
ATOM   1224  OG1 THR P 112       7.689  -2.546   9.977  1.00  0.00      P1   O  
ATOM   1225  HN  THR P 112       6.122  -4.782  10.687  1.00  0.00      P1   H  
ATOM   1226  HA  THR P 112       5.386  -2.948   8.694  1.00  0.00      P1   H  
ATOM   1227  HB  THR P 112       7.984  -4.404   8.967  1.00  0.00      P1   H  
ATOM   1228  HG1 THR P 112       7.502  -2.909  10.827  1.00  0.00      P1   H  
ATOM   1229 HG21 THR P 112       7.806  -3.119   6.614  1.00  0.00      P1   H  
ATOM   1230 HG22 THR P 112       7.337  -1.694   7.565  1.00  0.00      P1   H  
ATOM   1231 HG23 THR P 112       8.935  -2.333   7.830  1.00  0.00      P1   H  
ATOM   1232  N   LEU P 113       6.098  -6.082   7.646  1.00  0.00      P1   N  
ATOM   1233  CA  LEU P 113       5.993  -6.981   6.509  1.00  0.00      P1   C  
ATOM   1234  C   LEU P 113       4.582  -7.257   6.104  1.00  0.00      P1   C  
ATOM   1235  O   LEU P 113       4.309  -7.150   5.000  1.00  0.00      P1   O  
ATOM   1236  CB  LEU P 113       6.817  -8.208   6.709  1.00  0.00      P1   C  
ATOM   1237  CG  LEU P 113       8.370  -7.996   6.939  1.00  0.00      P1   C  
ATOM   1238  CD1 LEU P 113       8.934  -9.364   7.124  1.00  0.00      P1   C  
ATOM   1239  CD2 LEU P 113       9.099  -7.326   5.823  1.00  0.00      P1   C  
ATOM   1240  HN  LEU P 113       6.393  -6.462   8.501  1.00  0.00      P1   H  
ATOM   1241  HA  LEU P 113       6.431  -6.509   5.643  1.00  0.00      P1   H  
ATOM   1242  HB1 LEU P 113       6.381  -8.793   7.540  1.00  0.00      P1   H  
ATOM   1243  HB2 LEU P 113       6.677  -8.898   5.854  1.00  0.00      P1   H  
ATOM   1244  HG  LEU P 113       8.579  -7.401   7.848  1.00  0.00      P1   H  
ATOM   1245 HD11 LEU P 113       8.542  -9.830   8.052  1.00  0.00      P1   H  
ATOM   1246 HD12 LEU P 113       8.731 -10.000   6.233  1.00  0.00      P1   H  
ATOM   1247 HD13 LEU P 113       9.984  -9.407   7.479  1.00  0.00      P1   H  
ATOM   1248 HD21 LEU P 113       9.033  -7.857   4.850  1.00  0.00      P1   H  
ATOM   1249 HD22 LEU P 113       8.745  -6.289   5.642  1.00  0.00      P1   H  
ATOM   1250 HD23 LEU P 113      10.168  -7.282   6.124  1.00  0.00      P1   H  
ATOM   1251  N   ASP P 114       3.679  -7.586   7.137  1.00  0.00      P1   N  
ATOM   1252  CA  ASP P 114       2.205  -7.782   6.986  1.00  0.00      P1   C  
ATOM   1253  C   ASP P 114       1.502  -6.669   6.153  1.00  0.00      P1   C  
ATOM   1254  O   ASP P 114       0.718  -7.050   5.310  1.00  0.00      P1   O  
ATOM   1255  CB  ASP P 114       1.575  -7.827   8.382  1.00  0.00      P1   C  
ATOM   1256  CG  ASP P 114       0.108  -8.200   8.344  1.00  0.00      P1   C  
ATOM   1257  OD1 ASP P 114      -0.185  -9.263   7.763  1.00  0.00      P1   O  
ATOM   1258  OD2 ASP P 114      -0.778  -7.462   8.873  1.00  0.00      P1   O1-
ATOM   1259  HN  ASP P 114       4.061  -7.732   8.046  1.00  0.00      P1   H  
ATOM   1260  HA  ASP P 114       2.073  -8.728   6.487  1.00  0.00      P1   H  
ATOM   1261  HB1 ASP P 114       2.046  -8.677   8.918  1.00  0.00      P1   H  
ATOM   1262  HB2 ASP P 114       1.726  -6.912   8.994  1.00  0.00      P1   H  
ATOM   1263  N   VAL P 115       1.809  -5.376   6.386  1.00  0.00      P1   N  
ATOM   1264  CA  VAL P 115       1.282  -4.169   5.744  1.00  0.00      P1   C  
ATOM   1265  C   VAL P 115       2.025  -3.868   4.445  1.00  0.00      P1   C  
ATOM   1266  O   VAL P 115       1.362  -3.376   3.529  1.00  0.00      P1   O  
ATOM   1267  CB  VAL P 115       1.298  -2.988   6.754  1.00  0.00      P1   C  
ATOM   1268  CG1 VAL P 115       0.725  -1.683   6.162  1.00  0.00      P1   C  
ATOM   1269  CG2 VAL P 115       0.463  -3.434   7.964  1.00  0.00      P1   C  
ATOM   1270  HN  VAL P 115       2.474  -5.221   7.116  1.00  0.00      P1   H  
ATOM   1271  HA  VAL P 115       0.218  -4.296   5.604  1.00  0.00      P1   H  
ATOM   1272  HB  VAL P 115       2.358  -2.794   7.010  1.00  0.00      P1   H  
ATOM   1273 HG11 VAL P 115      -0.300  -1.920   5.809  1.00  0.00      P1   H  
ATOM   1274 HG12 VAL P 115       0.674  -0.836   6.880  1.00  0.00      P1   H  
ATOM   1275 HG13 VAL P 115       1.294  -1.310   5.288  1.00  0.00      P1   H  
ATOM   1276 HG21 VAL P 115       0.768  -4.305   8.579  1.00  0.00      P1   H  
ATOM   1277 HG22 VAL P 115       0.440  -2.654   8.750  1.00  0.00      P1   H  
ATOM   1278 HG23 VAL P 115      -0.613  -3.622   7.754  1.00  0.00      P1   H  
ATOM   1279  N   MET P 116       3.356  -4.132   4.347  1.00  0.00      P1   N  
ATOM   1280  CA  MET P 116       4.170  -3.838   3.124  1.00  0.00      P1   C  
ATOM   1281  C   MET P 116       3.914  -4.832   2.023  1.00  0.00      P1   C  
ATOM   1282  O   MET P 116       3.709  -4.414   0.853  1.00  0.00      P1   O  
ATOM   1283  CB  MET P 116       5.687  -3.642   3.445  1.00  0.00      P1   C  
ATOM   1284  CG  MET P 116       6.565  -3.205   2.200  1.00  0.00      P1   C  
ATOM   1285  SD  MET P 116       8.323  -3.146   2.680  1.00  0.00      P1   S  
ATOM   1286  CE  MET P 116       8.940  -2.698   1.022  1.00  0.00      P1   C  
ATOM   1287  HN  MET P 116       3.938  -4.544   5.043  1.00  0.00      P1   H  
ATOM   1288  HA  MET P 116       3.823  -2.904   2.707  1.00  0.00      P1   H  
ATOM   1289  HB1 MET P 116       5.818  -2.928   4.286  1.00  0.00      P1   H  
ATOM   1290  HB2 MET P 116       6.090  -4.622   3.768  1.00  0.00      P1   H  
ATOM   1291  HG1 MET P 116       6.448  -3.841   1.315  1.00  0.00      P1   H  
ATOM   1292  HG2 MET P 116       6.204  -2.179   1.971  1.00  0.00      P1   H  
ATOM   1293  HE1 MET P 116       8.423  -1.823   0.603  1.00  0.00      P1   H  
ATOM   1294  HE2 MET P 116      10.041  -2.552   0.972  1.00  0.00      P1   H  
ATOM   1295  HE3 MET P 116       8.772  -3.357   0.145  1.00  0.00      P1   H  
ATOM   1296  N   MET P 117       3.901  -6.158   2.318  1.00  0.00      P1   N  
ATOM   1297  CA  MET P 117       3.753  -7.183   1.277  1.00  0.00      P1   C  
ATOM   1298  C   MET P 117       2.385  -7.226   0.546  1.00  0.00      P1   C  
ATOM   1299  O   MET P 117       2.398  -7.327  -0.668  1.00  0.00      P1   O  
ATOM   1300  CB  MET P 117       4.107  -8.644   1.656  1.00  0.00      P1   C  
ATOM   1301  CG  MET P 117       5.503  -8.987   2.239  1.00  0.00      P1   C  
ATOM   1302  SD  MET P 117       6.940  -8.514   1.253  1.00  0.00      P1   S  
ATOM   1303  CE  MET P 117       7.203  -6.830   1.845  1.00  0.00      P1   C  
ATOM   1304  HN  MET P 117       4.022  -6.468   3.254  1.00  0.00      P1   H  
ATOM   1305  HA  MET P 117       4.494  -6.897   0.559  1.00  0.00      P1   H  
ATOM   1306  HB1 MET P 117       3.421  -8.993   2.460  1.00  0.00      P1   H  
ATOM   1307  HB2 MET P 117       4.111  -9.291   0.754  1.00  0.00      P1   H  
ATOM   1308  HG1 MET P 117       5.631  -8.512   3.214  1.00  0.00      P1   H  
ATOM   1309  HG2 MET P 117       5.256 -10.069   2.369  1.00  0.00      P1   H  
ATOM   1310  HE1 MET P 117       7.216  -6.830   2.960  1.00  0.00      P1   H  
ATOM   1311  HE2 MET P 117       8.175  -6.500   1.427  1.00  0.00      P1   H  
ATOM   1312  HE3 MET P 117       6.447  -6.134   1.564  1.00  0.00      P1   H  
ATOM   1313  N   CYS P 118       1.247  -7.140   1.276  1.00  0.00      P1   N  
ATOM   1314  CA  CYS P 118      -0.012  -6.866   0.648  1.00  0.00      P1   C  
ATOM   1315  C   CYS P 118      -0.050  -5.482  -0.053  1.00  0.00      P1   C  
ATOM   1316  O   CYS P 118      -0.803  -5.320  -1.059  1.00  0.00      P1   O  
ATOM   1317  CB  CYS P 118      -1.261  -7.094   1.635  1.00  0.00      P1   C  
ATOM   1318  SG  CYS P 118      -1.264  -5.889   3.050  1.00  0.00      P1   S  
ATOM   1319  HN  CYS P 118       1.200  -7.220   2.261  1.00  0.00      P1   H  
ATOM   1320  HA  CYS P 118      -0.200  -7.488  -0.213  1.00  0.00      P1   H  
ATOM   1321  HB1 CYS P 118      -2.207  -6.884   1.093  1.00  0.00      P1   H  
ATOM   1322  HB2 CYS P 118      -1.221  -8.106   2.087  1.00  0.00      P1   H  
ATOM   1323  HG1 CYS P 118      -2.370  -6.274   3.660  1.00  0.00      P1   H  
ATOM   1324  N   THR P 119       0.648  -4.465   0.336  1.00  0.00      P1   N  
ATOM   1325  CA  THR P 119       0.632  -3.187  -0.398  1.00  0.00      P1   C  
ATOM   1326  C   THR P 119       1.508  -3.329  -1.693  1.00  0.00      P1   C  
ATOM   1327  O   THR P 119       1.181  -2.927  -2.731  1.00  0.00      P1   O  
ATOM   1328  CB  THR P 119       1.214  -2.060   0.417  1.00  0.00      P1   C  
ATOM   1329  CG2 THR P 119       1.076  -0.640  -0.291  1.00  0.00      P1   C  
ATOM   1330  OG1 THR P 119       0.436  -1.849   1.600  1.00  0.00      P1   O  
ATOM   1331  HN  THR P 119       1.218  -4.501   1.152  1.00  0.00      P1   H  
ATOM   1332  HA  THR P 119      -0.340  -2.770  -0.621  1.00  0.00      P1   H  
ATOM   1333  HB  THR P 119       2.288  -2.233   0.622  1.00  0.00      P1   H  
ATOM   1334  HG1 THR P 119       0.457  -2.575   2.210  1.00  0.00      P1   H  
ATOM   1335 HG21 THR P 119       1.705  -0.604  -1.198  1.00  0.00      P1   H  
ATOM   1336 HG22 THR P 119       0.053  -0.374  -0.629  1.00  0.00      P1   H  
ATOM   1337 HG23 THR P 119       1.451   0.186   0.348  1.00  0.00      P1   H  
ATOM   1338  N   ALA P 120       2.673  -3.977  -1.530  1.00  0.00      P1   N  
ATOM   1339  CA  ALA P 120       3.526  -4.366  -2.626  1.00  0.00      P1   C  
ATOM   1340  C   ALA P 120       2.910  -5.392  -3.623  1.00  0.00      P1   C  
ATOM   1341  O   ALA P 120       3.330  -5.511  -4.784  1.00  0.00      P1   O  
ATOM   1342  CB  ALA P 120       4.838  -4.899  -2.042  1.00  0.00      P1   C  
ATOM   1343  HN  ALA P 120       3.070  -4.259  -0.672  1.00  0.00      P1   H  
ATOM   1344  HA  ALA P 120       3.718  -3.437  -3.140  1.00  0.00      P1   H  
ATOM   1345  HB1 ALA P 120       5.348  -4.275  -1.273  1.00  0.00      P1   H  
ATOM   1346  HB2 ALA P 120       4.597  -5.844  -1.516  1.00  0.00      P1   H  
ATOM   1347  HB3 ALA P 120       5.486  -5.213  -2.878  1.00  0.00      P1   H  
ATOM   1348  N   SER P 121       1.810  -6.146  -3.225  1.00  0.00      P1   N  
ATOM   1349  CA  SER P 121       1.019  -6.882  -4.143  1.00  0.00      P1   C  
ATOM   1350  C   SER P 121       0.282  -5.992  -5.156  1.00  0.00      P1   C  
ATOM   1351  O   SER P 121       0.529  -6.156  -6.351  1.00  0.00      P1   O  
ATOM   1352  CB  SER P 121       0.036  -7.813  -3.488  1.00  0.00      P1   C  
ATOM   1353  OG  SER P 121       0.638  -8.717  -2.579  1.00  0.00      P1   O  
ATOM   1354  HN  SER P 121       1.499  -6.224  -2.283  1.00  0.00      P1   H  
ATOM   1355  HA  SER P 121       1.701  -7.580  -4.603  1.00  0.00      P1   H  
ATOM   1356  HB1 SER P 121      -0.656  -7.210  -2.864  1.00  0.00      P1   H  
ATOM   1357  HB2 SER P 121      -0.397  -8.452  -4.285  1.00  0.00      P1   H  
ATOM   1358  HG1 SER P 121       1.291  -9.252  -3.037  1.00  0.00      P1   H  
ATOM   1359  N   ILE P 122      -0.607  -5.043  -4.649  1.00  0.00      P1   N  
ATOM   1360  CA  ILE P 122      -1.322  -4.128  -5.529  1.00  0.00      P1   C  
ATOM   1361  C   ILE P 122      -0.493  -3.169  -6.360  1.00  0.00      P1   C  
ATOM   1362  O   ILE P 122      -0.891  -2.884  -7.502  1.00  0.00      P1   O  
ATOM   1363  CB  ILE P 122      -2.442  -3.475  -4.811  1.00  0.00      P1   C  
ATOM   1364  CG1 ILE P 122      -3.569  -2.807  -5.644  1.00  0.00      P1   C  
ATOM   1365  CG2 ILE P 122      -2.038  -2.447  -3.749  1.00  0.00      P1   C  
ATOM   1366  CD1 ILE P 122      -4.270  -3.712  -6.696  1.00  0.00      P1   C  
ATOM   1367  HN  ILE P 122      -0.749  -5.045  -3.671  1.00  0.00      P1   H  
ATOM   1368  HA  ILE P 122      -1.717  -4.810  -6.249  1.00  0.00      P1   H  
ATOM   1369  HB  ILE P 122      -3.032  -4.274  -4.322  1.00  0.00      P1   H  
ATOM   1370 HG11 ILE P 122      -4.363  -2.360  -5.007  1.00  0.00      P1   H  
ATOM   1371 HG12 ILE P 122      -3.145  -1.951  -6.200  1.00  0.00      P1   H  
ATOM   1372 HG21 ILE P 122      -1.437  -2.935  -2.974  1.00  0.00      P1   H  
ATOM   1373 HG22 ILE P 122      -1.442  -1.588  -4.127  1.00  0.00      P1   H  
ATOM   1374 HG23 ILE P 122      -2.960  -2.217  -3.170  1.00  0.00      P1   H  
ATOM   1375  HD1 ILE P 122      -4.687  -4.633  -6.238  1.00  0.00      P1   H  
ATOM   1376  HD2 ILE P 122      -5.042  -3.150  -7.237  1.00  0.00      P1   H  
ATOM   1377  HD3 ILE P 122      -3.544  -4.056  -7.454  1.00  0.00      P1   H  
ATOM   1378  N   LEU P 123       0.647  -2.705  -5.836  1.00  0.00      P1   N  
ATOM   1379  CA  LEU P 123       1.619  -1.934  -6.598  1.00  0.00      P1   C  
ATOM   1380  C   LEU P 123       2.367  -2.693  -7.764  1.00  0.00      P1   C  
ATOM   1381  O   LEU P 123       2.487  -2.014  -8.857  1.00  0.00      P1   O  
ATOM   1382  CB  LEU P 123       2.715  -1.336  -5.633  1.00  0.00      P1   C  
ATOM   1383  CG  LEU P 123       2.177  -0.356  -4.610  1.00  0.00      P1   C  
ATOM   1384  CD1 LEU P 123       3.333  -0.001  -3.684  1.00  0.00      P1   C  
ATOM   1385  CD2 LEU P 123       1.706   0.955  -5.292  1.00  0.00      P1   C  
ATOM   1386  HN  LEU P 123       0.908  -2.894  -4.897  1.00  0.00      P1   H  
ATOM   1387  HA  LEU P 123       1.057  -1.185  -7.092  1.00  0.00      P1   H  
ATOM   1388  HB1 LEU P 123       3.197  -2.205  -5.138  1.00  0.00      P1   H  
ATOM   1389  HB2 LEU P 123       3.465  -0.739  -6.183  1.00  0.00      P1   H  
ATOM   1390  HG  LEU P 123       1.234  -0.715  -4.164  1.00  0.00      P1   H  
ATOM   1391 HD11 LEU P 123       3.065   0.762  -2.920  1.00  0.00      P1   H  
ATOM   1392 HD12 LEU P 123       3.634  -0.962  -3.221  1.00  0.00      P1   H  
ATOM   1393 HD13 LEU P 123       4.164   0.405  -4.295  1.00  0.00      P1   H  
ATOM   1394 HD21 LEU P 123       2.435   1.460  -5.967  1.00  0.00      P1   H  
ATOM   1395 HD22 LEU P 123       0.844   0.781  -5.932  1.00  0.00      P1   H  
ATOM   1396 HD23 LEU P 123       1.294   1.628  -4.506  1.00  0.00      P1   H  
ATOM   1397  N   ASN P 124       2.830  -3.940  -7.589  1.00  0.00      P1   N  
ATOM   1398  CA  ASN P 124       3.228  -4.673  -8.815  1.00  0.00      P1   C  
ATOM   1399  C   ASN P 124       2.043  -4.959  -9.776  1.00  0.00      P1   C  
ATOM   1400  O   ASN P 124       2.274  -4.735 -10.959  1.00  0.00      P1   O  
ATOM   1401  CB  ASN P 124       3.829  -6.040  -8.447  1.00  0.00      P1   C  
ATOM   1402  CG  ASN P 124       5.208  -5.872  -7.811  1.00  0.00      P1   C  
ATOM   1403  ND2 ASN P 124       5.276  -5.968  -6.481  1.00  0.00      P1   N  
ATOM   1404  OD1 ASN P 124       6.255  -5.694  -8.473  1.00  0.00      P1   O  
ATOM   1405  HN  ASN P 124       2.873  -4.390  -6.722  1.00  0.00      P1   H  
ATOM   1406  HA  ASN P 124       4.017  -4.123  -9.300  1.00  0.00      P1   H  
ATOM   1407  HB1 ASN P 124       3.114  -6.694  -7.906  1.00  0.00      P1   H  
ATOM   1408  HB2 ASN P 124       4.129  -6.472  -9.424  1.00  0.00      P1   H  
ATOM   1409 HD21 ASN P 124       6.108  -5.900  -5.940  1.00  0.00      P1   H  
ATOM   1410 HD22 ASN P 124       4.393  -6.116  -6.022  1.00  0.00      P1   H  
ATOM   1411  N   LEU P 125       0.891  -5.384  -9.255  1.00  0.00      P1   N  
ATOM   1412  CA  LEU P 125      -0.306  -5.612 -10.092  1.00  0.00      P1   C  
ATOM   1413  C   LEU P 125      -0.807  -4.379 -10.873  1.00  0.00      P1   C  
ATOM   1414  O   LEU P 125      -1.254  -4.472 -11.966  1.00  0.00      P1   O  
ATOM   1415  CB  LEU P 125      -1.504  -6.145  -9.248  1.00  0.00      P1   C  
ATOM   1416  CG  LEU P 125      -2.882  -6.438 -10.014  1.00  0.00      P1   C  
ATOM   1417  CD1 LEU P 125      -2.830  -7.576 -11.094  1.00  0.00      P1   C  
ATOM   1418  CD2 LEU P 125      -3.949  -6.913  -9.013  1.00  0.00      P1   C  
ATOM   1419  HN  LEU P 125       0.802  -5.547  -8.278  1.00  0.00      P1   H  
ATOM   1420  HA  LEU P 125      -0.173  -6.332 -10.885  1.00  0.00      P1   H  
ATOM   1421  HB1 LEU P 125      -1.139  -7.040  -8.699  1.00  0.00      P1   H  
ATOM   1422  HB2 LEU P 125      -1.850  -5.403  -8.502  1.00  0.00      P1   H  
ATOM   1423  HG  LEU P 125      -3.327  -5.543 -10.494  1.00  0.00      P1   H  
ATOM   1424 HD11 LEU P 125      -2.520  -8.530 -10.616  1.00  0.00      P1   H  
ATOM   1425 HD12 LEU P 125      -3.823  -7.775 -11.553  1.00  0.00      P1   H  
ATOM   1426 HD13 LEU P 125      -2.104  -7.241 -11.865  1.00  0.00      P1   H  
ATOM   1427 HD21 LEU P 125      -4.143  -6.249  -8.142  1.00  0.00      P1   H  
ATOM   1428 HD22 LEU P 125      -4.873  -7.180  -9.566  1.00  0.00      P1   H  
ATOM   1429 HD23 LEU P 125      -3.542  -7.848  -8.573  1.00  0.00      P1   H  
ATOM   1430  N   CYS P 126      -0.669  -3.204 -10.315  1.00  0.00      P1   N  
ATOM   1431  CA  CYS P 126      -0.830  -1.937 -10.961  1.00  0.00      P1   C  
ATOM   1432  C   CYS P 126       0.205  -1.683 -12.043  1.00  0.00      P1   C  
ATOM   1433  O   CYS P 126      -0.217  -1.255 -13.094  1.00  0.00      P1   O  
ATOM   1434  CB  CYS P 126      -0.923  -0.733  -9.879  1.00  0.00      P1   C  
ATOM   1435  SG  CYS P 126      -1.169   0.926 -10.669  1.00  0.00      P1   S  
ATOM   1436  HN  CYS P 126      -0.461  -3.119  -9.346  1.00  0.00      P1   H  
ATOM   1437  HA  CYS P 126      -1.792  -1.909 -11.438  1.00  0.00      P1   H  
ATOM   1438  HB1 CYS P 126      -1.686  -0.933  -9.092  1.00  0.00      P1   H  
ATOM   1439  HB2 CYS P 126       0.081  -0.637  -9.422  1.00  0.00      P1   H  
ATOM   1440  HG1 CYS P 126       0.014   0.987 -11.212  1.00  0.00      P1   H  
ATOM   1441  N   ALA P 127       1.544  -1.919 -11.821  1.00  0.00      P1   N  
ATOM   1442  CA  ALA P 127       2.568  -1.878 -12.847  1.00  0.00      P1   C  
ATOM   1443  C   ALA P 127       2.259  -2.933 -13.913  1.00  0.00      P1   C  
ATOM   1444  O   ALA P 127       2.559  -2.642 -15.085  1.00  0.00      P1   O  
ATOM   1445  CB  ALA P 127       3.967  -2.082 -12.239  1.00  0.00      P1   C  
ATOM   1446  HN  ALA P 127       1.790  -2.162 -10.885  1.00  0.00      P1   H  
ATOM   1447  HA  ALA P 127       2.491  -0.913 -13.326  1.00  0.00      P1   H  
ATOM   1448  HB1 ALA P 127       4.161  -1.266 -11.513  1.00  0.00      P1   H  
ATOM   1449  HB2 ALA P 127       4.123  -3.011 -11.653  1.00  0.00      P1   H  
ATOM   1450  HB3 ALA P 127       4.738  -1.922 -13.022  1.00  0.00      P1   H  
ATOM   1451  N   ILE P 128       1.645  -4.129 -13.670  1.00  0.00      P1   N  
ATOM   1452  CA  ILE P 128       1.100  -5.042 -14.698  1.00  0.00      P1   C  
ATOM   1453  C   ILE P 128      -0.047  -4.338 -15.397  1.00  0.00      P1   C  
ATOM   1454  O   ILE P 128      -0.072  -4.406 -16.639  1.00  0.00      P1   O  
ATOM   1455  CB  ILE P 128       0.691  -6.479 -14.269  1.00  0.00      P1   C  
ATOM   1456  CG1 ILE P 128       1.872  -7.253 -13.593  1.00  0.00      P1   C  
ATOM   1457  CG2 ILE P 128       0.228  -7.320 -15.488  1.00  0.00      P1   C  
ATOM   1458  CD1 ILE P 128       1.618  -8.596 -12.916  1.00  0.00      P1   C  
ATOM   1459  HN  ILE P 128       1.495  -4.397 -12.723  1.00  0.00      P1   H  
ATOM   1460  HA  ILE P 128       1.929  -5.182 -15.368  1.00  0.00      P1   H  
ATOM   1461  HB  ILE P 128      -0.110  -6.337 -13.521  1.00  0.00      P1   H  
ATOM   1462 HG11 ILE P 128       2.600  -7.297 -14.409  1.00  0.00      P1   H  
ATOM   1463 HG12 ILE P 128       2.272  -6.577 -12.845  1.00  0.00      P1   H  
ATOM   1464 HG21 ILE P 128      -0.729  -6.976 -15.910  1.00  0.00      P1   H  
ATOM   1465 HG22 ILE P 128       1.099  -7.316 -16.174  1.00  0.00      P1   H  
ATOM   1466 HG23 ILE P 128       0.084  -8.378 -15.267  1.00  0.00      P1   H  
ATOM   1467  HD1 ILE P 128       2.526  -8.978 -12.430  1.00  0.00      P1   H  
ATOM   1468  HD2 ILE P 128       0.818  -8.506 -12.153  1.00  0.00      P1   H  
ATOM   1469  HD3 ILE P 128       1.280  -9.403 -13.587  1.00  0.00      P1   H  
ATOM   1470  N   SER P 129      -1.015  -3.712 -14.752  1.00  0.00      P1   N  
ATOM   1471  CA  SER P 129      -2.180  -3.164 -15.316  1.00  0.00      P1   C  
ATOM   1472  C   SER P 129      -1.894  -1.931 -16.147  1.00  0.00      P1   C  
ATOM   1473  O   SER P 129      -2.593  -1.748 -17.140  1.00  0.00      P1   O  
ATOM   1474  CB  SER P 129      -3.286  -2.712 -14.279  1.00  0.00      P1   C  
ATOM   1475  OG  SER P 129      -3.756  -3.894 -13.572  1.00  0.00      P1   O  
ATOM   1476  HN  SER P 129      -0.931  -3.561 -13.777  1.00  0.00      P1   H  
ATOM   1477  HA  SER P 129      -2.576  -3.889 -16.009  1.00  0.00      P1   H  
ATOM   1478  HB1 SER P 129      -2.836  -1.933 -13.630  1.00  0.00      P1   H  
ATOM   1479  HB2 SER P 129      -4.171  -2.235 -14.752  1.00  0.00      P1   H  
ATOM   1480  HG1 SER P 129      -3.040  -4.253 -13.081  1.00  0.00      P1   H  
ATOM   1481  N   ILE P 130      -0.913  -1.124 -15.831  1.00  0.00      P1   N  
ATOM   1482  CA  ILE P 130      -0.409  -0.091 -16.703  1.00  0.00      P1   C  
ATOM   1483  C   ILE P 130       0.212  -0.679 -17.946  1.00  0.00      P1   C  
ATOM   1484  O   ILE P 130      -0.012  -0.078 -19.032  1.00  0.00      P1   O  
ATOM   1485  CB  ILE P 130       0.486   1.000 -16.063  1.00  0.00      P1   C  
ATOM   1486  CG1 ILE P 130      -0.260   1.768 -14.926  1.00  0.00      P1   C  
ATOM   1487  CG2 ILE P 130       1.037   2.111 -17.084  1.00  0.00      P1   C  
ATOM   1488  CD1 ILE P 130       0.546   2.692 -14.008  1.00  0.00      P1   C  
ATOM   1489  HN  ILE P 130      -0.398  -1.155 -14.978  1.00  0.00      P1   H  
ATOM   1490  HA  ILE P 130      -1.220   0.500 -17.090  1.00  0.00      P1   H  
ATOM   1491  HB  ILE P 130       1.330   0.395 -15.688  1.00  0.00      P1   H  
ATOM   1492 HG11 ILE P 130      -1.117   2.243 -15.448  1.00  0.00      P1   H  
ATOM   1493 HG12 ILE P 130      -0.748   1.030 -14.281  1.00  0.00      P1   H  
ATOM   1494 HG21 ILE P 130       1.632   1.699 -17.923  1.00  0.00      P1   H  
ATOM   1495 HG22 ILE P 130       0.283   2.749 -17.588  1.00  0.00      P1   H  
ATOM   1496 HG23 ILE P 130       1.705   2.804 -16.559  1.00  0.00      P1   H  
ATOM   1497  HD1 ILE P 130      -0.182   3.002 -13.235  1.00  0.00      P1   H  
ATOM   1498  HD2 ILE P 130       1.257   2.029 -13.474  1.00  0.00      P1   H  
ATOM   1499  HD3 ILE P 130       1.000   3.589 -14.478  1.00  0.00      P1   H  
ATOM   1500  N   ASP P 131       0.943  -1.825 -17.918  1.00  0.00      P1   N  
ATOM   1501  CA  ASP P 131       1.399  -2.490 -19.108  1.00  0.00      P1   C  
ATOM   1502  C   ASP P 131       0.304  -3.022 -19.944  1.00  0.00      P1   C  
ATOM   1503  O   ASP P 131       0.446  -2.809 -21.207  1.00  0.00      P1   O  
ATOM   1504  CB  ASP P 131       2.418  -3.671 -18.910  1.00  0.00      P1   C  
ATOM   1505  CG  ASP P 131       2.953  -4.395 -20.091  1.00  0.00      P1   C  
ATOM   1506  OD1 ASP P 131       3.677  -3.632 -20.810  1.00  0.00      P1   O  
ATOM   1507  OD2 ASP P 131       2.688  -5.609 -20.310  1.00  0.00      P1   O1-
ATOM   1508  HN  ASP P 131       1.175  -2.244 -17.044  1.00  0.00      P1   H  
ATOM   1509  HA  ASP P 131       1.876  -1.767 -19.756  1.00  0.00      P1   H  
ATOM   1510  HB1 ASP P 131       3.214  -3.274 -18.247  1.00  0.00      P1   H  
ATOM   1511  HB2 ASP P 131       1.987  -4.434 -18.244  1.00  0.00      P1   H  
ATOM   1512  N   ARG P 132      -0.762  -3.674 -19.325  1.00  0.00      P1   N  
ATOM   1513  CA  ARG P 132      -1.850  -4.175 -20.226  1.00  0.00      P1   C  
ATOM   1514  C   ARG P 132      -2.650  -3.022 -20.819  1.00  0.00      P1   C  
ATOM   1515  O   ARG P 132      -3.134  -3.171 -21.954  1.00  0.00      P1   O  
ATOM   1516  CB  ARG P 132      -2.717  -5.241 -19.589  1.00  0.00      P1   C  
ATOM   1517  CG  ARG P 132      -2.095  -6.405 -18.836  1.00  0.00      P1   C  
ATOM   1518  CD  ARG P 132      -0.928  -7.210 -19.578  1.00  0.00      P1   C  
ATOM   1519  NE  ARG P 132      -1.492  -7.552 -20.914  1.00  0.00      P1   N  
ATOM   1520  CZ  ARG P 132      -0.797  -7.659 -22.030  1.00  0.00      P1   C  
ATOM   1521  NH1 ARG P 132       0.479  -7.624 -22.183  1.00  0.00      P1   N1+
ATOM   1522  NH2 ARG P 132      -1.439  -7.854 -23.204  1.00  0.00      P1   N  
ATOM   1523  HN  ARG P 132      -0.758  -3.822 -18.343  1.00  0.00      P1   H  
ATOM   1524  HA  ARG P 132      -1.375  -4.690 -21.046  1.00  0.00      P1   H  
ATOM   1525  HB1 ARG P 132      -3.420  -4.795 -18.856  1.00  0.00      P1   H  
ATOM   1526  HB2 ARG P 132      -3.409  -5.624 -20.371  1.00  0.00      P1   H  
ATOM   1527  HG1 ARG P 132      -1.614  -6.143 -17.886  1.00  0.00      P1   H  
ATOM   1528  HG2 ARG P 132      -2.858  -7.184 -18.624  1.00  0.00      P1   H  
ATOM   1529  HD1 ARG P 132      -0.020  -6.610 -19.778  1.00  0.00      P1   H  
ATOM   1530  HD2 ARG P 132      -0.601  -8.087 -18.985  1.00  0.00      P1   H  
ATOM   1531  HE  ARG P 132      -2.456  -7.704 -21.065  1.00  0.00      P1   H  
ATOM   1532 HH11 ARG P 132       0.700  -7.795 -23.155  1.00  0.00      P1   H  
ATOM   1533 HH12 ARG P 132       1.222  -7.463 -21.566  1.00  0.00      P1   H  
ATOM   1534 HH21 ARG P 132      -0.628  -7.987 -23.714  1.00  0.00      P1   H  
ATOM   1535 HH22 ARG P 132      -2.390  -7.829 -23.143  1.00  0.00      P1   H  
ATOM   1536  N   TYR P 133      -2.855  -1.888 -20.173  1.00  0.00      P1   N  
ATOM   1537  CA  TYR P 133      -3.474  -0.709 -20.834  1.00  0.00      P1   C  
ATOM   1538  C   TYR P 133      -2.681  -0.108 -22.007  1.00  0.00      P1   C  
ATOM   1539  O   TYR P 133      -3.255   0.357 -22.962  1.00  0.00      P1   O  
ATOM   1540  CB  TYR P 133      -3.665   0.386 -19.813  1.00  0.00      P1   C  
ATOM   1541  CG  TYR P 133      -4.469   1.552 -20.342  1.00  0.00      P1   C  
ATOM   1542  CD1 TYR P 133      -5.830   1.297 -20.492  1.00  0.00      P1   C  
ATOM   1543  CD2 TYR P 133      -3.850   2.743 -20.626  1.00  0.00      P1   C  
ATOM   1544  CE1 TYR P 133      -6.657   2.409 -21.029  1.00  0.00      P1   C  
ATOM   1545  CE2 TYR P 133      -4.647   3.787 -21.097  1.00  0.00      P1   C  
ATOM   1546  CZ  TYR P 133      -5.995   3.643 -21.316  1.00  0.00      P1   C  
ATOM   1547  OH  TYR P 133      -6.798   4.746 -21.853  1.00  0.00      P1   O  
ATOM   1548  HN  TYR P 133      -2.588  -1.754 -19.221  1.00  0.00      P1   H  
ATOM   1549  HA  TYR P 133      -4.433  -0.999 -21.230  1.00  0.00      P1   H  
ATOM   1550  HB1 TYR P 133      -4.241   0.060 -18.932  1.00  0.00      P1   H  
ATOM   1551  HB2 TYR P 133      -2.709   0.759 -19.390  1.00  0.00      P1   H  
ATOM   1552  HD1 TYR P 133      -6.300   0.357 -20.266  1.00  0.00      P1   H  
ATOM   1553  HD2 TYR P 133      -2.784   2.820 -20.471  1.00  0.00      P1   H  
ATOM   1554  HE1 TYR P 133      -7.713   2.249 -21.186  1.00  0.00      P1   H  
ATOM   1555  HE2 TYR P 133      -4.042   4.673 -21.247  1.00  0.00      P1   H  
ATOM   1556  HH  TYR P 133      -6.729   5.501 -21.264  1.00  0.00      P1   H  
ATOM   1557  N   THR P 134      -1.331  -0.184 -21.975  1.00  0.00      P1   N  
ATOM   1558  CA  THR P 134      -0.421   0.126 -23.059  1.00  0.00      P1   C  
ATOM   1559  C   THR P 134      -0.407  -0.932 -24.112  1.00  0.00      P1   C  
ATOM   1560  O   THR P 134      -0.261  -0.558 -25.287  1.00  0.00      P1   O  
ATOM   1561  CB  THR P 134       0.937   0.551 -22.556  1.00  0.00      P1   C  
ATOM   1562  CG2 THR P 134       1.925   1.025 -23.708  1.00  0.00      P1   C  
ATOM   1563  OG1 THR P 134       0.848   1.642 -21.642  1.00  0.00      P1   O  
ATOM   1564  HN  THR P 134      -0.839  -0.511 -21.167  1.00  0.00      P1   H  
ATOM   1565  HA  THR P 134      -0.719   1.053 -23.522  1.00  0.00      P1   H  
ATOM   1566  HB  THR P 134       1.424  -0.249 -21.964  1.00  0.00      P1   H  
ATOM   1567  HG1 THR P 134       0.461   1.419 -20.824  1.00  0.00      P1   H  
ATOM   1568 HG21 THR P 134       2.124   0.187 -24.399  1.00  0.00      P1   H  
ATOM   1569 HG22 THR P 134       1.391   1.839 -24.238  1.00  0.00      P1   H  
ATOM   1570 HG23 THR P 134       2.903   1.417 -23.345  1.00  0.00      P1   H  
ATOM   1571  N   ALA P 135      -0.576  -2.173 -23.788  1.00  0.00      P1   N  
ATOM   1572  CA  ALA P 135      -0.879  -3.216 -24.854  1.00  0.00      P1   C  
ATOM   1573  C   ALA P 135      -2.219  -2.958 -25.583  1.00  0.00      P1   C  
ATOM   1574  O   ALA P 135      -2.257  -2.923 -26.828  1.00  0.00      P1   O  
ATOM   1575  CB  ALA P 135      -0.828  -4.627 -24.161  1.00  0.00      P1   C  
ATOM   1576  HN  ALA P 135      -0.507  -2.529 -22.853  1.00  0.00      P1   H  
ATOM   1577  HA  ALA P 135      -0.106  -3.329 -25.598  1.00  0.00      P1   H  
ATOM   1578  HB1 ALA P 135      -1.607  -4.739 -23.382  1.00  0.00      P1   H  
ATOM   1579  HB2 ALA P 135      -1.002  -5.517 -24.799  1.00  0.00      P1   H  
ATOM   1580  HB3 ALA P 135       0.160  -4.829 -23.692  1.00  0.00      P1   H  
ATOM   1581  N   VAL P 136      -3.290  -2.745 -24.798  1.00  0.00      P1   N  
ATOM   1582  CA  VAL P 136      -4.628  -2.363 -25.379  1.00  0.00      P1   C  
ATOM   1583  C   VAL P 136      -4.628  -1.008 -26.055  1.00  0.00      P1   C  
ATOM   1584  O   VAL P 136      -4.719  -0.927 -27.288  1.00  0.00      P1   O  
ATOM   1585  CB  VAL P 136      -5.823  -2.516 -24.416  1.00  0.00      P1   C  
ATOM   1586  CG1 VAL P 136      -7.248  -2.191 -25.013  1.00  0.00      P1   C  
ATOM   1587  CG2 VAL P 136      -5.846  -3.959 -24.029  1.00  0.00      P1   C  
ATOM   1588  HN  VAL P 136      -3.148  -2.855 -23.818  1.00  0.00      P1   H  
ATOM   1589  HA  VAL P 136      -4.796  -3.073 -26.173  1.00  0.00      P1   H  
ATOM   1590  HB  VAL P 136      -5.624  -1.888 -23.524  1.00  0.00      P1   H  
ATOM   1591 HG11 VAL P 136      -7.312  -1.104 -25.230  1.00  0.00      P1   H  
ATOM   1592 HG12 VAL P 136      -7.374  -2.858 -25.893  1.00  0.00      P1   H  
ATOM   1593 HG13 VAL P 136      -8.087  -2.270 -24.291  1.00  0.00      P1   H  
ATOM   1594 HG21 VAL P 136      -4.970  -4.290 -23.460  1.00  0.00      P1   H  
ATOM   1595 HG22 VAL P 136      -6.606  -4.049 -23.222  1.00  0.00      P1   H  
ATOM   1596 HG23 VAL P 136      -5.993  -4.616 -24.916  1.00  0.00      P1   H  
ATOM   1597  N   ALA P 137      -4.593   0.078 -25.228  1.00  0.00      P1   N  
ATOM   1598  CA  ALA P 137      -4.978   1.366 -25.805  1.00  0.00      P1   C  
ATOM   1599  C   ALA P 137      -3.941   2.079 -26.800  1.00  0.00      P1   C  
ATOM   1600  O   ALA P 137      -4.396   2.966 -27.476  1.00  0.00      P1   O  
ATOM   1601  CB  ALA P 137      -5.281   2.268 -24.565  1.00  0.00      P1   C  
ATOM   1602  HN  ALA P 137      -4.337  -0.038 -24.275  1.00  0.00      P1   H  
ATOM   1603  HA  ALA P 137      -5.891   1.238 -26.361  1.00  0.00      P1   H  
ATOM   1604  HB1 ALA P 137      -6.008   1.892 -23.812  1.00  0.00      P1   H  
ATOM   1605  HB2 ALA P 137      -4.347   2.509 -24.022  1.00  0.00      P1   H  
ATOM   1606  HB3 ALA P 137      -5.628   3.277 -24.865  1.00  0.00      P1   H  
ATOM   1607  N   MET P 138      -2.711   1.679 -26.841  1.00  0.00      P1   N  
ATOM   1608  CA  MET P 138      -1.590   2.293 -27.635  1.00  0.00      P1   C  
ATOM   1609  C   MET P 138      -0.994   1.165 -28.490  1.00  0.00      P1   C  
ATOM   1610  O   MET P 138       0.177   0.737 -28.323  1.00  0.00      P1   O  
ATOM   1611  CB  MET P 138      -0.527   2.796 -26.644  1.00  0.00      P1   C  
ATOM   1612  CG  MET P 138      -1.034   3.978 -25.772  1.00  0.00      P1   C  
ATOM   1613  SD  MET P 138       0.173   4.708 -24.664  1.00  0.00      P1   S  
ATOM   1614  CE  MET P 138      -0.738   6.090 -23.791  1.00  0.00      P1   C  
ATOM   1615  HN  MET P 138      -2.321   0.920 -26.309  1.00  0.00      P1   H  
ATOM   1616  HA  MET P 138      -1.905   3.054 -28.323  1.00  0.00      P1   H  
ATOM   1617  HB1 MET P 138      -0.227   1.990 -25.946  1.00  0.00      P1   H  
ATOM   1618  HB2 MET P 138       0.336   3.154 -27.249  1.00  0.00      P1   H  
ATOM   1619  HG1 MET P 138      -1.389   4.707 -26.533  1.00  0.00      P1   H  
ATOM   1620  HG2 MET P 138      -1.892   3.579 -25.205  1.00  0.00      P1   H  
ATOM   1621  HE1 MET P 138      -0.142   6.635 -23.027  1.00  0.00      P1   H  
ATOM   1622  HE2 MET P 138      -1.153   6.811 -24.527  1.00  0.00      P1   H  
ATOM   1623  HE3 MET P 138      -1.632   5.749 -23.226  1.00  0.00      P1   H  
ATOM   1624  N   PRO P 139      -1.699   0.582 -29.434  1.00  0.00      P1   N  
ATOM   1625  CA  PRO P 139      -1.351  -0.621 -30.231  1.00  0.00      P1   C  
ATOM   1626  C   PRO P 139      -0.293  -0.298 -31.298  1.00  0.00      P1   C  
ATOM   1627  O   PRO P 139       0.468  -1.275 -31.661  1.00  0.00      P1   O  
ATOM   1628  CB  PRO P 139      -2.728  -1.074 -30.755  1.00  0.00      P1   C  
ATOM   1629  CG  PRO P 139      -3.303   0.242 -31.231  1.00  0.00      P1   C  
ATOM   1630  CD  PRO P 139      -3.050   1.031 -29.906  1.00  0.00      P1   C  
ATOM   1631  HA  PRO P 139      -0.784  -1.313 -29.626  1.00  0.00      P1   H  
ATOM   1632  HB1 PRO P 139      -3.407  -1.523 -29.989  1.00  0.00      P1   H  
ATOM   1633  HB2 PRO P 139      -2.682  -1.883 -31.510  1.00  0.00      P1   H  
ATOM   1634  HG1 PRO P 139      -4.349   0.166 -31.606  1.00  0.00      P1   H  
ATOM   1635  HG2 PRO P 139      -2.787   0.624 -32.127  1.00  0.00      P1   H  
ATOM   1636  HD1 PRO P 139      -3.769   0.626 -29.189  1.00  0.00      P1   H  
ATOM   1637  HD2 PRO P 139      -3.312   2.071 -30.178  1.00  0.00      P1   H  
ATOM   1638  N   MET P 140      -0.162   0.892 -31.831  1.00  0.00      P1   N  
ATOM   1639  CA  MET P 140       0.830   1.246 -32.834  1.00  0.00      P1   C  
ATOM   1640  C   MET P 140       2.196   1.278 -32.169  1.00  0.00      P1   C  
ATOM   1641  O   MET P 140       3.110   0.611 -32.702  1.00  0.00      P1   O  
ATOM   1642  CB  MET P 140       0.652   2.588 -33.567  1.00  0.00      P1   C  
ATOM   1643  CG  MET P 140      -0.717   2.652 -34.299  1.00  0.00      P1   C  
ATOM   1644  SD  MET P 140      -1.137   4.187 -35.253  1.00  0.00      P1   S  
ATOM   1645  CE  MET P 140      -2.701   3.497 -35.753  1.00  0.00      P1   C  
ATOM   1646  HN  MET P 140      -0.737   1.682 -31.609  1.00  0.00      P1   H  
ATOM   1647  HA  MET P 140       0.706   0.494 -33.596  1.00  0.00      P1   H  
ATOM   1648  HB1 MET P 140       0.600   3.457 -32.877  1.00  0.00      P1   H  
ATOM   1649  HB2 MET P 140       1.429   2.685 -34.354  1.00  0.00      P1   H  
ATOM   1650  HG1 MET P 140      -0.804   1.769 -34.966  1.00  0.00      P1   H  
ATOM   1651  HG2 MET P 140      -1.555   2.489 -33.596  1.00  0.00      P1   H  
ATOM   1652  HE1 MET P 140      -3.329   3.285 -34.862  1.00  0.00      P1   H  
ATOM   1653  HE2 MET P 140      -3.168   4.287 -36.381  1.00  0.00      P1   H  
ATOM   1654  HE3 MET P 140      -2.620   2.526 -36.287  1.00  0.00      P1   H  
ATOM   1655  N   LEU P 141       2.344   2.051 -31.039  1.00  0.00      P1   N  
ATOM   1656  CA  LEU P 141       3.557   2.118 -30.194  1.00  0.00      P1   C  
ATOM   1657  C   LEU P 141       3.922   0.735 -29.702  1.00  0.00      P1   C  
ATOM   1658  O   LEU P 141       5.080   0.382 -29.839  1.00  0.00      P1   O  
ATOM   1659  CB  LEU P 141       3.183   2.982 -28.947  1.00  0.00      P1   C  
ATOM   1660  CG  LEU P 141       4.265   3.197 -27.837  1.00  0.00      P1   C  
ATOM   1661  CD1 LEU P 141       5.520   3.881 -28.331  1.00  0.00      P1   C  
ATOM   1662  CD2 LEU P 141       3.503   4.113 -26.799  1.00  0.00      P1   C  
ATOM   1663  HN  LEU P 141       1.562   2.618 -30.810  1.00  0.00      P1   H  
ATOM   1664  HA  LEU P 141       4.385   2.555 -30.728  1.00  0.00      P1   H  
ATOM   1665  HB1 LEU P 141       2.933   3.972 -29.389  1.00  0.00      P1   H  
ATOM   1666  HB2 LEU P 141       2.318   2.477 -28.473  1.00  0.00      P1   H  
ATOM   1667  HG  LEU P 141       4.510   2.209 -27.396  1.00  0.00      P1   H  
ATOM   1668 HD11 LEU P 141       6.263   4.051 -27.521  1.00  0.00      P1   H  
ATOM   1669 HD12 LEU P 141       5.917   3.185 -29.094  1.00  0.00      P1   H  
ATOM   1670 HD13 LEU P 141       5.368   4.831 -28.886  1.00  0.00      P1   H  
ATOM   1671 HD21 LEU P 141       3.180   5.101 -27.191  1.00  0.00      P1   H  
ATOM   1672 HD22 LEU P 141       2.645   3.513 -26.429  1.00  0.00      P1   H  
ATOM   1673 HD23 LEU P 141       4.200   4.256 -25.946  1.00  0.00      P1   H  
ATOM   1674  N   TYR P 142       2.927  -0.005 -29.164  1.00  0.00      P1   N  
ATOM   1675  CA  TYR P 142       3.255  -1.221 -28.512  1.00  0.00      P1   C  
ATOM   1676  C   TYR P 142       3.787  -2.452 -29.292  1.00  0.00      P1   C  
ATOM   1677  O   TYR P 142       3.136  -2.855 -30.273  1.00  0.00      P1   O  
ATOM   1678  CB  TYR P 142       2.103  -1.641 -27.535  1.00  0.00      P1   C  
ATOM   1679  CG  TYR P 142       2.598  -2.704 -26.599  1.00  0.00      P1   C  
ATOM   1680  CD1 TYR P 142       3.354  -2.318 -25.480  1.00  0.00      P1   C  
ATOM   1681  CD2 TYR P 142       2.327  -4.074 -26.798  1.00  0.00      P1   C  
ATOM   1682  CE1 TYR P 142       3.743  -3.207 -24.506  1.00  0.00      P1   C  
ATOM   1683  CE2 TYR P 142       2.761  -5.020 -25.819  1.00  0.00      P1   C  
ATOM   1684  CZ  TYR P 142       3.395  -4.576 -24.701  1.00  0.00      P1   C  
ATOM   1685  OH  TYR P 142       3.779  -5.356 -23.648  1.00  0.00      P1   O  
ATOM   1686  HN  TYR P 142       1.950   0.220 -29.161  1.00  0.00      P1   H  
ATOM   1687  HA  TYR P 142       4.033  -0.944 -27.822  1.00  0.00      P1   H  
ATOM   1688  HB1 TYR P 142       1.861  -0.821 -26.824  1.00  0.00      P1   H  
ATOM   1689  HB2 TYR P 142       1.187  -1.964 -28.073  1.00  0.00      P1   H  
ATOM   1690  HD1 TYR P 142       3.639  -1.275 -25.371  1.00  0.00      P1   H  
ATOM   1691  HD2 TYR P 142       1.811  -4.499 -27.628  1.00  0.00      P1   H  
ATOM   1692  HE1 TYR P 142       4.288  -2.915 -23.619  1.00  0.00      P1   H  
ATOM   1693  HE2 TYR P 142       2.553  -6.059 -26.034  1.00  0.00      P1   H  
ATOM   1694  HH  TYR P 142       3.042  -5.272 -23.039  1.00  0.00      P1   H  
ATOM   1695  N   ASN P 143       4.925  -3.068 -28.921  1.00  0.00      P1   N  
ATOM   1696  CA  ASN P 143       5.512  -4.121 -29.711  1.00  0.00      P1   C  
ATOM   1697  C   ASN P 143       6.578  -4.815 -28.908  1.00  0.00      P1   C  
ATOM   1698  O   ASN P 143       7.236  -4.171 -28.055  1.00  0.00      P1   O  
ATOM   1699  CB  ASN P 143       6.074  -3.592 -31.055  1.00  0.00      P1   C  
ATOM   1700  CG  ASN P 143       7.211  -2.588 -31.050  1.00  0.00      P1   C  
ATOM   1701  ND2 ASN P 143       6.928  -1.309 -30.655  1.00  0.00      P1   N  
ATOM   1702  OD1 ASN P 143       8.356  -2.848 -31.380  1.00  0.00      P1   O  
ATOM   1703  HN  ASN P 143       5.397  -2.789 -28.086  1.00  0.00      P1   H  
ATOM   1704  HA  ASN P 143       4.757  -4.878 -29.840  1.00  0.00      P1   H  
ATOM   1705  HB1 ASN P 143       6.469  -4.412 -31.689  1.00  0.00      P1   H  
ATOM   1706  HB2 ASN P 143       5.310  -3.182 -31.749  1.00  0.00      P1   H  
ATOM   1707 HD21 ASN P 143       7.651  -0.623 -30.614  1.00  0.00      P1   H  
ATOM   1708 HD22 ASN P 143       5.981  -1.106 -30.418  1.00  0.00      P1   H  
ATOM   1709  N   THR P 144       6.822  -6.157 -29.144  1.00  0.00      P1   N  
ATOM   1710  CA  THR P 144       7.846  -6.902 -28.494  1.00  0.00      P1   C  
ATOM   1711  C   THR P 144       8.984  -7.018 -29.505  1.00  0.00      P1   C  
ATOM   1712  O   THR P 144       8.714  -7.520 -30.597  1.00  0.00      P1   O  
ATOM   1713  CB  THR P 144       7.410  -8.236 -28.043  1.00  0.00      P1   C  
ATOM   1714  CG2 THR P 144       8.459  -9.151 -27.328  1.00  0.00      P1   C  
ATOM   1715  OG1 THR P 144       6.306  -8.118 -27.096  1.00  0.00      P1   O  
ATOM   1716  HN  THR P 144       6.271  -6.630 -29.823  1.00  0.00      P1   H  
ATOM   1717  HA  THR P 144       8.191  -6.564 -27.534  1.00  0.00      P1   H  
ATOM   1718  HB  THR P 144       7.094  -8.862 -28.903  1.00  0.00      P1   H  
ATOM   1719  HG1 THR P 144       5.982  -9.000 -26.926  1.00  0.00      P1   H  
ATOM   1720 HG21 THR P 144       8.840  -8.582 -26.454  1.00  0.00      P1   H  
ATOM   1721 HG22 THR P 144       8.028 -10.133 -27.032  1.00  0.00      P1   H  
ATOM   1722 HG23 THR P 144       9.253  -9.385 -28.058  1.00  0.00      P1   H  
ATOM   1723  N   ARG P 145      10.160  -6.618 -29.161  1.00  0.00      P1   N  
ATOM   1724  CA  ARG P 145      11.343  -6.918 -29.927  1.00  0.00      P1   C  
ATOM   1725  C   ARG P 145      12.540  -6.696 -29.043  1.00  0.00      P1   C  
ATOM   1726  O   ARG P 145      12.521  -5.916 -28.084  1.00  0.00      P1   O  
ATOM   1727  CB  ARG P 145      11.486  -6.023 -31.202  1.00  0.00      P1   C  
ATOM   1728  CG  ARG P 145      11.358  -4.500 -30.986  1.00  0.00      P1   C  
ATOM   1729  CD  ARG P 145      11.600  -3.905 -32.337  1.00  0.00      P1   C  
ATOM   1730  NE  ARG P 145      11.573  -2.383 -32.204  1.00  0.00      P1   N  
ATOM   1731  CZ  ARG P 145      12.187  -1.546 -33.055  1.00  0.00      P1   C  
ATOM   1732  NH1 ARG P 145      12.862  -1.800 -34.171  1.00  0.00      P1   N1+
ATOM   1733  NH2 ARG P 145      12.073  -0.279 -32.682  1.00  0.00      P1   N  
ATOM   1734  HN  ARG P 145      10.289  -6.055 -28.339  1.00  0.00      P1   H  
ATOM   1735  HA  ARG P 145      11.292  -7.942 -30.264  1.00  0.00      P1   H  
ATOM   1736  HB1 ARG P 145      12.359  -6.386 -31.788  1.00  0.00      P1   H  
ATOM   1737  HB2 ARG P 145      10.617  -6.201 -31.871  1.00  0.00      P1   H  
ATOM   1738  HG1 ARG P 145      10.422  -4.207 -30.463  1.00  0.00      P1   H  
ATOM   1739  HG2 ARG P 145      12.213  -4.191 -30.350  1.00  0.00      P1   H  
ATOM   1740  HD1 ARG P 145      12.587  -4.207 -32.750  1.00  0.00      P1   H  
ATOM   1741  HD2 ARG P 145      10.792  -4.141 -33.061  1.00  0.00      P1   H  
ATOM   1742  HE  ARG P 145      11.076  -1.967 -31.440  1.00  0.00      P1   H  
ATOM   1743 HH11 ARG P 145      13.287  -1.006 -34.616  1.00  0.00      P1   H  
ATOM   1744 HH12 ARG P 145      12.908  -2.715 -34.517  1.00  0.00      P1   H  
ATOM   1745 HH21 ARG P 145      12.464   0.441 -33.227  1.00  0.00      P1   H  
ATOM   1746 HH22 ARG P 145      11.566  -0.208 -31.835  1.00  0.00      P1   H  
ATOM   1747  N   TYR P 146      13.641  -7.379 -29.368  1.00  0.00      P1   N  
ATOM   1748  CA  TYR P 146      14.939  -7.214 -28.761  1.00  0.00      P1   C  
ATOM   1749  C   TYR P 146      15.044  -7.525 -27.232  1.00  0.00      P1   C  
ATOM   1750  O   TYR P 146      14.300  -8.485 -26.932  1.00  0.00      P1   O  
ATOM   1751  CB  TYR P 146      15.544  -5.773 -29.097  1.00  0.00      P1   C  
ATOM   1752  CG  TYR P 146      15.569  -5.512 -30.609  1.00  0.00      P1   C  
ATOM   1753  CD1 TYR P 146      15.783  -6.420 -31.666  1.00  0.00      P1   C  
ATOM   1754  CD2 TYR P 146      15.368  -4.177 -31.011  1.00  0.00      P1   C  
ATOM   1755  CE1 TYR P 146      15.744  -5.973 -33.046  1.00  0.00      P1   C  
ATOM   1756  CE2 TYR P 146      15.368  -3.670 -32.306  1.00  0.00      P1   C  
ATOM   1757  CZ  TYR P 146      15.562  -4.616 -33.367  1.00  0.00      P1   C  
ATOM   1758  OH  TYR P 146      15.563  -4.127 -34.727  1.00  0.00      P1   O  
ATOM   1759  HN  TYR P 146      13.694  -8.076 -30.079  1.00  0.00      P1   H  
ATOM   1760  HA  TYR P 146      15.548  -7.923 -29.298  1.00  0.00      P1   H  
ATOM   1761  HB1 TYR P 146      14.931  -4.990 -28.603  1.00  0.00      P1   H  
ATOM   1762  HB2 TYR P 146      16.620  -5.741 -28.816  1.00  0.00      P1   H  
ATOM   1763  HD1 TYR P 146      15.988  -7.474 -31.541  1.00  0.00      P1   H  
ATOM   1764  HD2 TYR P 146      15.196  -3.402 -30.283  1.00  0.00      P1   H  
ATOM   1765  HE1 TYR P 146      15.866  -6.728 -33.799  1.00  0.00      P1   H  
ATOM   1766  HE2 TYR P 146      15.228  -2.613 -32.477  1.00  0.00      P1   H  
ATOM   1767  HH  TYR P 146      16.415  -4.430 -35.049  1.00  0.00      P1   H  
ATOM   1768  N   SER P 147      15.817  -6.854 -26.334  1.00  0.00      P1   N  
ATOM   1769  CA  SER P 147      15.639  -6.979 -24.903  1.00  0.00      P1   C  
ATOM   1770  C   SER P 147      15.355  -5.589 -24.326  1.00  0.00      P1   C  
ATOM   1771  O   SER P 147      16.137  -4.684 -24.541  1.00  0.00      P1   O  
ATOM   1772  CB  SER P 147      17.035  -7.407 -24.301  1.00  0.00      P1   C  
ATOM   1773  OG  SER P 147      17.057  -7.504 -22.872  1.00  0.00      P1   O  
ATOM   1774  HN  SER P 147      16.556  -6.205 -26.527  1.00  0.00      P1   H  
ATOM   1775  HA  SER P 147      14.963  -7.716 -24.514  1.00  0.00      P1   H  
ATOM   1776  HB1 SER P 147      17.315  -8.398 -24.714  1.00  0.00      P1   H  
ATOM   1777  HB2 SER P 147      17.813  -6.690 -24.640  1.00  0.00      P1   H  
ATOM   1778  HG1 SER P 147      17.945  -7.785 -22.635  1.00  0.00      P1   H  
ATOM   1779  N   SER P 148      14.313  -5.443 -23.610  1.00  0.00      P1   N  
ATOM   1780  CA  SER P 148      14.038  -4.377 -22.635  1.00  0.00      P1   C  
ATOM   1781  C   SER P 148      14.559  -4.732 -21.212  1.00  0.00      P1   C  
ATOM   1782  O   SER P 148      14.197  -3.965 -20.291  1.00  0.00      P1   O  
ATOM   1783  CB  SER P 148      12.567  -3.988 -22.565  1.00  0.00      P1   C  
ATOM   1784  OG  SER P 148      12.126  -3.525 -23.901  1.00  0.00      P1   O  
ATOM   1785  HN  SER P 148      13.564  -6.114 -23.619  1.00  0.00      P1   H  
ATOM   1786  HA  SER P 148      14.597  -3.474 -22.798  1.00  0.00      P1   H  
ATOM   1787  HB1 SER P 148      11.963  -4.893 -22.350  1.00  0.00      P1   H  
ATOM   1788  HB2 SER P 148      12.314  -3.124 -21.910  1.00  0.00      P1   H  
ATOM   1789  HG1 SER P 148      12.194  -4.179 -24.590  1.00  0.00      P1   H  
ATOM   1790  N   LYS P 149      15.364  -5.764 -20.968  1.00  0.00      P1   N  
ATOM   1791  CA  LYS P 149      15.762  -6.334 -19.674  1.00  0.00      P1   C  
ATOM   1792  C   LYS P 149      16.536  -5.327 -18.829  1.00  0.00      P1   C  
ATOM   1793  O   LYS P 149      16.287  -5.329 -17.631  1.00  0.00      P1   O  
ATOM   1794  CB  LYS P 149      16.686  -7.531 -19.754  1.00  0.00      P1   C  
ATOM   1795  CG  LYS P 149      17.120  -8.370 -18.570  1.00  0.00      P1   C  
ATOM   1796  CD  LYS P 149      17.894  -9.604 -19.003  1.00  0.00      P1   C  
ATOM   1797  CE  LYS P 149      18.290 -10.464 -17.748  1.00  0.00      P1   C  
ATOM   1798  NZ  LYS P 149      19.210  -9.773 -16.803  1.00  0.00      P1   N1+
ATOM   1799  HN  LYS P 149      15.838  -6.308 -21.648  1.00  0.00      P1   H  
ATOM   1800  HA  LYS P 149      14.825  -6.602 -19.212  1.00  0.00      P1   H  
ATOM   1801  HB1 LYS P 149      16.123  -8.255 -20.379  1.00  0.00      P1   H  
ATOM   1802  HB2 LYS P 149      17.616  -7.285 -20.307  1.00  0.00      P1   H  
ATOM   1803  HG1 LYS P 149      17.675  -7.698 -17.889  1.00  0.00      P1   H  
ATOM   1804  HG2 LYS P 149      16.253  -8.772 -18.007  1.00  0.00      P1   H  
ATOM   1805  HD1 LYS P 149      17.263 -10.251 -19.650  1.00  0.00      P1   H  
ATOM   1806  HD2 LYS P 149      18.837  -9.289 -19.498  1.00  0.00      P1   H  
ATOM   1807  HE1 LYS P 149      17.333 -10.739 -17.259  1.00  0.00      P1   H  
ATOM   1808  HE2 LYS P 149      18.870 -11.379 -17.997  1.00  0.00      P1   H  
ATOM   1809  HZ1 LYS P 149      19.369 -10.445 -16.025  1.00  0.00      P1   H  
ATOM   1810  HZ2 LYS P 149      20.166  -9.489 -17.103  1.00  0.00      P1   H  
ATOM   1811  HZ3 LYS P 149      18.789  -8.969 -16.306  1.00  0.00      P1   H  
ATOM   1812  N   ARG P 150      17.406  -4.480 -19.323  1.00  0.00      P1   N  
ATOM   1813  CA  ARG P 150      17.962  -3.309 -18.589  1.00  0.00      P1   C  
ATOM   1814  C   ARG P 150      16.850  -2.312 -18.162  1.00  0.00      P1   C  
ATOM   1815  O   ARG P 150      16.837  -1.885 -16.965  1.00  0.00      P1   O  
ATOM   1816  CB  ARG P 150      19.031  -2.672 -19.428  1.00  0.00      P1   C  
ATOM   1817  CG  ARG P 150      19.826  -1.509 -18.696  1.00  0.00      P1   C  
ATOM   1818  CD  ARG P 150      20.868  -0.861 -19.624  1.00  0.00      P1   C  
ATOM   1819  NE  ARG P 150      21.393   0.248 -18.719  1.00  0.00      P1   N  
ATOM   1820  CZ  ARG P 150      22.613   0.900 -19.047  1.00  0.00      P1   C  
ATOM   1821  NH1 ARG P 150      23.333   0.739 -20.151  1.00  0.00      P1   N1+
ATOM   1822  NH2 ARG P 150      23.052   1.765 -18.120  1.00  0.00      P1   N  
ATOM   1823  HN  ARG P 150      17.681  -4.683 -20.258  1.00  0.00      P1   H  
ATOM   1824  HA  ARG P 150      18.348  -3.674 -17.651  1.00  0.00      P1   H  
ATOM   1825  HB1 ARG P 150      19.776  -3.451 -19.702  1.00  0.00      P1   H  
ATOM   1826  HB2 ARG P 150      18.515  -2.282 -20.328  1.00  0.00      P1   H  
ATOM   1827  HG1 ARG P 150      19.090  -0.713 -18.479  1.00  0.00      P1   H  
ATOM   1828  HG2 ARG P 150      20.231  -1.919 -17.744  1.00  0.00      P1   H  
ATOM   1829  HD1 ARG P 150      21.715  -1.541 -19.873  1.00  0.00      P1   H  
ATOM   1830  HD2 ARG P 150      20.292  -0.365 -20.433  1.00  0.00      P1   H  
ATOM   1831  HE  ARG P 150      20.949   0.544 -17.900  1.00  0.00      P1   H  
ATOM   1832 HH11 ARG P 150      24.216   1.242 -20.215  1.00  0.00      P1   H  
ATOM   1833 HH12 ARG P 150      23.104   0.185 -20.934  1.00  0.00      P1   H  
ATOM   1834 HH21 ARG P 150      23.901   2.253 -18.284  1.00  0.00      P1   H  
ATOM   1835 HH22 ARG P 150      22.484   1.861 -17.310  1.00  0.00      P1   H  
ATOM   1836  N   ARG P 151      15.927  -1.896 -19.041  1.00  0.00      P1   N  
ATOM   1837  CA  ARG P 151      14.883  -0.942 -18.679  1.00  0.00      P1   C  
ATOM   1838  C   ARG P 151      13.805  -1.403 -17.674  1.00  0.00      P1   C  
ATOM   1839  O   ARG P 151      13.272  -0.628 -16.866  1.00  0.00      P1   O  
ATOM   1840  CB  ARG P 151      14.144  -0.418 -19.947  1.00  0.00      P1   C  
ATOM   1841  CG  ARG P 151      13.345   0.851 -19.786  1.00  0.00      P1   C  
ATOM   1842  CD  ARG P 151      12.565   1.228 -21.075  1.00  0.00      P1   C  
ATOM   1843  NE  ARG P 151      11.443   0.226 -21.210  1.00  0.00      P1   N  
ATOM   1844  CZ  ARG P 151      10.264   0.306 -20.527  1.00  0.00      P1   C  
ATOM   1845  NH1 ARG P 151       9.892   1.164 -19.566  1.00  0.00      P1   N1+
ATOM   1846  NH2 ARG P 151       9.370  -0.666 -20.926  1.00  0.00      P1   N  
ATOM   1847  HN  ARG P 151      15.970  -2.272 -19.959  1.00  0.00      P1   H  
ATOM   1848  HA  ARG P 151      15.337  -0.020 -18.353  1.00  0.00      P1   H  
ATOM   1849  HB1 ARG P 151      14.913  -0.193 -20.712  1.00  0.00      P1   H  
ATOM   1850  HB2 ARG P 151      13.638  -1.306 -20.383  1.00  0.00      P1   H  
ATOM   1851  HG1 ARG P 151      12.579   0.741 -18.997  1.00  0.00      P1   H  
ATOM   1852  HG2 ARG P 151      13.990   1.723 -19.535  1.00  0.00      P1   H  
ATOM   1853  HD1 ARG P 151      12.157   2.228 -20.833  1.00  0.00      P1   H  
ATOM   1854  HD2 ARG P 151      13.221   1.433 -21.944  1.00  0.00      P1   H  
ATOM   1855  HE  ARG P 151      11.573  -0.528 -21.847  1.00  0.00      P1   H  
ATOM   1856 HH11 ARG P 151       8.949   1.020 -19.278  1.00  0.00      P1   H  
ATOM   1857 HH12 ARG P 151      10.513   1.799 -19.236  1.00  0.00      P1   H  
ATOM   1858 HH21 ARG P 151       8.479  -0.684 -20.494  1.00  0.00      P1   H  
ATOM   1859 HH22 ARG P 151       9.740  -1.259 -21.626  1.00  0.00      P1   H  
ATOM   1860  N   VAL P 152      13.430  -2.665 -17.744  1.00  0.00      P1   N  
ATOM   1861  CA  VAL P 152      12.549  -3.301 -16.731  1.00  0.00      P1   C  
ATOM   1862  C   VAL P 152      13.286  -3.359 -15.391  1.00  0.00      P1   C  
ATOM   1863  O   VAL P 152      12.660  -3.236 -14.377  1.00  0.00      P1   O  
ATOM   1864  CB  VAL P 152      12.123  -4.769 -17.128  1.00  0.00      P1   C  
ATOM   1865  CG1 VAL P 152      11.264  -5.449 -16.081  1.00  0.00      P1   C  
ATOM   1866  CG2 VAL P 152      11.284  -4.794 -18.423  1.00  0.00      P1   C  
ATOM   1867  HN  VAL P 152      13.744  -3.276 -18.460  1.00  0.00      P1   H  
ATOM   1868  HA  VAL P 152      11.674  -2.727 -16.572  1.00  0.00      P1   H  
ATOM   1869  HB  VAL P 152      13.122  -5.238 -17.238  1.00  0.00      P1   H  
ATOM   1870 HG11 VAL P 152      10.998  -6.479 -16.390  1.00  0.00      P1   H  
ATOM   1871 HG12 VAL P 152      11.666  -5.600 -15.058  1.00  0.00      P1   H  
ATOM   1872 HG13 VAL P 152      10.332  -4.858 -15.951  1.00  0.00      P1   H  
ATOM   1873 HG21 VAL P 152      11.031  -5.830 -18.728  1.00  0.00      P1   H  
ATOM   1874 HG22 VAL P 152      10.325  -4.255 -18.265  1.00  0.00      P1   H  
ATOM   1875 HG23 VAL P 152      11.799  -4.273 -19.244  1.00  0.00      P1   H  
ATOM   1876  N   THR P 153      14.643  -3.485 -15.265  1.00  0.00      P1   N  
ATOM   1877  CA  THR P 153      15.372  -3.541 -14.005  1.00  0.00      P1   C  
ATOM   1878  C   THR P 153      15.388  -2.181 -13.344  1.00  0.00      P1   C  
ATOM   1879  O   THR P 153      15.399  -2.124 -12.086  1.00  0.00      P1   O  
ATOM   1880  CB  THR P 153      16.743  -4.199 -14.164  1.00  0.00      P1   C  
ATOM   1881  CG2 THR P 153      17.536  -4.263 -12.860  1.00  0.00      P1   C  
ATOM   1882  OG1 THR P 153      16.621  -5.520 -14.696  1.00  0.00      P1   O  
ATOM   1883  HN  THR P 153      15.259  -3.508 -16.053  1.00  0.00      P1   H  
ATOM   1884  HA  THR P 153      14.869  -4.204 -13.319  1.00  0.00      P1   H  
ATOM   1885  HB  THR P 153      17.387  -3.579 -14.821  1.00  0.00      P1   H  
ATOM   1886  HG1 THR P 153      16.323  -5.538 -15.579  1.00  0.00      P1   H  
ATOM   1887 HG21 THR P 153      18.568  -4.665 -12.966  1.00  0.00      P1   H  
ATOM   1888 HG22 THR P 153      17.753  -3.304 -12.349  1.00  0.00      P1   H  
ATOM   1889 HG23 THR P 153      16.919  -4.766 -12.085  1.00  0.00      P1   H  
ATOM   1890  N   VAL P 154      15.280  -1.058 -14.109  1.00  0.00      P1   N  
ATOM   1891  CA  VAL P 154      14.942   0.245 -13.505  1.00  0.00      P1   C  
ATOM   1892  C   VAL P 154      13.473   0.151 -13.085  1.00  0.00      P1   C  
ATOM   1893  O   VAL P 154      13.222   0.531 -11.962  1.00  0.00      P1   O  
ATOM   1894  CB  VAL P 154      15.095   1.448 -14.443  1.00  0.00      P1   C  
ATOM   1895  CG1 VAL P 154      14.795   2.799 -13.784  1.00  0.00      P1   C  
ATOM   1896  CG2 VAL P 154      16.551   1.574 -14.941  1.00  0.00      P1   C  
ATOM   1897  HN  VAL P 154      15.363  -0.962 -15.088  1.00  0.00      P1   H  
ATOM   1898  HA  VAL P 154      15.659   0.415 -12.718  1.00  0.00      P1   H  
ATOM   1899  HB  VAL P 154      14.505   1.319 -15.373  1.00  0.00      P1   H  
ATOM   1900 HG11 VAL P 154      13.741   2.914 -13.457  1.00  0.00      P1   H  
ATOM   1901 HG12 VAL P 154      15.483   2.913 -12.920  1.00  0.00      P1   H  
ATOM   1902 HG13 VAL P 154      15.001   3.588 -14.539  1.00  0.00      P1   H  
ATOM   1903 HG21 VAL P 154      16.917   0.703 -15.519  1.00  0.00      P1   H  
ATOM   1904 HG22 VAL P 154      16.667   2.410 -15.662  1.00  0.00      P1   H  
ATOM   1905 HG23 VAL P 154      17.146   1.707 -14.013  1.00  0.00      P1   H  
ATOM   1906  N   MET P 155      12.523  -0.274 -13.907  1.00  0.00      P1   N  
ATOM   1907  CA  MET P 155      11.050  -0.257 -13.593  1.00  0.00      P1   C  
ATOM   1908  C   MET P 155      10.579  -1.061 -12.343  1.00  0.00      P1   C  
ATOM   1909  O   MET P 155       9.718  -0.618 -11.620  1.00  0.00      P1   O  
ATOM   1910  CB  MET P 155      10.217  -0.751 -14.826  1.00  0.00      P1   C  
ATOM   1911  CG  MET P 155       8.673  -0.748 -14.859  1.00  0.00      P1   C  
ATOM   1912  SD  MET P 155       8.050  -1.525 -16.335  1.00  0.00      P1   S  
ATOM   1913  CE  MET P 155       6.300  -1.268 -16.057  1.00  0.00      P1   C  
ATOM   1914  HN  MET P 155      12.749  -0.635 -14.804  1.00  0.00      P1   H  
ATOM   1915  HA  MET P 155      10.820   0.784 -13.462  1.00  0.00      P1   H  
ATOM   1916  HB1 MET P 155      10.520  -0.299 -15.796  1.00  0.00      P1   H  
ATOM   1917  HB2 MET P 155      10.482  -1.814 -14.815  1.00  0.00      P1   H  
ATOM   1918  HG1 MET P 155       8.279  -1.154 -13.911  1.00  0.00      P1   H  
ATOM   1919  HG2 MET P 155       8.358   0.309 -14.731  1.00  0.00      P1   H  
ATOM   1920  HE1 MET P 155       6.112  -0.174 -16.023  1.00  0.00      P1   H  
ATOM   1921  HE2 MET P 155       5.702  -1.687 -16.896  1.00  0.00      P1   H  
ATOM   1922  HE3 MET P 155       5.865  -1.744 -15.151  1.00  0.00      P1   H  
ATOM   1923  N   ILE P 156      11.166  -2.222 -12.113  1.00  0.00      P1   N  
ATOM   1924  CA  ILE P 156      10.970  -3.058 -10.938  1.00  0.00      P1   C  
ATOM   1925  C   ILE P 156      11.524  -2.325  -9.747  1.00  0.00      P1   C  
ATOM   1926  O   ILE P 156      10.825  -2.378  -8.742  1.00  0.00      P1   O  
ATOM   1927  CB  ILE P 156      11.319  -4.562 -11.075  1.00  0.00      P1   C  
ATOM   1928  CG1 ILE P 156      10.557  -5.183 -12.248  1.00  0.00      P1   C  
ATOM   1929  CG2 ILE P 156      10.881  -5.291  -9.788  1.00  0.00      P1   C  
ATOM   1930  CD1 ILE P 156      10.970  -6.655 -12.556  1.00  0.00      P1   C  
ATOM   1931  HN  ILE P 156      11.853  -2.560 -12.750  1.00  0.00      P1   H  
ATOM   1932  HA  ILE P 156       9.907  -3.097 -10.816  1.00  0.00      P1   H  
ATOM   1933  HB  ILE P 156      12.401  -4.635 -11.280  1.00  0.00      P1   H  
ATOM   1934 HG11 ILE P 156       9.506  -5.021 -11.981  1.00  0.00      P1   H  
ATOM   1935 HG12 ILE P 156      10.757  -4.594 -13.139  1.00  0.00      P1   H  
ATOM   1936 HG21 ILE P 156      11.092  -6.365  -9.626  1.00  0.00      P1   H  
ATOM   1937 HG22 ILE P 156      11.475  -4.957  -8.922  1.00  0.00      P1   H  
ATOM   1938 HG23 ILE P 156       9.825  -5.056  -9.543  1.00  0.00      P1   H  
ATOM   1939  HD1 ILE P 156      10.816  -7.337 -11.718  1.00  0.00      P1   H  
ATOM   1940  HD2 ILE P 156      10.438  -7.045 -13.459  1.00  0.00      P1   H  
ATOM   1941  HD3 ILE P 156      12.066  -6.502 -12.622  1.00  0.00      P1   H  
ATOM   1942  N   SER P 157      12.711  -1.673  -9.825  1.00  0.00      P1   N  
ATOM   1943  CA  SER P 157      13.215  -0.936  -8.655  1.00  0.00      P1   C  
ATOM   1944  C   SER P 157      12.336   0.201  -8.052  1.00  0.00      P1   C  
ATOM   1945  O   SER P 157      12.162   0.293  -6.888  1.00  0.00      P1   O  
ATOM   1946  CB  SER P 157      14.497  -0.300  -8.932  1.00  0.00      P1   C  
ATOM   1947  OG  SER P 157      15.071   0.225  -7.703  1.00  0.00      P1   O  
ATOM   1948  HN  SER P 157      13.281  -1.702 -10.626  1.00  0.00      P1   H  
ATOM   1949  HA  SER P 157      13.313  -1.699  -7.900  1.00  0.00      P1   H  
ATOM   1950  HB1 SER P 157      15.158  -1.134  -9.254  1.00  0.00      P1   H  
ATOM   1951  HB2 SER P 157      14.504   0.535  -9.662  1.00  0.00      P1   H  
ATOM   1952  HG1 SER P 157      15.954   0.538  -7.884  1.00  0.00      P1   H  
ATOM   1953  N   ILE P 158      11.695   0.971  -8.941  1.00  0.00      P1   N  
ATOM   1954  CA  ILE P 158      10.805   2.079  -8.509  1.00  0.00      P1   C  
ATOM   1955  C   ILE P 158       9.504   1.562  -7.886  1.00  0.00      P1   C  
ATOM   1956  O   ILE P 158       8.999   2.307  -7.013  1.00  0.00      P1   O  
ATOM   1957  CB  ILE P 158      10.513   3.126  -9.596  1.00  0.00      P1   C  
ATOM   1958  CG1 ILE P 158       9.788   2.611 -10.903  1.00  0.00      P1   C  
ATOM   1959  CG2 ILE P 158      11.816   3.809  -9.891  1.00  0.00      P1   C  
ATOM   1960  CD1 ILE P 158       9.311   3.717 -11.860  1.00  0.00      P1   C  
ATOM   1961  HN  ILE P 158      11.783   0.832  -9.914  1.00  0.00      P1   H  
ATOM   1962  HA  ILE P 158      11.250   2.624  -7.690  1.00  0.00      P1   H  
ATOM   1963  HB  ILE P 158       9.839   3.861  -9.112  1.00  0.00      P1   H  
ATOM   1964 HG11 ILE P 158      10.418   1.901 -11.463  1.00  0.00      P1   H  
ATOM   1965 HG12 ILE P 158       8.868   2.098 -10.560  1.00  0.00      P1   H  
ATOM   1966 HG21 ILE P 158      11.642   4.654 -10.582  1.00  0.00      P1   H  
ATOM   1967 HG22 ILE P 158      12.427   4.114  -9.012  1.00  0.00      P1   H  
ATOM   1968 HG23 ILE P 158      12.387   3.042 -10.435  1.00  0.00      P1   H  
ATOM   1969  HD1 ILE P 158       8.678   4.477 -11.354  1.00  0.00      P1   H  
ATOM   1970  HD2 ILE P 158      10.140   4.290 -12.317  1.00  0.00      P1   H  
ATOM   1971  HD3 ILE P 158       8.811   3.099 -12.635  1.00  0.00      P1   H  
ATOM   1972  N   VAL P 159       8.970   0.382  -8.214  1.00  0.00      P1   N  
ATOM   1973  CA  VAL P 159       7.849  -0.270  -7.500  1.00  0.00      P1   C  
ATOM   1974  C   VAL P 159       8.174  -0.675  -6.040  1.00  0.00      P1   C  
ATOM   1975  O   VAL P 159       7.424  -0.347  -5.142  1.00  0.00      P1   O  
ATOM   1976  CB  VAL P 159       7.234  -1.534  -8.258  1.00  0.00      P1   C  
ATOM   1977  CG1 VAL P 159       6.110  -2.257  -7.554  1.00  0.00      P1   C  
ATOM   1978  CG2 VAL P 159       6.666  -1.143  -9.658  1.00  0.00      P1   C  
ATOM   1979  HN  VAL P 159       9.317  -0.195  -8.947  1.00  0.00      P1   H  
ATOM   1980  HA  VAL P 159       7.123   0.523  -7.456  1.00  0.00      P1   H  
ATOM   1981  HB  VAL P 159       8.016  -2.305  -8.415  1.00  0.00      P1   H  
ATOM   1982 HG11 VAL P 159       5.783  -3.117  -8.165  1.00  0.00      P1   H  
ATOM   1983 HG12 VAL P 159       6.250  -2.667  -6.530  1.00  0.00      P1   H  
ATOM   1984 HG13 VAL P 159       5.286  -1.536  -7.382  1.00  0.00      P1   H  
ATOM   1985 HG21 VAL P 159       6.316  -2.065 -10.171  1.00  0.00      P1   H  
ATOM   1986 HG22 VAL P 159       5.816  -0.424  -9.659  1.00  0.00      P1   H  
ATOM   1987 HG23 VAL P 159       7.464  -0.712 -10.264  1.00  0.00      P1   H  
ATOM   1988  N   TRP P 160       9.306  -1.356  -5.806  1.00  0.00      P1   N  
ATOM   1989  CA  TRP P 160       9.808  -1.620  -4.469  1.00  0.00      P1   C  
ATOM   1990  C   TRP P 160      10.353  -0.389  -3.656  1.00  0.00      P1   C  
ATOM   1991  O   TRP P 160      10.201  -0.504  -2.447  1.00  0.00      P1   O  
ATOM   1992  CB  TRP P 160      10.696  -2.842  -4.563  1.00  0.00      P1   C  
ATOM   1993  CG  TRP P 160       9.937  -4.077  -4.934  1.00  0.00      P1   C  
ATOM   1994  CD1 TRP P 160       9.686  -4.596  -6.175  1.00  0.00      P1   C  
ATOM   1995  CD2 TRP P 160       9.332  -4.902  -3.944  1.00  0.00      P1   C  
ATOM   1996  CE2 TRP P 160       8.692  -5.956  -4.675  1.00  0.00      P1   C  
ATOM   1997  CE3 TRP P 160       9.255  -4.881  -2.573  1.00  0.00      P1   C  
ATOM   1998  NE1 TRP P 160       8.840  -5.690  -6.020  1.00  0.00      P1   N  
ATOM   1999  CZ2 TRP P 160       8.088  -6.985  -4.051  1.00  0.00      P1   C  
ATOM   2000  CZ3 TRP P 160       8.617  -5.981  -1.897  1.00  0.00      P1   C  
ATOM   2001  CH2 TRP P 160       8.082  -7.076  -2.695  1.00  0.00      P1   C  
ATOM   2002  HN  TRP P 160       9.819  -1.663  -6.606  1.00  0.00      P1   H  
ATOM   2003  HA  TRP P 160       9.006  -2.004  -3.857  1.00  0.00      P1   H  
ATOM   2004  HB1 TRP P 160      11.493  -2.650  -5.310  1.00  0.00      P1   H  
ATOM   2005  HB2 TRP P 160      11.164  -3.101  -3.594  1.00  0.00      P1   H  
ATOM   2006  HD1 TRP P 160      10.026  -4.298  -7.151  1.00  0.00      P1   H  
ATOM   2007  HE1 TRP P 160       8.402  -6.226  -6.695  1.00  0.00      P1   H  
ATOM   2008  HE3 TRP P 160       9.624  -4.141  -1.874  1.00  0.00      P1   H  
ATOM   2009  HZ2 TRP P 160       7.596  -7.782  -4.585  1.00  0.00      P1   H  
ATOM   2010  HZ3 TRP P 160       8.501  -6.074  -0.838  1.00  0.00      P1   H  
ATOM   2011  HH2 TRP P 160       7.678  -7.974  -2.260  1.00  0.00      P1   H  
ATOM   2012  N   VAL P 161      10.845   0.695  -4.229  1.00  0.00      P1   N  
ATOM   2013  CA  VAL P 161      10.924   2.009  -3.552  1.00  0.00      P1   C  
ATOM   2014  C   VAL P 161       9.566   2.567  -3.301  1.00  0.00      P1   C  
ATOM   2015  O   VAL P 161       9.420   3.112  -2.167  1.00  0.00      P1   O  
ATOM   2016  CB  VAL P 161      11.886   2.919  -4.290  1.00  0.00      P1   C  
ATOM   2017  CG1 VAL P 161      12.022   4.330  -3.675  1.00  0.00      P1   C  
ATOM   2018  CG2 VAL P 161      13.354   2.342  -4.363  1.00  0.00      P1   C  
ATOM   2019  HN  VAL P 161      11.133   0.691  -5.189  1.00  0.00      P1   H  
ATOM   2020  HA  VAL P 161      11.427   1.809  -2.622  1.00  0.00      P1   H  
ATOM   2021  HB  VAL P 161      11.521   3.010  -5.332  1.00  0.00      P1   H  
ATOM   2022 HG11 VAL P 161      12.341   4.131  -2.632  1.00  0.00      P1   H  
ATOM   2023 HG12 VAL P 161      12.737   5.037  -4.153  1.00  0.00      P1   H  
ATOM   2024 HG13 VAL P 161      11.062   4.881  -3.710  1.00  0.00      P1   H  
ATOM   2025 HG21 VAL P 161      13.804   2.155  -3.363  1.00  0.00      P1   H  
ATOM   2026 HG22 VAL P 161      13.371   1.344  -4.809  1.00  0.00      P1   H  
ATOM   2027 HG23 VAL P 161      14.016   2.914  -5.050  1.00  0.00      P1   H  
ATOM   2028  N   LEU P 162       8.603   2.460  -4.245  1.00  0.00      P1   N  
ATOM   2029  CA  LEU P 162       7.240   2.940  -3.952  1.00  0.00      P1   C  
ATOM   2030  C   LEU P 162       6.566   2.105  -2.873  1.00  0.00      P1   C  
ATOM   2031  O   LEU P 162       5.834   2.728  -2.043  1.00  0.00      P1   O  
ATOM   2032  CB  LEU P 162       6.456   3.110  -5.269  1.00  0.00      P1   C  
ATOM   2033  CG  LEU P 162       5.031   3.545  -5.177  1.00  0.00      P1   C  
ATOM   2034  CD1 LEU P 162       4.809   4.871  -4.544  1.00  0.00      P1   C  
ATOM   2035  CD2 LEU P 162       4.422   3.467  -6.599  1.00  0.00      P1   C  
ATOM   2036  HN  LEU P 162       8.743   2.048  -5.133  1.00  0.00      P1   H  
ATOM   2037  HA  LEU P 162       7.346   3.937  -3.562  1.00  0.00      P1   H  
ATOM   2038  HB1 LEU P 162       7.041   3.732  -5.978  1.00  0.00      P1   H  
ATOM   2039  HB2 LEU P 162       6.420   2.077  -5.671  1.00  0.00      P1   H  
ATOM   2040  HG  LEU P 162       4.441   2.873  -4.523  1.00  0.00      P1   H  
ATOM   2041 HD11 LEU P 162       3.735   5.155  -4.514  1.00  0.00      P1   H  
ATOM   2042 HD12 LEU P 162       5.199   4.822  -3.508  1.00  0.00      P1   H  
ATOM   2043 HD13 LEU P 162       5.338   5.651  -5.132  1.00  0.00      P1   H  
ATOM   2044 HD21 LEU P 162       3.351   3.746  -6.509  1.00  0.00      P1   H  
ATOM   2045 HD22 LEU P 162       4.857   4.191  -7.318  1.00  0.00      P1   H  
ATOM   2046 HD23 LEU P 162       4.477   2.400  -6.907  1.00  0.00      P1   H  
ATOM   2047  N   SER P 163       6.790   0.776  -2.845  1.00  0.00      P1   N  
ATOM   2048  CA  SER P 163       6.405   0.008  -1.685  1.00  0.00      P1   C  
ATOM   2049  C   SER P 163       6.979   0.427  -0.272  1.00  0.00      P1   C  
ATOM   2050  O   SER P 163       6.214   0.463   0.717  1.00  0.00      P1   O  
ATOM   2051  CB  SER P 163       6.572  -1.498  -1.854  1.00  0.00      P1   C  
ATOM   2052  OG  SER P 163       5.993  -2.121  -3.003  1.00  0.00      P1   O  
ATOM   2053  HN  SER P 163       7.230   0.307  -3.587  1.00  0.00      P1   H  
ATOM   2054  HA  SER P 163       5.342   0.169  -1.614  1.00  0.00      P1   H  
ATOM   2055  HB1 SER P 163       7.662  -1.639  -1.997  1.00  0.00      P1   H  
ATOM   2056  HB2 SER P 163       6.081  -1.990  -0.983  1.00  0.00      P1   H  
ATOM   2057  HG1 SER P 163       6.315  -1.806  -3.828  1.00  0.00      P1   H  
ATOM   2058  N   PHE P 164       8.325   0.720  -0.207  1.00  0.00      P1   N  
ATOM   2059  CA  PHE P 164       9.062   0.961   1.008  1.00  0.00      P1   C  
ATOM   2060  C   PHE P 164       8.831   2.297   1.649  1.00  0.00      P1   C  
ATOM   2061  O   PHE P 164       8.620   2.257   2.836  1.00  0.00      P1   O  
ATOM   2062  CB  PHE P 164      10.550   0.713   0.636  1.00  0.00      P1   C  
ATOM   2063  CG  PHE P 164      11.542   0.825   1.753  1.00  0.00      P1   C  
ATOM   2064  CD1 PHE P 164      11.411  -0.029   2.850  1.00  0.00      P1   C  
ATOM   2065  CD2 PHE P 164      12.462   1.889   1.853  1.00  0.00      P1   C  
ATOM   2066  CE1 PHE P 164      12.341   0.162   3.949  1.00  0.00      P1   C  
ATOM   2067  CE2 PHE P 164      13.327   2.067   2.889  1.00  0.00      P1   C  
ATOM   2068  CZ  PHE P 164      13.331   1.165   4.005  1.00  0.00      P1   C  
ATOM   2069  HN  PHE P 164       8.775   0.742  -1.097  1.00  0.00      P1   H  
ATOM   2070  HA  PHE P 164       8.696   0.209   1.690  1.00  0.00      P1   H  
ATOM   2071  HB1 PHE P 164      10.573  -0.283   0.152  1.00  0.00      P1   H  
ATOM   2072  HB2 PHE P 164      10.820   1.406  -0.188  1.00  0.00      P1   H  
ATOM   2073  HD1 PHE P 164      10.611  -0.737   2.709  1.00  0.00      P1   H  
ATOM   2074  HD2 PHE P 164      12.435   2.575   1.013  1.00  0.00      P1   H  
ATOM   2075  HE1 PHE P 164      12.164  -0.572   4.714  1.00  0.00      P1   H  
ATOM   2076  HE2 PHE P 164      14.003   2.908   2.827  1.00  0.00      P1   H  
ATOM   2077  HZ  PHE P 164      14.062   1.304   4.792  1.00  0.00      P1   H  
ATOM   2078  N   THR P 165       8.886   3.380   0.879  1.00  0.00      P1   N  
ATOM   2079  CA  THR P 165       8.735   4.690   1.440  1.00  0.00      P1   C  
ATOM   2080  C   THR P 165       7.434   5.041   2.147  1.00  0.00      P1   C  
ATOM   2081  O   THR P 165       7.559   5.748   3.164  1.00  0.00      P1   O  
ATOM   2082  CB  THR P 165       9.124   5.808   0.523  1.00  0.00      P1   C  
ATOM   2083  CG2 THR P 165      10.610   5.718  -0.044  1.00  0.00      P1   C  
ATOM   2084  OG1 THR P 165       8.297   5.954  -0.636  1.00  0.00      P1   O  
ATOM   2085  HN  THR P 165       9.053   3.282  -0.091  1.00  0.00      P1   H  
ATOM   2086  HA  THR P 165       9.496   4.790   2.194  1.00  0.00      P1   H  
ATOM   2087  HB  THR P 165       9.138   6.777   1.068  1.00  0.00      P1   H  
ATOM   2088  HG1 THR P 165       8.358   5.208  -1.209  1.00  0.00      P1   H  
ATOM   2089 HG21 THR P 165      11.450   5.826   0.676  1.00  0.00      P1   H  
ATOM   2090 HG22 THR P 165      10.733   4.826  -0.680  1.00  0.00      P1   H  
ATOM   2091 HG23 THR P 165      10.743   6.684  -0.574  1.00  0.00      P1   H  
ATOM   2092  N   ILE P 166       6.300   4.571   1.695  1.00  0.00      P1   N  
ATOM   2093  CA  ILE P 166       5.025   4.726   2.307  1.00  0.00      P1   C  
ATOM   2094  C   ILE P 166       4.986   3.759   3.476  1.00  0.00      P1   C  
ATOM   2095  O   ILE P 166       4.414   4.272   4.447  1.00  0.00      P1   O  
ATOM   2096  CB  ILE P 166       3.852   4.656   1.328  1.00  0.00      P1   C  
ATOM   2097  CG1 ILE P 166       3.576   3.242   0.721  1.00  0.00      P1   C  
ATOM   2098  CG2 ILE P 166       4.142   5.688   0.224  1.00  0.00      P1   C  
ATOM   2099  CD1 ILE P 166       2.435   3.151  -0.323  1.00  0.00      P1   C  
ATOM   2100  HN  ILE P 166       6.346   4.061   0.861  1.00  0.00      P1   H  
ATOM   2101  HA  ILE P 166       5.013   5.765   2.602  1.00  0.00      P1   H  
ATOM   2102  HB  ILE P 166       2.872   4.802   1.829  1.00  0.00      P1   H  
ATOM   2103 HG11 ILE P 166       4.475   2.883   0.219  1.00  0.00      P1   H  
ATOM   2104 HG12 ILE P 166       3.385   2.545   1.560  1.00  0.00      P1   H  
ATOM   2105 HG21 ILE P 166       4.301   6.713   0.614  1.00  0.00      P1   H  
ATOM   2106 HG22 ILE P 166       5.011   5.492  -0.436  1.00  0.00      P1   H  
ATOM   2107 HG23 ILE P 166       3.295   5.854  -0.458  1.00  0.00      P1   H  
ATOM   2108  HD1 ILE P 166       2.706   3.739  -1.212  1.00  0.00      P1   H  
ATOM   2109  HD2 ILE P 166       2.208   2.127  -0.683  1.00  0.00      P1   H  
ATOM   2110  HD3 ILE P 166       1.497   3.542   0.119  1.00  0.00      P1   H  
ATOM   2111  N   SER P 167       5.507   2.527   3.473  1.00  0.00      P1   N  
ATOM   2112  CA  SER P 167       5.400   1.524   4.555  1.00  0.00      P1   C  
ATOM   2113  C   SER P 167       6.394   1.637   5.693  1.00  0.00      P1   C  
ATOM   2114  O   SER P 167       6.121   1.308   6.840  1.00  0.00      P1   O  
ATOM   2115  CB  SER P 167       5.472   0.099   4.142  1.00  0.00      P1   C  
ATOM   2116  OG  SER P 167       4.516  -0.251   3.165  1.00  0.00      P1   O  
ATOM   2117  HN  SER P 167       6.039   2.143   2.723  1.00  0.00      P1   H  
ATOM   2118  HA  SER P 167       4.437   1.696   4.996  1.00  0.00      P1   H  
ATOM   2119  HB1 SER P 167       6.394  -0.225   3.609  1.00  0.00      P1   H  
ATOM   2120  HB2 SER P 167       5.262  -0.549   5.023  1.00  0.00      P1   H  
ATOM   2121  HG1 SER P 167       4.733   0.229   2.376  1.00  0.00      P1   H  
ATOM   2122  N   CYS P 168       7.662   2.088   5.462  1.00  0.00      P1   N  
ATOM   2123  CA  CYS P 168       8.713   2.085   6.428  1.00  0.00      P1   C  
ATOM   2124  C   CYS P 168       8.650   2.909   7.717  1.00  0.00      P1   C  
ATOM   2125  O   CYS P 168       9.539   2.697   8.559  1.00  0.00      P1   O  
ATOM   2126  CB  CYS P 168      10.142   2.457   5.740  1.00  0.00      P1   C  
ATOM   2127  SG  CYS P 168      10.320   4.192   5.221  1.00  0.00      P1   S  
ATOM   2128  HN  CYS P 168       7.916   2.380   4.557  1.00  0.00      P1   H  
ATOM   2129  HA  CYS P 168       8.782   1.065   6.770  1.00  0.00      P1   H  
ATOM   2130  HB1 CYS P 168      10.953   2.161   6.437  1.00  0.00      P1   H  
ATOM   2131  HB2 CYS P 168      10.239   1.794   4.856  1.00  0.00      P1   H  
ATOM   2132  HG1 CYS P 168       9.285   4.260   4.448  1.00  0.00      P1   H  
ATOM   2133  N   PRO P 169       7.769   3.887   8.084  1.00  0.00      P1   N  
ATOM   2134  CA  PRO P 169       7.465   4.309   9.485  1.00  0.00      P1   C  
ATOM   2135  C   PRO P 169       7.264   3.271  10.586  1.00  0.00      P1   C  
ATOM   2136  O   PRO P 169       7.630   3.614  11.679  1.00  0.00      P1   O  
ATOM   2137  CB  PRO P 169       6.164   5.127   9.328  1.00  0.00      P1   C  
ATOM   2138  CG  PRO P 169       6.575   6.000   8.101  1.00  0.00      P1   C  
ATOM   2139  CD  PRO P 169       6.972   4.750   7.161  1.00  0.00      P1   C  
ATOM   2140  HA  PRO P 169       8.395   4.802   9.733  1.00  0.00      P1   H  
ATOM   2141  HB1 PRO P 169       5.926   5.843  10.142  1.00  0.00      P1   H  
ATOM   2142  HB2 PRO P 169       5.238   4.603   9.001  1.00  0.00      P1   H  
ATOM   2143  HG1 PRO P 169       5.741   6.589   7.671  1.00  0.00      P1   H  
ATOM   2144  HG2 PRO P 169       7.470   6.626   8.327  1.00  0.00      P1   H  
ATOM   2145  HD1 PRO P 169       7.457   4.969   6.190  1.00  0.00      P1   H  
ATOM   2146  HD2 PRO P 169       6.095   4.124   6.915  1.00  0.00      P1   H  
ATOM   2147  N   LEU P 170       6.748   2.093  10.283  1.00  0.00      P1   N  
ATOM   2148  CA  LEU P 170       6.550   0.963  11.126  1.00  0.00      P1   C  
ATOM   2149  C   LEU P 170       7.915   0.329  11.467  1.00  0.00      P1   C  
ATOM   2150  O   LEU P 170       7.995  -0.122  12.615  1.00  0.00      P1   O  
ATOM   2151  CB  LEU P 170       5.742  -0.136  10.333  1.00  0.00      P1   C  
ATOM   2152  CG  LEU P 170       4.280   0.282   9.960  1.00  0.00      P1   C  
ATOM   2153  CD1 LEU P 170       3.644  -0.779   9.074  1.00  0.00      P1   C  
ATOM   2154  CD2 LEU P 170       3.395   0.543  11.264  1.00  0.00      P1   C  
ATOM   2155  HN  LEU P 170       6.521   1.984   9.348  1.00  0.00      P1   H  
ATOM   2156  HA  LEU P 170       6.113   1.255  12.066  1.00  0.00      P1   H  
ATOM   2157  HB1 LEU P 170       6.382  -0.327   9.446  1.00  0.00      P1   H  
ATOM   2158  HB2 LEU P 170       5.752  -1.035  10.984  1.00  0.00      P1   H  
ATOM   2159  HG  LEU P 170       4.341   1.230   9.401  1.00  0.00      P1   H  
ATOM   2160 HD11 LEU P 170       3.561  -1.772   9.548  1.00  0.00      P1   H  
ATOM   2161 HD12 LEU P 170       2.666  -0.336   8.795  1.00  0.00      P1   H  
ATOM   2162 HD13 LEU P 170       4.276  -0.779   8.158  1.00  0.00      P1   H  
ATOM   2163 HD21 LEU P 170       3.794   1.304  11.963  1.00  0.00      P1   H  
ATOM   2164 HD22 LEU P 170       2.393   0.943  10.996  1.00  0.00      P1   H  
ATOM   2165 HD23 LEU P 170       3.412  -0.371  11.897  1.00  0.00      P1   H  
ATOM   2166  N   LEU P 171       8.950   0.264  10.573  1.00  0.00      P1   N  
ATOM   2167  CA  LEU P 171      10.226  -0.264  10.881  1.00  0.00      P1   C  
ATOM   2168  C   LEU P 171      10.991   0.534  11.950  1.00  0.00      P1   C  
ATOM   2169  O   LEU P 171      11.511  -0.045  12.888  1.00  0.00      P1   O  
ATOM   2170  CB  LEU P 171      11.145  -0.464   9.612  1.00  0.00      P1   C  
ATOM   2171  CG  LEU P 171      12.473  -1.114   9.667  1.00  0.00      P1   C  
ATOM   2172  CD1 LEU P 171      12.410  -2.476  10.355  1.00  0.00      P1   C  
ATOM   2173  CD2 LEU P 171      13.224  -1.244   8.318  1.00  0.00      P1   C  
ATOM   2174  HN  LEU P 171       8.831   0.579   9.649  1.00  0.00      P1   H  
ATOM   2175  HA  LEU P 171       9.993  -1.223  11.313  1.00  0.00      P1   H  
ATOM   2176  HB1 LEU P 171      10.593  -1.112   8.907  1.00  0.00      P1   H  
ATOM   2177  HB2 LEU P 171      11.377   0.527   9.167  1.00  0.00      P1   H  
ATOM   2178  HG  LEU P 171      13.058  -0.535  10.405  1.00  0.00      P1   H  
ATOM   2179 HD11 LEU P 171      13.396  -2.986  10.453  1.00  0.00      P1   H  
ATOM   2180 HD12 LEU P 171      12.077  -2.285  11.388  1.00  0.00      P1   H  
ATOM   2181 HD13 LEU P 171      11.759  -3.139   9.751  1.00  0.00      P1   H  
ATOM   2182 HD21 LEU P 171      14.254  -1.598   8.538  1.00  0.00      P1   H  
ATOM   2183 HD22 LEU P 171      12.670  -1.820   7.545  1.00  0.00      P1   H  
ATOM   2184 HD23 LEU P 171      13.386  -0.216   7.933  1.00  0.00      P1   H  
ATOM   2185  N   PHE P 172      11.084   1.856  11.766  1.00  0.00      P1   N  
ATOM   2186  CA  PHE P 172      11.779   2.796  12.665  1.00  0.00      P1   C  
ATOM   2187  C   PHE P 172      11.126   2.828  14.035  1.00  0.00      P1   C  
ATOM   2188  O   PHE P 172      11.977   3.131  14.901  1.00  0.00      P1   O  
ATOM   2189  CB  PHE P 172      12.014   4.200  11.948  1.00  0.00      P1   C  
ATOM   2190  CG  PHE P 172      12.839   3.985  10.732  1.00  0.00      P1   C  
ATOM   2191  CD1 PHE P 172      14.188   3.656  10.920  1.00  0.00      P1   C  
ATOM   2192  CD2 PHE P 172      12.300   4.113   9.429  1.00  0.00      P1   C  
ATOM   2193  CE1 PHE P 172      14.999   3.336   9.803  1.00  0.00      P1   C  
ATOM   2194  CE2 PHE P 172      13.125   3.763   8.359  1.00  0.00      P1   C  
ATOM   2195  CZ  PHE P 172      14.434   3.344   8.510  1.00  0.00      P1   C  
ATOM   2196  HN  PHE P 172      10.642   2.264  10.972  1.00  0.00      P1   H  
ATOM   2197  HA  PHE P 172      12.717   2.304  12.882  1.00  0.00      P1   H  
ATOM   2198  HB1 PHE P 172      11.076   4.734  11.701  1.00  0.00      P1   H  
ATOM   2199  HB2 PHE P 172      12.621   4.756  12.694  1.00  0.00      P1   H  
ATOM   2200  HD1 PHE P 172      14.621   3.635  11.912  1.00  0.00      P1   H  
ATOM   2201  HD2 PHE P 172      11.281   4.478   9.402  1.00  0.00      P1   H  
ATOM   2202  HE1 PHE P 172      16.027   3.091  10.009  1.00  0.00      P1   H  
ATOM   2203  HE2 PHE P 172      12.613   3.860   7.416  1.00  0.00      P1   H  
ATOM   2204  HZ  PHE P 172      15.005   3.037   7.651  1.00  0.00      P1   H  
ATOM   2205  N   GLY P 173       9.840   2.509  14.165  1.00  0.00      P1   N  
ATOM   2206  CA  GLY P 173       9.270   2.012  15.477  1.00  0.00      P1   C  
ATOM   2207  C   GLY P 173       8.020   2.648  15.888  1.00  0.00      P1   C  
ATOM   2208  O   GLY P 173       7.890   3.039  17.024  1.00  0.00      P1   O  
ATOM   2209  HN  GLY P 173       9.144   2.528  13.442  1.00  0.00      P1   H  
ATOM   2210  HA1 GLY P 173       9.941   2.245  16.287  1.00  0.00      P1   H  
ATOM   2211  HA2 GLY P 173       8.942   0.987  15.385  1.00  0.00      P1   H  
ATOM   2212  N   LEU P 174       6.982   2.786  14.998  1.00  0.00      P1   N  
ATOM   2213  CA  LEU P 174       5.777   3.534  15.387  1.00  0.00      P1   C  
ATOM   2214  C   LEU P 174       4.839   2.886  16.417  1.00  0.00      P1   C  
ATOM   2215  O   LEU P 174       4.448   3.625  17.320  1.00  0.00      P1   O  
ATOM   2216  CB  LEU P 174       5.014   3.894  14.066  1.00  0.00      P1   C  
ATOM   2217  CG  LEU P 174       3.788   4.874  13.901  1.00  0.00      P1   C  
ATOM   2218  CD1 LEU P 174       3.490   5.146  12.414  1.00  0.00      P1   C  
ATOM   2219  CD2 LEU P 174       2.511   4.348  14.564  1.00  0.00      P1   C  
ATOM   2220  HN  LEU P 174       6.945   2.405  14.089  1.00  0.00      P1   H  
ATOM   2221  HA  LEU P 174       6.104   4.492  15.759  1.00  0.00      P1   H  
ATOM   2222  HB1 LEU P 174       5.785   4.353  13.407  1.00  0.00      P1   H  
ATOM   2223  HB2 LEU P 174       4.680   2.884  13.747  1.00  0.00      P1   H  
ATOM   2224  HG  LEU P 174       4.126   5.836  14.335  1.00  0.00      P1   H  
ATOM   2225 HD11 LEU P 174       4.398   5.458  11.854  1.00  0.00      P1   H  
ATOM   2226 HD12 LEU P 174       3.181   4.241  11.852  1.00  0.00      P1   H  
ATOM   2227 HD13 LEU P 174       2.617   5.828  12.331  1.00  0.00      P1   H  
ATOM   2228 HD21 LEU P 174       2.294   3.349  14.129  1.00  0.00      P1   H  
ATOM   2229 HD22 LEU P 174       2.486   4.183  15.639  1.00  0.00      P1   H  
ATOM   2230 HD23 LEU P 174       1.691   5.060  14.319  1.00  0.00      P1   H  
ATOM   2231  N   ASN P 175       4.529   1.584  16.366  1.00  0.00      P1   N  
ATOM   2232  CA  ASN P 175       3.550   0.963  17.236  1.00  0.00      P1   C  
ATOM   2233  C   ASN P 175       3.942   0.922  18.755  1.00  0.00      P1   C  
ATOM   2234  O   ASN P 175       5.024   0.402  19.039  1.00  0.00      P1   O  
ATOM   2235  CB  ASN P 175       3.107  -0.447  16.752  1.00  0.00      P1   C  
ATOM   2236  CG  ASN P 175       2.012  -1.015  17.563  1.00  0.00      P1   C  
ATOM   2237  ND2 ASN P 175       1.935  -2.375  17.579  1.00  0.00      P1   N  
ATOM   2238  OD1 ASN P 175       1.154  -0.353  18.213  1.00  0.00      P1   O  
ATOM   2239  HN  ASN P 175       4.945   0.966  15.718  1.00  0.00      P1   H  
ATOM   2240  HA  ASN P 175       2.689   1.594  17.118  1.00  0.00      P1   H  
ATOM   2241  HB1 ASN P 175       2.781  -0.435  15.689  1.00  0.00      P1   H  
ATOM   2242  HB2 ASN P 175       3.967  -1.136  16.876  1.00  0.00      P1   H  
ATOM   2243 HD21 ASN P 175       1.291  -2.854  18.184  1.00  0.00      P1   H  
ATOM   2244 HD22 ASN P 175       2.492  -2.930  16.978  1.00  0.00      P1   H  
ATOM   2245  N   ASN P 176       3.153   1.435  19.662  1.00  0.00      P1   N  
ATOM   2246  CA  ASN P 176       3.492   1.691  21.080  1.00  0.00      P1   C  
ATOM   2247  C   ASN P 176       3.277   0.593  22.018  1.00  0.00      P1   C  
ATOM   2248  O   ASN P 176       3.733   0.718  23.161  1.00  0.00      P1   O  
ATOM   2249  CB  ASN P 176       2.588   2.826  21.583  1.00  0.00      P1   C  
ATOM   2250  CG  ASN P 176       2.692   4.134  20.810  1.00  0.00      P1   C  
ATOM   2251  ND2 ASN P 176       3.905   4.746  20.920  1.00  0.00      P1   N  
ATOM   2252  OD1 ASN P 176       1.780   4.566  20.167  1.00  0.00      P1   O  
ATOM   2253  HN  ASN P 176       2.221   1.661  19.383  1.00  0.00      P1   H  
ATOM   2254  HA  ASN P 176       4.553   1.848  21.190  1.00  0.00      P1   H  
ATOM   2255  HB1 ASN P 176       1.524   2.518  21.509  1.00  0.00      P1   H  
ATOM   2256  HB2 ASN P 176       2.801   3.109  22.633  1.00  0.00      P1   H  
ATOM   2257 HD21 ASN P 176       4.087   5.578  20.438  1.00  0.00      P1   H  
ATOM   2258 HD22 ASN P 176       4.532   4.270  21.510  1.00  0.00      P1   H  
ATOM   2259  N   ALA P 177       2.646  -0.564  21.684  1.00  0.00      P1   N  
ATOM   2260  CA  ALA P 177       2.447  -1.647  22.622  1.00  0.00      P1   C  
ATOM   2261  C   ALA P 177       3.706  -2.381  23.077  1.00  0.00      P1   C  
ATOM   2262  O   ALA P 177       3.617  -2.923  24.225  1.00  0.00      P1   O  
ATOM   2263  CB  ALA P 177       1.488  -2.756  21.943  1.00  0.00      P1   C  
ATOM   2264  HN  ALA P 177       2.278  -0.779  20.783  1.00  0.00      P1   H  
ATOM   2265  HA  ALA P 177       1.999  -1.237  23.513  1.00  0.00      P1   H  
ATOM   2266  HB1 ALA P 177       1.237  -3.505  22.712  1.00  0.00      P1   H  
ATOM   2267  HB2 ALA P 177       0.591  -2.156  21.691  1.00  0.00      P1   H  
ATOM   2268  HB3 ALA P 177       1.918  -3.162  20.998  1.00  0.00      P1   H  
ATOM   2269  N   ASP P 178       4.783  -2.504  22.358  1.00  0.00      P1   N  
ATOM   2270  CA  ASP P 178       5.968  -3.369  22.567  1.00  0.00      P1   C  
ATOM   2271  C   ASP P 178       6.690  -3.226  23.954  1.00  0.00      P1   C  
ATOM   2272  O   ASP P 178       6.705  -2.108  24.441  1.00  0.00      P1   O  
ATOM   2273  CB  ASP P 178       6.973  -3.212  21.447  1.00  0.00      P1   C  
ATOM   2274  CG  ASP P 178       7.577  -1.828  21.240  1.00  0.00      P1   C  
ATOM   2275  OD1 ASP P 178       7.229  -1.134  20.266  1.00  0.00      P1   O  
ATOM   2276  OD2 ASP P 178       8.407  -1.427  22.079  1.00  0.00      P1   O1-
ATOM   2277  HN  ASP P 178       4.806  -2.022  21.485  1.00  0.00      P1   H  
ATOM   2278  HA  ASP P 178       5.649  -4.390  22.578  1.00  0.00      P1   H  
ATOM   2279  HB1 ASP P 178       7.828  -3.900  21.541  1.00  0.00      P1   H  
ATOM   2280  HB2 ASP P 178       6.402  -3.414  20.515  1.00  0.00      P1   H  
ATOM   2281  N   GLN P 179       7.204  -4.252  24.648  1.00  0.00      P1   N  
ATOM   2282  CA  GLN P 179       7.658  -5.485  24.187  1.00  0.00      P1   C  
ATOM   2283  C   GLN P 179       6.772  -6.672  24.735  1.00  0.00      P1   C  
ATOM   2284  O   GLN P 179       6.676  -7.651  24.029  1.00  0.00      P1   O  
ATOM   2285  CB  GLN P 179       9.109  -5.758  24.652  1.00  0.00      P1   C  
ATOM   2286  CG  GLN P 179       9.457  -5.758  26.173  1.00  0.00      P1   C  
ATOM   2287  CD  GLN P 179      10.960  -5.985  26.258  1.00  0.00      P1   C  
ATOM   2288  NE2 GLN P 179      11.739  -4.917  26.337  1.00  0.00      P1   N  
ATOM   2289  OE1 GLN P 179      11.333  -7.153  26.225  1.00  0.00      P1   O  
ATOM   2290  HN  GLN P 179       7.369  -3.885  25.550  1.00  0.00      P1   H  
ATOM   2291  HA  GLN P 179       7.613  -5.589  23.119  1.00  0.00      P1   H  
ATOM   2292  HB1 GLN P 179       9.370  -6.712  24.143  1.00  0.00      P1   H  
ATOM   2293  HB2 GLN P 179       9.656  -4.911  24.192  1.00  0.00      P1   H  
ATOM   2294  HG1 GLN P 179       9.210  -4.796  26.662  1.00  0.00      P1   H  
ATOM   2295  HG2 GLN P 179       8.906  -6.638  26.565  1.00  0.00      P1   H  
ATOM   2296 HE21 GLN P 179      12.738  -5.087  26.322  1.00  0.00      P1   H  
ATOM   2297 HE22 GLN P 179      11.376  -4.004  26.406  1.00  0.00      P1   H  
ATOM   2298  N   ASN P 180       6.195  -6.627  25.954  1.00  0.00      P1   N  
ATOM   2299  CA  ASN P 180       5.361  -7.659  26.495  1.00  0.00      P1   C  
ATOM   2300  C   ASN P 180       4.087  -7.930  25.743  1.00  0.00      P1   C  
ATOM   2301  O   ASN P 180       3.587  -9.025  26.069  1.00  0.00      P1   O  
ATOM   2302  CB  ASN P 180       5.048  -7.424  28.026  1.00  0.00      P1   C  
ATOM   2303  CG  ASN P 180       6.284  -7.315  28.938  1.00  0.00      P1   C  
ATOM   2304  ND2 ASN P 180       6.915  -8.455  29.089  1.00  0.00      P1   N  
ATOM   2305  OD1 ASN P 180       6.689  -6.324  29.488  1.00  0.00      P1   O  
ATOM   2306  HN  ASN P 180       6.278  -5.839  26.548  1.00  0.00      P1   H  
ATOM   2307  HA  ASN P 180       5.979  -8.538  26.539  1.00  0.00      P1   H  
ATOM   2308  HB1 ASN P 180       4.431  -6.502  28.092  1.00  0.00      P1   H  
ATOM   2309  HB2 ASN P 180       4.505  -8.309  28.411  1.00  0.00      P1   H  
ATOM   2310 HD21 ASN P 180       7.743  -8.488  29.659  1.00  0.00      P1   H  
ATOM   2311 HD22 ASN P 180       6.600  -9.286  28.658  1.00  0.00      P1   H  
ATOM   2312  N   GLU P 181       3.599  -7.149  24.870  1.00  0.00      P1   N  
ATOM   2313  CA  GLU P 181       2.452  -7.277  24.009  1.00  0.00      P1   C  
ATOM   2314  C   GLU P 181       3.053  -7.006  22.552  1.00  0.00      P1   C  
ATOM   2315  O   GLU P 181       4.209  -6.581  22.343  1.00  0.00      P1   O  
ATOM   2316  CB  GLU P 181       1.526  -6.095  24.230  1.00  0.00      P1   C  
ATOM   2317  CG  GLU P 181       1.044  -5.988  25.726  1.00  0.00      P1   C  
ATOM   2318  CD  GLU P 181       0.181  -4.777  25.958  1.00  0.00      P1   C  
ATOM   2319  OE1 GLU P 181      -1.057  -4.821  26.150  1.00  0.00      P1   O  
ATOM   2320  OE2 GLU P 181       0.812  -3.737  25.939  1.00  0.00      P1   O1-
ATOM   2321  HN  GLU P 181       3.993  -6.264  24.652  1.00  0.00      P1   H  
ATOM   2322  HA  GLU P 181       2.018  -8.259  24.107  1.00  0.00      P1   H  
ATOM   2323  HB1 GLU P 181       2.081  -5.143  24.111  1.00  0.00      P1   H  
ATOM   2324  HB2 GLU P 181       0.652  -6.053  23.544  1.00  0.00      P1   H  
ATOM   2325  HG1 GLU P 181       0.402  -6.869  25.936  1.00  0.00      P1   H  
ATOM   2326  HG2 GLU P 181       1.887  -5.865  26.440  1.00  0.00      P1   H  
ATOM   2327  N   CYS P 182       2.213  -7.260  21.524  1.00  0.00      P1   N  
ATOM   2328  CA  CYS P 182       2.406  -6.702  20.181  1.00  0.00      P1   C  
ATOM   2329  C   CYS P 182       1.150  -6.181  19.502  1.00  0.00      P1   C  
ATOM   2330  O   CYS P 182       1.284  -5.844  18.343  1.00  0.00      P1   O  
ATOM   2331  CB  CYS P 182       3.182  -7.827  19.372  1.00  0.00      P1   C  
ATOM   2332  SG  CYS P 182       3.983  -7.362  17.725  1.00  0.00      P1   S  
ATOM   2333  HN  CYS P 182       1.434  -7.817  21.810  1.00  0.00      P1   H  
ATOM   2334  HA  CYS P 182       2.959  -5.778  20.182  1.00  0.00      P1   H  
ATOM   2335  HB1 CYS P 182       4.009  -8.081  20.066  1.00  0.00      P1   H  
ATOM   2336  HB2 CYS P 182       2.478  -8.663  19.222  1.00  0.00      P1   H  
ATOM   2337  N   ILE P 183      -0.066  -6.009  20.117  1.00  0.00      P1   N  
ATOM   2338  CA  ILE P 183      -1.237  -5.490  19.492  1.00  0.00      P1   C  
ATOM   2339  C   ILE P 183      -1.126  -4.058  18.966  1.00  0.00      P1   C  
ATOM   2340  O   ILE P 183      -0.303  -3.308  19.463  1.00  0.00      P1   O  
ATOM   2341  CB  ILE P 183      -2.513  -5.660  20.308  1.00  0.00      P1   C  
ATOM   2342  CG1 ILE P 183      -2.540  -4.862  21.671  1.00  0.00      P1   C  
ATOM   2343  CG2 ILE P 183      -2.727  -7.207  20.585  1.00  0.00      P1   C  
ATOM   2344  CD1 ILE P 183      -3.880  -4.996  22.495  1.00  0.00      P1   C  
ATOM   2345  HN  ILE P 183      -0.147  -6.262  21.052  1.00  0.00      P1   H  
ATOM   2346  HA  ILE P 183      -1.311  -6.066  18.586  1.00  0.00      P1   H  
ATOM   2347  HB  ILE P 183      -3.393  -5.370  19.700  1.00  0.00      P1   H  
ATOM   2348 HG11 ILE P 183      -1.774  -5.299  22.330  1.00  0.00      P1   H  
ATOM   2349 HG12 ILE P 183      -2.459  -3.791  21.393  1.00  0.00      P1   H  
ATOM   2350 HG21 ILE P 183      -2.004  -7.648  21.305  1.00  0.00      P1   H  
ATOM   2351 HG22 ILE P 183      -3.739  -7.380  20.972  1.00  0.00      P1   H  
ATOM   2352 HG23 ILE P 183      -2.774  -7.819  19.655  1.00  0.00      P1   H  
ATOM   2353  HD1 ILE P 183      -4.086  -6.027  22.812  1.00  0.00      P1   H  
ATOM   2354  HD2 ILE P 183      -3.792  -4.344  23.395  1.00  0.00      P1   H  
ATOM   2355  HD3 ILE P 183      -4.740  -4.780  21.826  1.00  0.00      P1   H  
ATOM   2356  N   ILE P 184      -1.898  -3.666  17.987  1.00  0.00      P1   N  
ATOM   2357  CA  ILE P 184      -1.705  -2.380  17.279  1.00  0.00      P1   C  
ATOM   2358  C   ILE P 184      -2.306  -1.318  18.158  1.00  0.00      P1   C  
ATOM   2359  O   ILE P 184      -3.524  -1.116  18.005  1.00  0.00      P1   O  
ATOM   2360  CB  ILE P 184      -2.095  -2.379  15.810  1.00  0.00      P1   C  
ATOM   2361  CG1 ILE P 184      -1.164  -3.439  15.066  1.00  0.00      P1   C  
ATOM   2362  CG2 ILE P 184      -1.839  -0.990  15.176  1.00  0.00      P1   C  
ATOM   2363  CD1 ILE P 184      -1.549  -3.717  13.582  1.00  0.00      P1   C  
ATOM   2364  HN  ILE P 184      -2.647  -4.224  17.628  1.00  0.00      P1   H  
ATOM   2365  HA  ILE P 184      -0.678  -2.094  17.177  1.00  0.00      P1   H  
ATOM   2366  HB  ILE P 184      -3.156  -2.622  15.614  1.00  0.00      P1   H  
ATOM   2367 HG11 ILE P 184      -0.076  -3.276  15.214  1.00  0.00      P1   H  
ATOM   2368 HG12 ILE P 184      -1.342  -4.423  15.527  1.00  0.00      P1   H  
ATOM   2369 HG21 ILE P 184      -2.527  -0.236  15.607  1.00  0.00      P1   H  
ATOM   2370 HG22 ILE P 184      -0.749  -0.801  15.269  1.00  0.00      P1   H  
ATOM   2371 HG23 ILE P 184      -2.122  -1.045  14.116  1.00  0.00      P1   H  
ATOM   2372  HD1 ILE P 184      -0.853  -4.513  13.263  1.00  0.00      P1   H  
ATOM   2373  HD2 ILE P 184      -2.607  -4.025  13.445  1.00  0.00      P1   H  
ATOM   2374  HD3 ILE P 184      -1.341  -2.877  12.883  1.00  0.00      P1   H  
ATOM   2375  N   ALA P 185      -1.480  -0.666  19.033  1.00  0.00      P1   N  
ATOM   2376  CA  ALA P 185      -2.052   0.351  19.881  1.00  0.00      P1   C  
ATOM   2377  C   ALA P 185      -2.526   1.593  19.198  1.00  0.00      P1   C  
ATOM   2378  O   ALA P 185      -3.379   2.312  19.786  1.00  0.00      P1   O  
ATOM   2379  CB  ALA P 185      -1.012   0.630  21.019  1.00  0.00      P1   C  
ATOM   2380  HN  ALA P 185      -0.504  -0.847  19.106  1.00  0.00      P1   H  
ATOM   2381  HA  ALA P 185      -2.903  -0.102  20.365  1.00  0.00      P1   H  
ATOM   2382  HB1 ALA P 185      -0.847  -0.334  21.539  1.00  0.00      P1   H  
ATOM   2383  HB2 ALA P 185      -0.043   1.029  20.650  1.00  0.00      P1   H  
ATOM   2384  HB3 ALA P 185      -1.510   1.261  21.780  1.00  0.00      P1   H  
ATOM   2385  N   ASN P 186      -2.004   1.914  17.993  1.00  0.00      P1   N  
ATOM   2386  CA  ASN P 186      -2.328   3.145  17.227  1.00  0.00      P1   C  
ATOM   2387  C   ASN P 186      -3.388   2.826  16.163  1.00  0.00      P1   C  
ATOM   2388  O   ASN P 186      -2.898   2.554  15.082  1.00  0.00      P1   O  
ATOM   2389  CB  ASN P 186      -1.066   3.819  16.684  1.00  0.00      P1   C  
ATOM   2390  CG  ASN P 186      -1.269   5.169  16.020  1.00  0.00      P1   C  
ATOM   2391  ND2 ASN P 186      -0.156   5.995  15.999  1.00  0.00      P1   N  
ATOM   2392  OD1 ASN P 186      -2.340   5.668  15.487  1.00  0.00      P1   O  
ATOM   2393  HN  ASN P 186      -1.353   1.426  17.414  1.00  0.00      P1   H  
ATOM   2394  HA  ASN P 186      -2.699   3.951  17.829  1.00  0.00      P1   H  
ATOM   2395  HB1 ASN P 186      -0.461   4.001  17.596  1.00  0.00      P1   H  
ATOM   2396  HB2 ASN P 186      -0.480   3.200  15.968  1.00  0.00      P1   H  
ATOM   2397 HD21 ASN P 186      -0.295   6.909  15.645  1.00  0.00      P1   H  
ATOM   2398 HD22 ASN P 186       0.673   5.590  16.336  1.00  0.00      P1   H  
ATOM   2399  N   PRO P 187      -4.590   2.824  16.383  1.00  0.00      P1   N  
ATOM   2400  CA  PRO P 187      -5.596   2.452  15.252  1.00  0.00      P1   C  
ATOM   2401  C   PRO P 187      -5.755   3.544  14.236  1.00  0.00      P1   C  
ATOM   2402  O   PRO P 187      -6.359   3.164  13.220  1.00  0.00      P1   O  
ATOM   2403  CB  PRO P 187      -6.925   2.173  16.014  1.00  0.00      P1   C  
ATOM   2404  CG  PRO P 187      -6.844   3.309  17.008  1.00  0.00      P1   C  
ATOM   2405  CD  PRO P 187      -5.454   3.052  17.561  1.00  0.00      P1   C  
ATOM   2406  HA  PRO P 187      -5.271   1.595  14.691  1.00  0.00      P1   H  
ATOM   2407  HB1 PRO P 187      -6.849   1.177  16.522  1.00  0.00      P1   H  
ATOM   2408  HB2 PRO P 187      -7.806   2.178  15.347  1.00  0.00      P1   H  
ATOM   2409  HG1 PRO P 187      -6.875   4.359  16.635  1.00  0.00      P1   H  
ATOM   2410  HG2 PRO P 187      -7.708   3.324  17.708  1.00  0.00      P1   H  
ATOM   2411  HD1 PRO P 187      -5.411   2.091  18.121  1.00  0.00      P1   H  
ATOM   2412  HD2 PRO P 187      -4.999   3.872  18.135  1.00  0.00      P1   H  
ATOM   2413  N   ALA P 188      -5.353   4.790  14.441  1.00  0.00      P1   N  
ATOM   2414  CA  ALA P 188      -5.474   5.827  13.451  1.00  0.00      P1   C  
ATOM   2415  C   ALA P 188      -4.561   5.537  12.308  1.00  0.00      P1   C  
ATOM   2416  O   ALA P 188      -5.061   5.699  11.170  1.00  0.00      P1   O  
ATOM   2417  CB  ALA P 188      -5.203   7.261  14.076  1.00  0.00      P1   C  
ATOM   2418  HN  ALA P 188      -4.926   5.176  15.265  1.00  0.00      P1   H  
ATOM   2419  HA  ALA P 188      -6.491   5.796  13.090  1.00  0.00      P1   H  
ATOM   2420  HB1 ALA P 188      -5.279   8.088  13.345  1.00  0.00      P1   H  
ATOM   2421  HB2 ALA P 188      -5.864   7.391  14.962  1.00  0.00      P1   H  
ATOM   2422  HB3 ALA P 188      -4.192   7.344  14.529  1.00  0.00      P1   H  
ATOM   2423  N   PHE P 189      -3.308   5.154  12.552  1.00  0.00      P1   N  
ATOM   2424  CA  PHE P 189      -2.384   4.797  11.458  1.00  0.00      P1   C  
ATOM   2425  C   PHE P 189      -2.904   3.506  10.686  1.00  0.00      P1   C  
ATOM   2426  O   PHE P 189      -2.552   3.418   9.490  1.00  0.00      P1   O  
ATOM   2427  CB  PHE P 189      -0.981   4.526  11.938  1.00  0.00      P1   C  
ATOM   2428  CG  PHE P 189       0.045   4.438  10.810  1.00  0.00      P1   C  
ATOM   2429  CD1 PHE P 189       0.570   5.621  10.261  1.00  0.00      P1   C  
ATOM   2430  CD2 PHE P 189       0.493   3.224  10.270  1.00  0.00      P1   C  
ATOM   2431  CE1 PHE P 189       1.534   5.588   9.278  1.00  0.00      P1   C  
ATOM   2432  CE2 PHE P 189       1.467   3.212   9.243  1.00  0.00      P1   C  
ATOM   2433  CZ  PHE P 189       2.029   4.363   8.757  1.00  0.00      P1   C  
ATOM   2434  HN  PHE P 189      -2.918   5.124  13.456  1.00  0.00      P1   H  
ATOM   2435  HA  PHE P 189      -2.447   5.642  10.793  1.00  0.00      P1   H  
ATOM   2436  HB1 PHE P 189      -0.629   5.369  12.572  1.00  0.00      P1   H  
ATOM   2437  HB2 PHE P 189      -0.943   3.663  12.636  1.00  0.00      P1   H  
ATOM   2438  HD1 PHE P 189       0.158   6.532  10.673  1.00  0.00      P1   H  
ATOM   2439  HD2 PHE P 189       0.122   2.273  10.609  1.00  0.00      P1   H  
ATOM   2440  HE1 PHE P 189       1.968   6.483   8.850  1.00  0.00      P1   H  
ATOM   2441  HE2 PHE P 189       1.744   2.251   8.869  1.00  0.00      P1   H  
ATOM   2442  HZ  PHE P 189       2.803   4.318   8.015  1.00  0.00      P1   H  
ATOM   2443  N   VAL P 190      -3.710   2.616  11.203  1.00  0.00      P1   N  
ATOM   2444  CA  VAL P 190      -4.352   1.542  10.413  1.00  0.00      P1   C  
ATOM   2445  C   VAL P 190      -5.356   2.129   9.396  1.00  0.00      P1   C  
ATOM   2446  O   VAL P 190      -5.356   1.603   8.297  1.00  0.00      P1   O  
ATOM   2447  CB  VAL P 190      -5.061   0.477  11.262  1.00  0.00      P1   C  
ATOM   2448  CG1 VAL P 190      -5.774  -0.717  10.528  1.00  0.00      P1   C  
ATOM   2449  CG2 VAL P 190      -3.943  -0.171  12.180  1.00  0.00      P1   C  
ATOM   2450  HN  VAL P 190      -4.000   2.645  12.153  1.00  0.00      P1   H  
ATOM   2451  HA  VAL P 190      -3.566   1.025   9.893  1.00  0.00      P1   H  
ATOM   2452  HB  VAL P 190      -5.832   0.967  11.876  1.00  0.00      P1   H  
ATOM   2453 HG11 VAL P 190      -5.039  -1.254   9.894  1.00  0.00      P1   H  
ATOM   2454 HG12 VAL P 190      -6.230  -1.347  11.317  1.00  0.00      P1   H  
ATOM   2455 HG13 VAL P 190      -6.575  -0.300   9.897  1.00  0.00      P1   H  
ATOM   2456 HG21 VAL P 190      -3.252  -0.659  11.461  1.00  0.00      P1   H  
ATOM   2457 HG22 VAL P 190      -3.299   0.510  12.758  1.00  0.00      P1   H  
ATOM   2458 HG23 VAL P 190      -4.556  -0.838  12.817  1.00  0.00      P1   H  
ATOM   2459  N   VAL P 191      -6.190   3.093   9.757  1.00  0.00      P1   N  
ATOM   2460  CA  VAL P 191      -7.316   3.584   8.905  1.00  0.00      P1   C  
ATOM   2461  C   VAL P 191      -6.658   4.375   7.762  1.00  0.00      P1   C  
ATOM   2462  O   VAL P 191      -6.951   4.089   6.609  1.00  0.00      P1   O  
ATOM   2463  CB  VAL P 191      -8.425   4.412   9.585  1.00  0.00      P1   C  
ATOM   2464  CG1 VAL P 191      -9.539   4.787   8.643  1.00  0.00      P1   C  
ATOM   2465  CG2 VAL P 191      -8.987   3.422  10.639  1.00  0.00      P1   C  
ATOM   2466  HN  VAL P 191      -6.111   3.551  10.614  1.00  0.00      P1   H  
ATOM   2467  HA  VAL P 191      -7.844   2.743   8.487  1.00  0.00      P1   H  
ATOM   2468  HB  VAL P 191      -7.937   5.291  10.054  1.00  0.00      P1   H  
ATOM   2469 HG11 VAL P 191      -9.916   3.860   8.161  1.00  0.00      P1   H  
ATOM   2470 HG12 VAL P 191     -10.376   5.270   9.196  1.00  0.00      P1   H  
ATOM   2471 HG13 VAL P 191      -9.187   5.515   7.887  1.00  0.00      P1   H  
ATOM   2472 HG21 VAL P 191      -9.820   3.824  11.255  1.00  0.00      P1   H  
ATOM   2473 HG22 VAL P 191      -9.355   2.447  10.251  1.00  0.00      P1   H  
ATOM   2474 HG23 VAL P 191      -8.261   3.077  11.392  1.00  0.00      P1   H  
ATOM   2475  N   TYR P 192      -5.778   5.365   8.116  1.00  0.00      P1   N  
ATOM   2476  CA  TYR P 192      -4.909   6.056   7.212  1.00  0.00      P1   C  
ATOM   2477  C   TYR P 192      -4.039   5.127   6.290  1.00  0.00      P1   C  
ATOM   2478  O   TYR P 192      -3.919   5.442   5.098  1.00  0.00      P1   O  
ATOM   2479  CB  TYR P 192      -4.039   7.004   8.019  1.00  0.00      P1   C  
ATOM   2480  CG  TYR P 192      -3.165   7.897   7.189  1.00  0.00      P1   C  
ATOM   2481  CD1 TYR P 192      -3.681   9.007   6.628  1.00  0.00      P1   C  
ATOM   2482  CD2 TYR P 192      -1.806   7.544   7.004  1.00  0.00      P1   C  
ATOM   2483  CE1 TYR P 192      -2.860   9.807   5.764  1.00  0.00      P1   C  
ATOM   2484  CE2 TYR P 192      -1.004   8.315   6.180  1.00  0.00      P1   C  
ATOM   2485  CZ  TYR P 192      -1.484   9.470   5.584  1.00  0.00      P1   C  
ATOM   2486  OH  TYR P 192      -0.621  10.133   4.673  1.00  0.00      P1   O  
ATOM   2487  HN  TYR P 192      -5.784   5.615   9.085  1.00  0.00      P1   H  
ATOM   2488  HA  TYR P 192      -5.558   6.625   6.565  1.00  0.00      P1   H  
ATOM   2489  HB1 TYR P 192      -4.674   7.659   8.653  1.00  0.00      P1   H  
ATOM   2490  HB2 TYR P 192      -3.417   6.452   8.754  1.00  0.00      P1   H  
ATOM   2491  HD1 TYR P 192      -4.677   9.331   6.772  1.00  0.00      P1   H  
ATOM   2492  HD2 TYR P 192      -1.403   6.673   7.502  1.00  0.00      P1   H  
ATOM   2493  HE1 TYR P 192      -3.336  10.652   5.277  1.00  0.00      P1   H  
ATOM   2494  HE2 TYR P 192       0.008   7.957   6.036  1.00  0.00      P1   H  
ATOM   2495  HH  TYR P 192      -0.500   9.566   3.908  1.00  0.00      P1   H  
ATOM   2496  N   SER P 193      -3.530   4.033   6.850  1.00  0.00      P1   N  
ATOM   2497  CA  SER P 193      -2.853   2.958   6.033  1.00  0.00      P1   C  
ATOM   2498  C   SER P 193      -3.869   2.276   5.024  1.00  0.00      P1   C  
ATOM   2499  O   SER P 193      -3.480   2.017   3.860  1.00  0.00      P1   O  
ATOM   2500  CB  SER P 193      -2.132   1.780   6.790  1.00  0.00      P1   C  
ATOM   2501  OG  SER P 193      -1.432   0.852   5.954  1.00  0.00      P1   O  
ATOM   2502  HN  SER P 193      -3.574   3.857   7.830  1.00  0.00      P1   H  
ATOM   2503  HA  SER P 193      -2.150   3.516   5.431  1.00  0.00      P1   H  
ATOM   2504  HB1 SER P 193      -1.369   2.191   7.485  1.00  0.00      P1   H  
ATOM   2505  HB2 SER P 193      -2.849   1.244   7.448  1.00  0.00      P1   H  
ATOM   2506  HG1 SER P 193      -0.805   1.461   5.558  1.00  0.00      P1   H  
ATOM   2507  N   SER P 194      -5.038   2.010   5.412  1.00  0.00      P1   N  
ATOM   2508  CA  SER P 194      -6.095   1.497   4.484  1.00  0.00      P1   C  
ATOM   2509  C   SER P 194      -6.532   2.540   3.469  1.00  0.00      P1   C  
ATOM   2510  O   SER P 194      -6.290   2.314   2.286  1.00  0.00      P1   O  
ATOM   2511  CB  SER P 194      -7.422   1.037   5.127  1.00  0.00      P1   C  
ATOM   2512  OG  SER P 194      -7.234   0.010   6.096  1.00  0.00      P1   O  
ATOM   2513  HN  SER P 194      -5.325   2.125   6.357  1.00  0.00      P1   H  
ATOM   2514  HA  SER P 194      -5.726   0.632   3.953  1.00  0.00      P1   H  
ATOM   2515  HB1 SER P 194      -7.950   1.857   5.655  1.00  0.00      P1   H  
ATOM   2516  HB2 SER P 194      -8.205   0.669   4.428  1.00  0.00      P1   H  
ATOM   2517  HG1 SER P 194      -6.687   0.268   6.841  1.00  0.00      P1   H  
ATOM   2518  N   ILE P 195      -7.145   3.680   3.822  1.00  0.00      P1   N  
ATOM   2519  CA  ILE P 195      -7.776   4.607   2.827  1.00  0.00      P1   C  
ATOM   2520  C   ILE P 195      -6.784   5.387   1.927  1.00  0.00      P1   C  
ATOM   2521  O   ILE P 195      -7.374   6.010   0.978  1.00  0.00      P1   O  
ATOM   2522  CB  ILE P 195      -8.825   5.615   3.411  1.00  0.00      P1   C  
ATOM   2523  CG1 ILE P 195      -8.192   6.691   4.344  1.00  0.00      P1   C  
ATOM   2524  CG2 ILE P 195      -9.908   4.677   4.033  1.00  0.00      P1   C  
ATOM   2525  CD1 ILE P 195      -9.211   7.651   5.049  1.00  0.00      P1   C  
ATOM   2526  HN  ILE P 195      -7.200   3.925   4.769  1.00  0.00      P1   H  
ATOM   2527  HA  ILE P 195      -8.263   4.042   2.049  1.00  0.00      P1   H  
ATOM   2528  HB  ILE P 195      -9.379   6.172   2.627  1.00  0.00      P1   H  
ATOM   2529 HG11 ILE P 195      -7.661   6.173   5.154  1.00  0.00      P1   H  
ATOM   2530 HG12 ILE P 195      -7.378   7.332   3.942  1.00  0.00      P1   H  
ATOM   2531 HG21 ILE P 195     -10.762   5.261   4.424  1.00  0.00      P1   H  
ATOM   2532 HG22 ILE P 195     -10.263   3.942   3.276  1.00  0.00      P1   H  
ATOM   2533 HG23 ILE P 195      -9.518   4.142   4.921  1.00  0.00      P1   H  
ATOM   2534  HD1 ILE P 195      -8.719   8.327   5.784  1.00  0.00      P1   H  
ATOM   2535  HD2 ILE P 195      -9.762   8.195   4.254  1.00  0.00      P1   H  
ATOM   2536  HD3 ILE P 195      -9.902   7.033   5.647  1.00  0.00      P1   H  
ATOM   2537  N   VAL P 196      -5.494   5.383   2.098  1.00  0.00      P1   N  
ATOM   2538  CA  VAL P 196      -4.453   5.895   1.212  1.00  0.00      P1   C  
ATOM   2539  C   VAL P 196      -3.697   4.636   0.626  1.00  0.00      P1   C  
ATOM   2540  O   VAL P 196      -4.032   4.239  -0.485  1.00  0.00      P1   O  
ATOM   2541  CB  VAL P 196      -3.582   6.938   1.944  1.00  0.00      P1   C  
ATOM   2542  CG1 VAL P 196      -2.466   7.540   1.065  1.00  0.00      P1   C  
ATOM   2543  CG2 VAL P 196      -4.473   8.103   2.384  1.00  0.00      P1   C  
ATOM   2544  HN  VAL P 196      -5.063   5.045   2.931  1.00  0.00      P1   H  
ATOM   2545  HA  VAL P 196      -4.876   6.394   0.367  1.00  0.00      P1   H  
ATOM   2546  HB  VAL P 196      -3.091   6.514   2.839  1.00  0.00      P1   H  
ATOM   2547 HG11 VAL P 196      -2.814   7.972   0.102  1.00  0.00      P1   H  
ATOM   2548 HG12 VAL P 196      -1.852   8.268   1.639  1.00  0.00      P1   H  
ATOM   2549 HG13 VAL P 196      -1.805   6.706   0.759  1.00  0.00      P1   H  
ATOM   2550 HG21 VAL P 196      -3.903   8.860   2.964  1.00  0.00      P1   H  
ATOM   2551 HG22 VAL P 196      -5.004   8.579   1.532  1.00  0.00      P1   H  
ATOM   2552 HG23 VAL P 196      -5.184   7.784   3.173  1.00  0.00      P1   H  
ATOM   2553  N   SER P 197      -2.653   4.084   1.348  1.00  0.00      P1   N  
ATOM   2554  CA  SER P 197      -1.533   3.245   0.797  1.00  0.00      P1   C  
ATOM   2555  C   SER P 197      -1.958   1.982   0.026  1.00  0.00      P1   C  
ATOM   2556  O   SER P 197      -1.428   1.769  -1.063  1.00  0.00      P1   O  
ATOM   2557  CB  SER P 197      -0.616   2.731   1.954  1.00  0.00      P1   C  
ATOM   2558  OG  SER P 197      -0.101   3.828   2.704  1.00  0.00      P1   O  
ATOM   2559  HN  SER P 197      -2.531   4.278   2.314  1.00  0.00      P1   H  
ATOM   2560  HA  SER P 197      -0.935   3.835   0.121  1.00  0.00      P1   H  
ATOM   2561  HB1 SER P 197      -1.178   2.025   2.599  1.00  0.00      P1   H  
ATOM   2562  HB2 SER P 197       0.198   2.075   1.586  1.00  0.00      P1   H  
ATOM   2563  HG1 SER P 197       0.389   3.307   3.344  1.00  0.00      P1   H  
ATOM   2564  N   PHE P 198      -2.923   1.223   0.549  1.00  0.00      P1   N  
ATOM   2565  CA  PHE P 198      -3.671   0.217  -0.211  1.00  0.00      P1   C  
ATOM   2566  C   PHE P 198      -4.650   0.850  -1.253  1.00  0.00      P1   C  
ATOM   2567  O   PHE P 198      -4.659   0.491  -2.439  1.00  0.00      P1   O  
ATOM   2568  CB  PHE P 198      -4.509  -0.701   0.752  1.00  0.00      P1   C  
ATOM   2569  CG  PHE P 198      -5.190  -1.877   0.211  1.00  0.00      P1   C  
ATOM   2570  CD1 PHE P 198      -4.395  -2.856  -0.372  1.00  0.00      P1   C  
ATOM   2571  CD2 PHE P 198      -6.603  -2.025   0.219  1.00  0.00      P1   C  
ATOM   2572  CE1 PHE P 198      -4.924  -3.997  -0.977  1.00  0.00      P1   C  
ATOM   2573  CE2 PHE P 198      -7.129  -3.157  -0.411  1.00  0.00      P1   C  
ATOM   2574  CZ  PHE P 198      -6.339  -4.159  -1.037  1.00  0.00      P1   C  
ATOM   2575  HN  PHE P 198      -3.148   1.402   1.499  1.00  0.00      P1   H  
ATOM   2576  HA  PHE P 198      -2.932  -0.369  -0.735  1.00  0.00      P1   H  
ATOM   2577  HB1 PHE P 198      -3.840  -1.175   1.496  1.00  0.00      P1   H  
ATOM   2578  HB2 PHE P 198      -5.176  -0.118   1.421  1.00  0.00      P1   H  
ATOM   2579  HD1 PHE P 198      -3.329  -2.681  -0.329  1.00  0.00      P1   H  
ATOM   2580  HD2 PHE P 198      -7.303  -1.334   0.669  1.00  0.00      P1   H  
ATOM   2581  HE1 PHE P 198      -4.256  -4.736  -1.391  1.00  0.00      P1   H  
ATOM   2582  HE2 PHE P 198      -8.197  -3.309  -0.444  1.00  0.00      P1   H  
ATOM   2583  HZ  PHE P 198      -6.825  -4.991  -1.526  1.00  0.00      P1   H  
ATOM   2584  N   TYR P 199      -5.582   1.789  -0.815  1.00  0.00      P1   N  
ATOM   2585  CA  TYR P 199      -6.798   2.094  -1.594  1.00  0.00      P1   C  
ATOM   2586  C   TYR P 199      -6.586   2.926  -2.870  1.00  0.00      P1   C  
ATOM   2587  O   TYR P 199      -7.341   2.794  -3.812  1.00  0.00      P1   O  
ATOM   2588  CB  TYR P 199      -7.771   2.916  -0.761  1.00  0.00      P1   C  
ATOM   2589  CG  TYR P 199      -9.070   3.284  -1.267  1.00  0.00      P1   C  
ATOM   2590  CD1 TYR P 199      -9.494   4.640  -1.363  1.00  0.00      P1   C  
ATOM   2591  CD2 TYR P 199     -10.041   2.316  -1.510  1.00  0.00      P1   C  
ATOM   2592  CE1 TYR P 199     -10.830   4.983  -1.719  1.00  0.00      P1   C  
ATOM   2593  CE2 TYR P 199     -11.333   2.668  -1.876  1.00  0.00      P1   C  
ATOM   2594  CZ  TYR P 199     -11.734   3.964  -1.951  1.00  0.00      P1   C  
ATOM   2595  OH  TYR P 199     -13.089   4.147  -2.267  1.00  0.00      P1   O  
ATOM   2596  HN  TYR P 199      -5.460   2.234   0.059  1.00  0.00      P1   H  
ATOM   2597  HA  TYR P 199      -7.391   1.228  -1.841  1.00  0.00      P1   H  
ATOM   2598  HB1 TYR P 199      -7.931   2.389   0.203  1.00  0.00      P1   H  
ATOM   2599  HB2 TYR P 199      -7.228   3.844  -0.514  1.00  0.00      P1   H  
ATOM   2600  HD1 TYR P 199      -8.798   5.441  -1.160  1.00  0.00      P1   H  
ATOM   2601  HD2 TYR P 199      -9.845   1.252  -1.421  1.00  0.00      P1   H  
ATOM   2602  HE1 TYR P 199     -11.115   6.022  -1.800  1.00  0.00      P1   H  
ATOM   2603  HE2 TYR P 199     -12.031   1.880  -2.101  1.00  0.00      P1   H  
ATOM   2604  HH  TYR P 199     -13.566   4.568  -1.549  1.00  0.00      P1   H  
ATOM   2605  N   VAL P 200      -5.549   3.787  -2.963  1.00  0.00      P1   N  
ATOM   2606  CA  VAL P 200      -5.226   4.540  -4.199  1.00  0.00      P1   C  
ATOM   2607  C   VAL P 200      -4.728   3.538  -5.338  1.00  0.00      P1   C  
ATOM   2608  O   VAL P 200      -5.471   3.563  -6.298  1.00  0.00      P1   O  
ATOM   2609  CB  VAL P 200      -4.205   5.626  -3.960  1.00  0.00      P1   C  
ATOM   2610  CG1 VAL P 200      -3.900   6.457  -5.203  1.00  0.00      P1   C  
ATOM   2611  CG2 VAL P 200      -4.752   6.638  -2.943  1.00  0.00      P1   C  
ATOM   2612  HN  VAL P 200      -4.920   3.924  -2.210  1.00  0.00      P1   H  
ATOM   2613  HA  VAL P 200      -6.133   5.028  -4.525  1.00  0.00      P1   H  
ATOM   2614  HB  VAL P 200      -3.306   5.201  -3.472  1.00  0.00      P1   H  
ATOM   2615 HG11 VAL P 200      -3.181   7.270  -4.968  1.00  0.00      P1   H  
ATOM   2616 HG12 VAL P 200      -3.359   5.894  -5.991  1.00  0.00      P1   H  
ATOM   2617 HG13 VAL P 200      -4.842   6.902  -5.591  1.00  0.00      P1   H  
ATOM   2618 HG21 VAL P 200      -5.672   7.159  -3.290  1.00  0.00      P1   H  
ATOM   2619 HG22 VAL P 200      -4.962   6.219  -1.945  1.00  0.00      P1   H  
ATOM   2620 HG23 VAL P 200      -3.987   7.407  -2.701  1.00  0.00      P1   H  
ATOM   2621  N   PRO P 201      -3.714   2.752  -5.344  1.00  0.00      P1   N  
ATOM   2622  CA  PRO P 201      -3.348   1.799  -6.381  1.00  0.00      P1   C  
ATOM   2623  C   PRO P 201      -4.393   0.645  -6.456  1.00  0.00      P1   C  
ATOM   2624  O   PRO P 201      -4.311   0.044  -7.480  1.00  0.00      P1   O  
ATOM   2625  CB  PRO P 201      -1.885   1.369  -6.080  1.00  0.00      P1   C  
ATOM   2626  CG  PRO P 201      -2.059   1.224  -4.532  1.00  0.00      P1   C  
ATOM   2627  CD  PRO P 201      -2.708   2.582  -4.294  1.00  0.00      P1   C  
ATOM   2628  HA  PRO P 201      -3.422   2.273  -7.345  1.00  0.00      P1   H  
ATOM   2629  HB1 PRO P 201      -1.146   2.194  -6.254  1.00  0.00      P1   H  
ATOM   2630  HB2 PRO P 201      -1.480   0.460  -6.563  1.00  0.00      P1   H  
ATOM   2631  HG1 PRO P 201      -1.126   1.037  -3.957  1.00  0.00      P1   H  
ATOM   2632  HG2 PRO P 201      -2.735   0.388  -4.258  1.00  0.00      P1   H  
ATOM   2633  HD1 PRO P 201      -2.040   3.468  -4.375  1.00  0.00      P1   H  
ATOM   2634  HD2 PRO P 201      -3.074   2.645  -3.255  1.00  0.00      P1   H  
ATOM   2635  N   PHE P 202      -5.277   0.423  -5.476  1.00  0.00      P1   N  
ATOM   2636  CA  PHE P 202      -6.444  -0.468  -5.686  1.00  0.00      P1   C  
ATOM   2637  C   PHE P 202      -7.370   0.152  -6.773  1.00  0.00      P1   C  
ATOM   2638  O   PHE P 202      -7.695  -0.548  -7.754  1.00  0.00      P1   O  
ATOM   2639  CB  PHE P 202      -7.117  -0.862  -4.277  1.00  0.00      P1   C  
ATOM   2640  CG  PHE P 202      -8.223  -1.686  -4.367  1.00  0.00      P1   C  
ATOM   2641  CD1 PHE P 202      -8.151  -3.073  -4.128  1.00  0.00      P1   C  
ATOM   2642  CD2 PHE P 202      -9.521  -1.224  -4.702  1.00  0.00      P1   C  
ATOM   2643  CE1 PHE P 202      -9.310  -3.930  -4.169  1.00  0.00      P1   C  
ATOM   2644  CE2 PHE P 202     -10.657  -1.985  -4.736  1.00  0.00      P1   C  
ATOM   2645  CZ  PHE P 202     -10.538  -3.355  -4.511  1.00  0.00      P1   C  
ATOM   2646  HN  PHE P 202      -5.316   0.799  -4.553  1.00  0.00      P1   H  
ATOM   2647  HA  PHE P 202      -6.106  -1.364  -6.183  1.00  0.00      P1   H  
ATOM   2648  HB1 PHE P 202      -6.373  -1.294  -3.568  1.00  0.00      P1   H  
ATOM   2649  HB2 PHE P 202      -7.487   0.104  -3.869  1.00  0.00      P1   H  
ATOM   2650  HD1 PHE P 202      -7.185  -3.502  -3.905  1.00  0.00      P1   H  
ATOM   2651  HD2 PHE P 202      -9.524  -0.166  -4.957  1.00  0.00      P1   H  
ATOM   2652  HE1 PHE P 202      -9.223  -4.987  -3.944  1.00  0.00      P1   H  
ATOM   2653  HE2 PHE P 202     -11.625  -1.556  -4.940  1.00  0.00      P1   H  
ATOM   2654  HZ  PHE P 202     -11.446  -3.902  -4.639  1.00  0.00      P1   H  
ATOM   2655  N   ILE P 203      -7.773   1.424  -6.564  1.00  0.00      P1   N  
ATOM   2656  CA  ILE P 203      -8.722   2.064  -7.522  1.00  0.00      P1   C  
ATOM   2657  C   ILE P 203      -8.076   2.329  -8.876  1.00  0.00      P1   C  
ATOM   2658  O   ILE P 203      -8.853   2.325  -9.862  1.00  0.00      P1   O  
ATOM   2659  CB  ILE P 203      -9.543   3.255  -6.970  1.00  0.00      P1   C  
ATOM   2660  CG1 ILE P 203      -8.733   4.526  -6.631  1.00  0.00      P1   C  
ATOM   2661  CG2 ILE P 203     -10.372   2.746  -5.794  1.00  0.00      P1   C  
ATOM   2662  CD1 ILE P 203      -9.431   5.790  -6.152  1.00  0.00      P1   C  
ATOM   2663  HN  ILE P 203      -7.521   2.020  -5.824  1.00  0.00      P1   H  
ATOM   2664  HA  ILE P 203      -9.506   1.362  -7.769  1.00  0.00      P1   H  
ATOM   2665  HB  ILE P 203     -10.241   3.584  -7.766  1.00  0.00      P1   H  
ATOM   2666 HG11 ILE P 203      -7.942   4.306  -5.896  1.00  0.00      P1   H  
ATOM   2667 HG12 ILE P 203      -8.165   4.759  -7.545  1.00  0.00      P1   H  
ATOM   2668 HG21 ILE P 203      -9.670   2.429  -4.995  1.00  0.00      P1   H  
ATOM   2669 HG22 ILE P 203     -11.107   3.509  -5.470  1.00  0.00      P1   H  
ATOM   2670 HG23 ILE P 203     -11.013   1.878  -6.060  1.00  0.00      P1   H  
ATOM   2671  HD1 ILE P 203      -9.880   5.462  -5.198  1.00  0.00      P1   H  
ATOM   2672  HD2 ILE P 203      -8.612   6.529  -6.011  1.00  0.00      P1   H  
ATOM   2673  HD3 ILE P 203     -10.223   6.014  -6.900  1.00  0.00      P1   H  
ATOM   2674  N   VAL P 204      -6.805   2.569  -9.094  1.00  0.00      P1   N  
ATOM   2675  CA  VAL P 204      -6.212   2.736 -10.442  1.00  0.00      P1   C  
ATOM   2676  C   VAL P 204      -6.197   1.397 -11.214  1.00  0.00      P1   C  
ATOM   2677  O   VAL P 204      -6.352   1.442 -12.422  1.00  0.00      P1   O  
ATOM   2678  CB  VAL P 204      -4.791   3.266 -10.295  1.00  0.00      P1   C  
ATOM   2679  CG1 VAL P 204      -4.029   3.529 -11.563  1.00  0.00      P1   C  
ATOM   2680  CG2 VAL P 204      -4.816   4.613  -9.660  1.00  0.00      P1   C  
ATOM   2681  HN  VAL P 204      -6.198   2.591  -8.311  1.00  0.00      P1   H  
ATOM   2682  HA  VAL P 204      -6.769   3.518 -10.938  1.00  0.00      P1   H  
ATOM   2683  HB  VAL P 204      -4.191   2.601  -9.644  1.00  0.00      P1   H  
ATOM   2684 HG11 VAL P 204      -4.631   4.186 -12.226  1.00  0.00      P1   H  
ATOM   2685 HG12 VAL P 204      -2.992   3.915 -11.440  1.00  0.00      P1   H  
ATOM   2686 HG13 VAL P 204      -3.834   2.586 -12.105  1.00  0.00      P1   H  
ATOM   2687 HG21 VAL P 204      -5.270   4.705  -8.663  1.00  0.00      P1   H  
ATOM   2688 HG22 VAL P 204      -3.782   4.995  -9.522  1.00  0.00      P1   H  
ATOM   2689 HG23 VAL P 204      -5.326   5.364 -10.299  1.00  0.00      P1   H  
ATOM   2690  N   THR P 205      -6.090   0.212 -10.615  1.00  0.00      P1   N  
ATOM   2691  CA  THR P 205      -6.401  -1.063 -11.270  1.00  0.00      P1   C  
ATOM   2692  C   THR P 205      -7.874  -1.172 -11.696  1.00  0.00      P1   C  
ATOM   2693  O   THR P 205      -8.127  -1.634 -12.828  1.00  0.00      P1   O  
ATOM   2694  CB  THR P 205      -5.978  -2.336 -10.469  1.00  0.00      P1   C  
ATOM   2695  CG2 THR P 205      -4.553  -2.342 -10.274  1.00  0.00      P1   C  
ATOM   2696  OG1 THR P 205      -6.632  -2.463  -9.207  1.00  0.00      P1   O  
ATOM   2697  HN  THR P 205      -5.835   0.163  -9.655  1.00  0.00      P1   H  
ATOM   2698  HA  THR P 205      -5.828  -1.122 -12.184  1.00  0.00      P1   H  
ATOM   2699  HB  THR P 205      -6.263  -3.240 -11.053  1.00  0.00      P1   H  
ATOM   2700  HG1 THR P 205      -7.561  -2.579  -9.281  1.00  0.00      P1   H  
ATOM   2701 HG21 THR P 205      -4.229  -3.269  -9.757  1.00  0.00      P1   H  
ATOM   2702 HG22 THR P 205      -4.052  -2.402 -11.261  1.00  0.00      P1   H  
ATOM   2703 HG23 THR P 205      -4.238  -1.522  -9.601  1.00  0.00      P1   H  
ATOM   2704  N   LEU P 206      -8.833  -0.822 -10.845  1.00  0.00      P1   N  
ATOM   2705  CA  LEU P 206     -10.264  -1.021 -11.093  1.00  0.00      P1   C  
ATOM   2706  C   LEU P 206     -10.766  -0.131 -12.196  1.00  0.00      P1   C  
ATOM   2707  O   LEU P 206     -11.381  -0.612 -13.139  1.00  0.00      P1   O  
ATOM   2708  CB  LEU P 206     -11.058  -0.756  -9.747  1.00  0.00      P1   C  
ATOM   2709  CG  LEU P 206     -12.643  -0.915  -9.691  1.00  0.00      P1   C  
ATOM   2710  CD1 LEU P 206     -13.592  -0.027 -10.585  1.00  0.00      P1   C  
ATOM   2711  CD2 LEU P 206     -13.015  -2.448  -9.916  1.00  0.00      P1   C  
ATOM   2712  HN  LEU P 206      -8.579  -0.423  -9.973  1.00  0.00      P1   H  
ATOM   2713  HA  LEU P 206     -10.438  -2.034 -11.412  1.00  0.00      P1   H  
ATOM   2714  HB1 LEU P 206     -10.586  -1.337  -8.921  1.00  0.00      P1   H  
ATOM   2715  HB2 LEU P 206     -10.924   0.324  -9.549  1.00  0.00      P1   H  
ATOM   2716  HG  LEU P 206     -12.864  -0.578  -8.655  1.00  0.00      P1   H  
ATOM   2717 HD11 LEU P 206     -13.543  -0.251 -11.671  1.00  0.00      P1   H  
ATOM   2718 HD12 LEU P 206     -14.620  -0.246 -10.242  1.00  0.00      P1   H  
ATOM   2719 HD13 LEU P 206     -13.359   1.018 -10.288  1.00  0.00      P1   H  
ATOM   2720 HD21 LEU P 206     -12.451  -3.039  -9.162  1.00  0.00      P1   H  
ATOM   2721 HD22 LEU P 206     -14.100  -2.594  -9.728  1.00  0.00      P1   H  
ATOM   2722 HD23 LEU P 206     -12.765  -2.746 -10.956  1.00  0.00      P1   H  
ATOM   2723  N   LEU P 207     -10.418   1.205 -12.158  1.00  0.00      P1   N  
ATOM   2724  CA  LEU P 207     -10.618   2.191 -13.280  1.00  0.00      P1   C  
ATOM   2725  C   LEU P 207      -9.945   1.863 -14.659  1.00  0.00      P1   C  
ATOM   2726  O   LEU P 207     -10.662   2.134 -15.664  1.00  0.00      P1   O  
ATOM   2727  CB  LEU P 207     -10.272   3.570 -12.808  1.00  0.00      P1   C  
ATOM   2728  CG  LEU P 207     -10.615   4.811 -13.662  1.00  0.00      P1   C  
ATOM   2729  CD1 LEU P 207     -12.100   4.978 -14.062  1.00  0.00      P1   C  
ATOM   2730  CD2 LEU P 207     -10.065   6.034 -12.995  1.00  0.00      P1   C  
ATOM   2731  HN  LEU P 207      -9.996   1.522 -11.312  1.00  0.00      P1   H  
ATOM   2732  HA  LEU P 207     -11.686   2.191 -13.431  1.00  0.00      P1   H  
ATOM   2733  HB1 LEU P 207     -10.829   3.838 -11.884  1.00  0.00      P1   H  
ATOM   2734  HB2 LEU P 207      -9.180   3.519 -12.616  1.00  0.00      P1   H  
ATOM   2735  HG  LEU P 207     -10.049   4.661 -14.602  1.00  0.00      P1   H  
ATOM   2736 HD11 LEU P 207     -12.276   5.798 -14.791  1.00  0.00      P1   H  
ATOM   2737 HD12 LEU P 207     -12.498   4.088 -14.590  1.00  0.00      P1   H  
ATOM   2738 HD13 LEU P 207     -12.738   4.997 -13.153  1.00  0.00      P1   H  
ATOM   2739 HD21 LEU P 207     -10.596   6.150 -12.027  1.00  0.00      P1   H  
ATOM   2740 HD22 LEU P 207      -8.982   5.817 -12.880  1.00  0.00      P1   H  
ATOM   2741 HD23 LEU P 207     -10.187   6.937 -13.630  1.00  0.00      P1   H  
ATOM   2742  N   VAL P 208      -8.747   1.308 -14.752  1.00  0.00      P1   N  
ATOM   2743  CA  VAL P 208      -8.264   0.619 -15.986  1.00  0.00      P1   C  
ATOM   2744  C   VAL P 208      -9.169  -0.494 -16.424  1.00  0.00      P1   C  
ATOM   2745  O   VAL P 208      -9.675  -0.283 -17.523  1.00  0.00      P1   O  
ATOM   2746  CB  VAL P 208      -6.793   0.086 -15.901  1.00  0.00      P1   C  
ATOM   2747  CG1 VAL P 208      -6.181  -0.773 -17.067  1.00  0.00      P1   C  
ATOM   2748  CG2 VAL P 208      -5.889   1.348 -15.768  1.00  0.00      P1   C  
ATOM   2749  HN  VAL P 208      -8.148   1.218 -13.983  1.00  0.00      P1   H  
ATOM   2750  HA  VAL P 208      -8.397   1.358 -16.751  1.00  0.00      P1   H  
ATOM   2751  HB  VAL P 208      -6.697  -0.509 -14.971  1.00  0.00      P1   H  
ATOM   2752 HG11 VAL P 208      -6.355  -0.223 -18.010  1.00  0.00      P1   H  
ATOM   2753 HG12 VAL P 208      -5.110  -1.030 -16.927  1.00  0.00      P1   H  
ATOM   2754 HG13 VAL P 208      -6.766  -1.713 -17.094  1.00  0.00      P1   H  
ATOM   2755 HG21 VAL P 208      -5.934   1.980 -16.683  1.00  0.00      P1   H  
ATOM   2756 HG22 VAL P 208      -6.188   2.034 -14.970  1.00  0.00      P1   H  
ATOM   2757 HG23 VAL P 208      -4.831   1.115 -15.519  1.00  0.00      P1   H  
ATOM   2758  N   TYR P 209      -9.490  -1.618 -15.735  1.00  0.00      P1   N  
ATOM   2759  CA  TYR P 209     -10.458  -2.564 -16.238  1.00  0.00      P1   C  
ATOM   2760  C   TYR P 209     -11.919  -2.032 -16.290  1.00  0.00      P1   C  
ATOM   2761  O   TYR P 209     -12.760  -2.808 -16.731  1.00  0.00      P1   O  
ATOM   2762  CB  TYR P 209     -10.383  -3.986 -15.519  1.00  0.00      P1   C  
ATOM   2763  CG  TYR P 209      -9.059  -4.715 -15.864  1.00  0.00      P1   C  
ATOM   2764  CD1 TYR P 209      -9.004  -5.662 -16.954  1.00  0.00      P1   C  
ATOM   2765  CD2 TYR P 209      -7.909  -4.481 -15.160  1.00  0.00      P1   C  
ATOM   2766  CE1 TYR P 209      -7.856  -6.352 -17.280  1.00  0.00      P1   C  
ATOM   2767  CE2 TYR P 209      -6.700  -5.171 -15.473  1.00  0.00      P1   C  
ATOM   2768  CZ  TYR P 209      -6.671  -6.054 -16.535  1.00  0.00      P1   C  
ATOM   2769  OH  TYR P 209      -5.481  -6.713 -16.966  1.00  0.00      P1   O  
ATOM   2770  HN  TYR P 209      -9.076  -1.826 -14.857  1.00  0.00      P1   H  
ATOM   2771  HA  TYR P 209     -10.264  -2.828 -17.265  1.00  0.00      P1   H  
ATOM   2772  HB1 TYR P 209     -10.630  -3.742 -14.466  1.00  0.00      P1   H  
ATOM   2773  HB2 TYR P 209     -11.168  -4.682 -15.878  1.00  0.00      P1   H  
ATOM   2774  HD1 TYR P 209      -9.924  -5.801 -17.507  1.00  0.00      P1   H  
ATOM   2775  HD2 TYR P 209      -7.902  -3.770 -14.346  1.00  0.00      P1   H  
ATOM   2776  HE1 TYR P 209      -7.869  -7.078 -18.081  1.00  0.00      P1   H  
ATOM   2777  HE2 TYR P 209      -5.751  -5.086 -14.961  1.00  0.00      P1   H  
ATOM   2778  HH  TYR P 209      -5.694  -7.564 -17.355  1.00  0.00      P1   H  
ATOM   2779  N   ILE P 210     -12.264  -0.725 -16.027  1.00  0.00      P1   N  
ATOM   2780  CA  ILE P 210     -13.382   0.037 -16.776  1.00  0.00      P1   C  
ATOM   2781  C   ILE P 210     -12.844   0.426 -18.235  1.00  0.00      P1   C  
ATOM   2782  O   ILE P 210     -13.446  -0.038 -19.194  1.00  0.00      P1   O  
ATOM   2783  CB  ILE P 210     -13.989   1.312 -16.032  1.00  0.00      P1   C  
ATOM   2784  CG1 ILE P 210     -14.468   0.850 -14.617  1.00  0.00      P1   C  
ATOM   2785  CG2 ILE P 210     -15.144   1.946 -16.880  1.00  0.00      P1   C  
ATOM   2786  CD1 ILE P 210     -15.018   2.055 -13.771  1.00  0.00      P1   C  
ATOM   2787  HN  ILE P 210     -11.767  -0.119 -15.436  1.00  0.00      P1   H  
ATOM   2788  HA  ILE P 210     -14.209  -0.642 -16.865  1.00  0.00      P1   H  
ATOM   2789  HB  ILE P 210     -13.263   2.118 -15.826  1.00  0.00      P1   H  
ATOM   2790 HG11 ILE P 210     -15.244   0.080 -14.818  1.00  0.00      P1   H  
ATOM   2791 HG12 ILE P 210     -13.535   0.578 -14.099  1.00  0.00      P1   H  
ATOM   2792 HG21 ILE P 210     -15.619   2.840 -16.445  1.00  0.00      P1   H  
ATOM   2793 HG22 ILE P 210     -14.797   2.372 -17.842  1.00  0.00      P1   H  
ATOM   2794 HG23 ILE P 210     -15.904   1.147 -17.011  1.00  0.00      P1   H  
ATOM   2795  HD1 ILE P 210     -15.928   2.529 -14.173  1.00  0.00      P1   H  
ATOM   2796  HD2 ILE P 210     -15.238   1.794 -12.711  1.00  0.00      P1   H  
ATOM   2797  HD3 ILE P 210     -14.267   2.868 -13.695  1.00  0.00      P1   H  
ATOM   2798  N   LYS P 211     -11.780   1.258 -18.190  1.00  0.00      P1   N  
ATOM   2799  CA  LYS P 211     -11.116   1.703 -19.427  1.00  0.00      P1   C  
ATOM   2800  C   LYS P 211     -10.673   0.639 -20.429  1.00  0.00      P1   C  
ATOM   2801  O   LYS P 211     -10.666   0.975 -21.571  1.00  0.00      P1   O  
ATOM   2802  CB  LYS P 211     -10.033   2.769 -19.318  1.00  0.00      P1   C  
ATOM   2803  CG  LYS P 211     -10.443   4.098 -18.549  1.00  0.00      P1   C  
ATOM   2804  CD  LYS P 211      -9.328   5.101 -18.319  1.00  0.00      P1   C  
ATOM   2805  CE  LYS P 211      -9.733   6.394 -17.664  1.00  0.00      P1   C  
ATOM   2806  NZ  LYS P 211     -10.650   7.120 -18.504  1.00  0.00      P1   N1+
ATOM   2807  HN  LYS P 211     -11.419   1.580 -17.319  1.00  0.00      P1   H  
ATOM   2808  HA  LYS P 211     -11.939   2.192 -19.919  1.00  0.00      P1   H  
ATOM   2809  HB1 LYS P 211      -9.258   2.250 -18.723  1.00  0.00      P1   H  
ATOM   2810  HB2 LYS P 211      -9.718   3.075 -20.338  1.00  0.00      P1   H  
ATOM   2811  HG1 LYS P 211     -11.309   4.423 -19.156  1.00  0.00      P1   H  
ATOM   2812  HG2 LYS P 211     -10.935   3.890 -17.588  1.00  0.00      P1   H  
ATOM   2813  HD1 LYS P 211      -8.599   4.468 -17.770  1.00  0.00      P1   H  
ATOM   2814  HD2 LYS P 211      -8.905   5.315 -19.321  1.00  0.00      P1   H  
ATOM   2815  HE1 LYS P 211     -10.217   6.214 -16.681  1.00  0.00      P1   H  
ATOM   2816  HE2 LYS P 211      -8.831   7.030 -17.533  1.00  0.00      P1   H  
ATOM   2817  HZ1 LYS P 211     -11.565   6.682 -18.702  1.00  0.00      P1   H  
ATOM   2818  HZ2 LYS P 211     -10.975   8.030 -18.112  1.00  0.00      P1   H  
ATOM   2819  HZ3 LYS P 211     -10.158   7.272 -19.408  1.00  0.00      P1   H  
ATOM   2820  N   ILE P 212     -10.415  -0.603 -20.026  1.00  0.00      P1   N  
ATOM   2821  CA  ILE P 212     -10.289  -1.633 -21.004  1.00  0.00      P1   C  
ATOM   2822  C   ILE P 212     -11.612  -1.984 -21.679  1.00  0.00      P1   C  
ATOM   2823  O   ILE P 212     -11.601  -1.759 -22.891  1.00  0.00      P1   O  
ATOM   2824  CB  ILE P 212      -9.396  -2.876 -20.512  1.00  0.00      P1   C  
ATOM   2825  CG1 ILE P 212      -8.041  -2.361 -20.035  1.00  0.00      P1   C  
ATOM   2826  CG2 ILE P 212      -9.310  -3.926 -21.552  1.00  0.00      P1   C  
ATOM   2827  CD1 ILE P 212      -7.065  -3.405 -19.488  1.00  0.00      P1   C  
ATOM   2828  HN  ILE P 212     -10.361  -0.863 -19.056  1.00  0.00      P1   H  
ATOM   2829  HA  ILE P 212      -9.525  -1.350 -21.706  1.00  0.00      P1   H  
ATOM   2830  HB  ILE P 212      -9.884  -3.315 -19.626  1.00  0.00      P1   H  
ATOM   2831 HG11 ILE P 212      -7.453  -1.982 -20.900  1.00  0.00      P1   H  
ATOM   2832 HG12 ILE P 212      -8.171  -1.695 -19.177  1.00  0.00      P1   H  
ATOM   2833 HG21 ILE P 212      -8.823  -3.459 -22.430  1.00  0.00      P1   H  
ATOM   2834 HG22 ILE P 212      -8.713  -4.816 -21.282  1.00  0.00      P1   H  
ATOM   2835 HG23 ILE P 212     -10.265  -4.416 -21.822  1.00  0.00      P1   H  
ATOM   2836  HD1 ILE P 212      -6.147  -2.882 -19.147  1.00  0.00      P1   H  
ATOM   2837  HD2 ILE P 212      -7.528  -3.908 -18.619  1.00  0.00      P1   H  
ATOM   2838  HD3 ILE P 212      -6.748  -4.181 -20.212  1.00  0.00      P1   H  
ATOM   2839  N   TYR P 213     -12.730  -2.388 -21.063  1.00  0.00      P1   N  
ATOM   2840  CA  TYR P 213     -13.978  -2.679 -21.759  1.00  0.00      P1   C  
ATOM   2841  C   TYR P 213     -14.670  -1.513 -22.523  1.00  0.00      P1   C  
ATOM   2842  O   TYR P 213     -15.635  -1.759 -23.287  1.00  0.00      P1   O  
ATOM   2843  CB  TYR P 213     -15.081  -3.320 -20.836  1.00  0.00      P1   C  
ATOM   2844  CG  TYR P 213     -14.592  -4.597 -20.199  1.00  0.00      P1   C  
ATOM   2845  CD1 TYR P 213     -14.438  -4.682 -18.796  1.00  0.00      P1   C  
ATOM   2846  CD2 TYR P 213     -14.296  -5.732 -20.893  1.00  0.00      P1   C  
ATOM   2847  CE1 TYR P 213     -13.888  -5.823 -18.186  1.00  0.00      P1   C  
ATOM   2848  CE2 TYR P 213     -13.794  -6.908 -20.303  1.00  0.00      P1   C  
ATOM   2849  CZ  TYR P 213     -13.562  -6.949 -18.993  1.00  0.00      P1   C  
ATOM   2850  OH  TYR P 213     -13.012  -8.075 -18.416  1.00  0.00      P1   O  
ATOM   2851  HN  TYR P 213     -12.750  -2.480 -20.073  1.00  0.00      P1   H  
ATOM   2852  HA  TYR P 213     -13.797  -3.422 -22.515  1.00  0.00      P1   H  
ATOM   2853  HB1 TYR P 213     -15.321  -2.623 -20.005  1.00  0.00      P1   H  
ATOM   2854  HB2 TYR P 213     -15.941  -3.640 -21.464  1.00  0.00      P1   H  
ATOM   2855  HD1 TYR P 213     -14.722  -3.923 -18.091  1.00  0.00      P1   H  
ATOM   2856  HD2 TYR P 213     -14.532  -5.552 -21.932  1.00  0.00      P1   H  
ATOM   2857  HE1 TYR P 213     -13.711  -5.874 -17.131  1.00  0.00      P1   H  
ATOM   2858  HE2 TYR P 213     -13.608  -7.761 -20.942  1.00  0.00      P1   H  
ATOM   2859  HH  TYR P 213     -13.716  -8.690 -18.198  1.00  0.00      P1   H  
ATOM   2860  N   ILE P 214     -14.210  -0.187 -22.465  1.00  0.00      P1   N  
ATOM   2861  CA  ILE P 214     -14.622   0.903 -23.378  1.00  0.00      P1   C  
ATOM   2862  C   ILE P 214     -13.846   0.834 -24.644  1.00  0.00      P1   C  
ATOM   2863  O   ILE P 214     -14.538   0.983 -25.656  1.00  0.00      P1   O  
ATOM   2864  CB  ILE P 214     -14.399   2.270 -22.686  1.00  0.00      P1   C  
ATOM   2865  CG1 ILE P 214     -15.201   2.388 -21.394  1.00  0.00      P1   C  
ATOM   2866  CG2 ILE P 214     -14.896   3.470 -23.546  1.00  0.00      P1   C  
ATOM   2867  CD1 ILE P 214     -16.743   2.240 -21.281  1.00  0.00      P1   C  
ATOM   2868  HN  ILE P 214     -13.537   0.045 -21.762  1.00  0.00      P1   H  
ATOM   2869  HA  ILE P 214     -15.685   0.910 -23.492  1.00  0.00      P1   H  
ATOM   2870  HB  ILE P 214     -13.323   2.383 -22.439  1.00  0.00      P1   H  
ATOM   2871 HG11 ILE P 214     -14.843   1.641 -20.670  1.00  0.00      P1   H  
ATOM   2872 HG12 ILE P 214     -14.937   3.375 -20.957  1.00  0.00      P1   H  
ATOM   2873 HG21 ILE P 214     -14.394   3.571 -24.532  1.00  0.00      P1   H  
ATOM   2874 HG22 ILE P 214     -15.941   3.218 -23.785  1.00  0.00      P1   H  
ATOM   2875 HG23 ILE P 214     -14.966   4.481 -23.087  1.00  0.00      P1   H  
ATOM   2876  HD1 ILE P 214     -17.276   3.004 -21.884  1.00  0.00      P1   H  
ATOM   2877  HD2 ILE P 214     -17.094   1.235 -21.603  1.00  0.00      P1   H  
ATOM   2878  HD3 ILE P 214     -17.078   2.295 -20.233  1.00  0.00      P1   H  
ATOM   2879  N   VAL P 215     -12.497   0.693 -24.646  1.00  0.00      P1   N  
ATOM   2880  CA  VAL P 215     -11.568   0.904 -25.790  1.00  0.00      P1   C  
ATOM   2881  C   VAL P 215     -11.631  -0.368 -26.688  1.00  0.00      P1   C  
ATOM   2882  O   VAL P 215     -11.462  -0.245 -27.935  1.00  0.00      P1   O  
ATOM   2883  CB  VAL P 215     -10.064   1.181 -25.358  1.00  0.00      P1   C  
ATOM   2884  CG1 VAL P 215      -9.137   1.271 -26.602  1.00  0.00      P1   C  
ATOM   2885  CG2 VAL P 215     -10.129   2.523 -24.548  1.00  0.00      P1   C  
ATOM   2886  HN  VAL P 215     -12.012   0.452 -23.805  1.00  0.00      P1   H  
ATOM   2887  HA  VAL P 215     -11.840   1.698 -26.467  1.00  0.00      P1   H  
ATOM   2888  HB  VAL P 215      -9.681   0.346 -24.737  1.00  0.00      P1   H  
ATOM   2889 HG11 VAL P 215      -9.496   2.144 -27.189  1.00  0.00      P1   H  
ATOM   2890 HG12 VAL P 215      -8.174   1.575 -26.166  1.00  0.00      P1   H  
ATOM   2891 HG13 VAL P 215      -8.972   0.351 -27.208  1.00  0.00      P1   H  
ATOM   2892 HG21 VAL P 215     -10.813   2.514 -23.684  1.00  0.00      P1   H  
ATOM   2893 HG22 VAL P 215      -9.066   2.688 -24.272  1.00  0.00      P1   H  
ATOM   2894 HG23 VAL P 215     -10.455   3.368 -25.195  1.00  0.00      P1   H  
ATOM   2895  N   LEU P 216     -11.997  -1.568 -26.161  1.00  0.00      P1   N  
ATOM   2896  CA  LEU P 216     -12.567  -2.636 -27.071  1.00  0.00      P1   C  
ATOM   2897  C   LEU P 216     -13.902  -2.135 -27.725  1.00  0.00      P1   C  
ATOM   2898  O   LEU P 216     -13.857  -2.217 -29.009  1.00  0.00      P1   O  
ATOM   2899  CB  LEU P 216     -12.766  -3.973 -26.277  1.00  0.00      P1   C  
ATOM   2900  CG  LEU P 216     -11.520  -4.843 -25.912  1.00  0.00      P1   C  
ATOM   2901  CD1 LEU P 216     -10.437  -4.170 -25.006  1.00  0.00      P1   C  
ATOM   2902  CD2 LEU P 216     -12.022  -6.148 -25.250  1.00  0.00      P1   C  
ATOM   2903  HN  LEU P 216     -11.993  -1.845 -25.202  1.00  0.00      P1   H  
ATOM   2904  HA  LEU P 216     -11.858  -2.846 -27.860  1.00  0.00      P1   H  
ATOM   2905  HB1 LEU P 216     -13.353  -3.736 -25.366  1.00  0.00      P1   H  
ATOM   2906  HB2 LEU P 216     -13.233  -4.688 -26.985  1.00  0.00      P1   H  
ATOM   2907  HG  LEU P 216     -11.007  -5.065 -26.871  1.00  0.00      P1   H  
ATOM   2908 HD11 LEU P 216      -9.555  -4.832 -24.865  1.00  0.00      P1   H  
ATOM   2909 HD12 LEU P 216      -9.985  -3.221 -25.371  1.00  0.00      P1   H  
ATOM   2910 HD13 LEU P 216     -10.895  -4.016 -24.029  1.00  0.00      P1   H  
ATOM   2911 HD21 LEU P 216     -11.130  -6.758 -24.994  1.00  0.00      P1   H  
ATOM   2912 HD22 LEU P 216     -12.500  -5.906 -24.278  1.00  0.00      P1   H  
ATOM   2913 HD23 LEU P 216     -12.748  -6.686 -25.898  1.00  0.00      P1   H  
ATOM   2914  N   ARG P 217     -14.984  -1.689 -27.081  1.00  0.00      P1   N  
ATOM   2915  CA  ARG P 217     -16.287  -1.475 -27.689  1.00  0.00      P1   C  
ATOM   2916  C   ARG P 217     -16.230  -0.235 -28.597  1.00  0.00      P1   C  
ATOM   2917  O   ARG P 217     -16.743  -0.258 -29.680  1.00  0.00      P1   O  
ATOM   2918  CB  ARG P 217     -17.443  -1.270 -26.618  1.00  0.00      P1   C  
ATOM   2919  CG  ARG P 217     -18.821  -1.317 -27.135  1.00  0.00      P1   C  
ATOM   2920  CD  ARG P 217     -19.899  -1.305 -26.078  1.00  0.00      P1   C  
ATOM   2921  NE  ARG P 217     -21.305  -1.309 -26.739  1.00  0.00      P1   N  
ATOM   2922  CZ  ARG P 217     -22.375  -1.208 -25.995  1.00  0.00      P1   C  
ATOM   2923  NH1 ARG P 217     -22.412  -0.906 -24.697  1.00  0.00      P1   N1+
ATOM   2924  NH2 ARG P 217     -23.523  -1.428 -26.583  1.00  0.00      P1   N  
ATOM   2925  HN  ARG P 217     -14.981  -1.482 -26.113  1.00  0.00      P1   H  
ATOM   2926  HA  ARG P 217     -16.398  -2.359 -28.303  1.00  0.00      P1   H  
ATOM   2927  HB1 ARG P 217     -17.280  -2.155 -25.967  1.00  0.00      P1   H  
ATOM   2928  HB2 ARG P 217     -17.213  -0.434 -25.924  1.00  0.00      P1   H  
ATOM   2929  HG1 ARG P 217     -18.900  -0.385 -27.733  1.00  0.00      P1   H  
ATOM   2930  HG2 ARG P 217     -18.882  -2.275 -27.698  1.00  0.00      P1   H  
ATOM   2931  HD1 ARG P 217     -19.753  -2.145 -25.365  1.00  0.00      P1   H  
ATOM   2932  HD2 ARG P 217     -19.783  -0.350 -25.521  1.00  0.00      P1   H  
ATOM   2933  HE  ARG P 217     -21.436  -1.430 -27.717  1.00  0.00      P1   H  
ATOM   2934 HH11 ARG P 217     -23.354  -0.941 -24.312  1.00  0.00      P1   H  
ATOM   2935 HH12 ARG P 217     -21.732  -0.653 -24.062  1.00  0.00      P1   H  
ATOM   2936 HH21 ARG P 217     -24.400  -1.373 -26.110  1.00  0.00      P1   H  
ATOM   2937 HH22 ARG P 217     -23.590  -1.669 -27.550  1.00  0.00      P1   H  
ATOM   2938  N   ARG P 218     -15.539   0.884 -28.196  1.00  0.00      P1   N  
ATOM   2939  CA  ARG P 218     -15.145   1.930 -29.096  1.00  0.00      P1   C  
ATOM   2940  C   ARG P 218     -14.185   1.434 -30.235  1.00  0.00      P1   C  
ATOM   2941  O   ARG P 218     -13.414   0.480 -30.116  1.00  0.00      P1   O  
ATOM   2942  CB  ARG P 218     -14.519   3.038 -28.201  1.00  0.00      P1   C  
ATOM   2943  CG  ARG P 218     -13.969   4.336 -28.873  1.00  0.00      P1   C  
ATOM   2944  CD  ARG P 218     -13.126   5.171 -27.828  1.00  0.00      P1   C  
ATOM   2945  NE  ARG P 218     -14.110   5.664 -26.791  1.00  0.00      P1   N  
ATOM   2946  CZ  ARG P 218     -13.779   6.173 -25.620  1.00  0.00      P1   C  
ATOM   2947  NH1 ARG P 218     -12.586   6.380 -25.154  1.00  0.00      P1   N1+
ATOM   2948  NH2 ARG P 218     -14.842   6.527 -24.793  1.00  0.00      P1   N  
ATOM   2949  HN  ARG P 218     -15.307   0.934 -27.222  1.00  0.00      P1   H  
ATOM   2950  HA  ARG P 218     -16.046   2.342 -29.518  1.00  0.00      P1   H  
ATOM   2951  HB1 ARG P 218     -15.196   3.280 -27.353  1.00  0.00      P1   H  
ATOM   2952  HB2 ARG P 218     -13.630   2.516 -27.795  1.00  0.00      P1   H  
ATOM   2953  HG1 ARG P 218     -13.251   4.000 -29.643  1.00  0.00      P1   H  
ATOM   2954  HG2 ARG P 218     -14.678   5.000 -29.412  1.00  0.00      P1   H  
ATOM   2955  HD1 ARG P 218     -12.339   4.550 -27.347  1.00  0.00      P1   H  
ATOM   2956  HD2 ARG P 218     -12.732   6.011 -28.439  1.00  0.00      P1   H  
ATOM   2957  HE  ARG P 218     -15.099   5.631 -26.943  1.00  0.00      P1   H  
ATOM   2958 HH11 ARG P 218     -12.522   6.755 -24.220  1.00  0.00      P1   H  
ATOM   2959 HH12 ARG P 218     -11.731   6.206 -25.628  1.00  0.00      P1   H  
ATOM   2960 HH21 ARG P 218     -14.615   6.902 -23.935  1.00  0.00      P1   H  
ATOM   2961 HH22 ARG P 218     -15.726   6.366 -25.142  1.00  0.00      P1   H  
ATOM   2962  N   ARG P 219     -14.236   2.124 -31.388  1.00  0.00      P1   N  
ATOM   2963  CA  ARG P 219     -13.261   2.020 -32.466  1.00  0.00      P1   C  
ATOM   2964  C   ARG P 219     -12.893   3.376 -32.901  1.00  0.00      P1   C  
ATOM   2965  O   ARG P 219     -13.491   3.938 -33.810  1.00  0.00      P1   O  
ATOM   2966  CB  ARG P 219     -13.838   1.185 -33.632  1.00  0.00      P1   C  
ATOM   2967  CG  ARG P 219     -14.210  -0.229 -33.092  1.00  0.00      P1   C  
ATOM   2968  CD  ARG P 219     -14.723  -1.123 -34.222  1.00  0.00      P1   C  
ATOM   2969  NE  ARG P 219     -15.938  -0.629 -34.933  1.00  0.00      P1   N  
ATOM   2970  CZ  ARG P 219     -16.368  -0.966 -36.105  1.00  0.00      P1   C  
ATOM   2971  NH1 ARG P 219     -15.859  -1.976 -36.809  1.00  0.00      P1   N1+
ATOM   2972  NH2 ARG P 219     -17.385  -0.280 -36.672  1.00  0.00      P1   N  
ATOM   2973  HN  ARG P 219     -14.971   2.782 -31.529  1.00  0.00      P1   H  
ATOM   2974  HA  ARG P 219     -12.306   1.573 -32.239  1.00  0.00      P1   H  
ATOM   2975  HB1 ARG P 219     -14.805   1.642 -33.931  1.00  0.00      P1   H  
ATOM   2976  HB2 ARG P 219     -13.027   1.180 -34.393  1.00  0.00      P1   H  
ATOM   2977  HG1 ARG P 219     -13.397  -0.902 -32.745  1.00  0.00      P1   H  
ATOM   2978  HG2 ARG P 219     -15.012  -0.250 -32.324  1.00  0.00      P1   H  
ATOM   2979  HD1 ARG P 219     -13.915  -1.188 -34.983  1.00  0.00      P1   H  
ATOM   2980  HD2 ARG P 219     -14.956  -2.086 -33.721  1.00  0.00      P1   H  
ATOM   2981  HE  ARG P 219     -16.449   0.068 -34.414  1.00  0.00      P1   H  
ATOM   2982 HH11 ARG P 219     -16.338  -1.984 -37.703  1.00  0.00      P1   H  
ATOM   2983 HH12 ARG P 219     -15.160  -2.620 -36.546  1.00  0.00      P1   H  
ATOM   2984 HH21 ARG P 219     -17.707  -0.573 -37.570  1.00  0.00      P1   H  
ATOM   2985 HH22 ARG P 219     -17.759   0.489 -36.158  1.00  0.00      P1   H  
ATOM   2986  N   ARG P 220     -11.914   4.033 -32.236  1.00  0.00      P1   N  
ATOM   2987  CA  ARG P 220     -11.452   5.394 -32.496  1.00  0.00      P1   C  
ATOM   2988  C   ARG P 220     -10.878   5.613 -33.901  1.00  0.00      P1   C  
ATOM   2989  O   ARG P 220     -10.298   4.614 -34.412  1.00  0.00      P1   O  
ATOM   2990  CB  ARG P 220     -10.530   5.996 -31.346  1.00  0.00      P1   C  
ATOM   2991  CG  ARG P 220     -10.105   7.495 -31.440  1.00  0.00      P1   C  
ATOM   2992  CD  ARG P 220      -9.083   7.928 -30.364  1.00  0.00      P1   C  
ATOM   2993  NE  ARG P 220      -7.831   7.037 -30.469  1.00  0.00      P1   N  
ATOM   2994  CZ  ARG P 220      -6.859   6.999 -29.549  1.00  0.00      P1   C  
ATOM   2995  NH1 ARG P 220      -6.837   7.555 -28.377  1.00  0.00      P1   N1+
ATOM   2996  NH2 ARG P 220      -5.762   6.297 -29.899  1.00  0.00      P1   N  
ATOM   2997  HN  ARG P 220     -11.442   3.588 -31.483  1.00  0.00      P1   H  
ATOM   2998  HA  ARG P 220     -12.366   5.965 -32.448  1.00  0.00      P1   H  
ATOM   2999  HB1 ARG P 220     -11.050   5.769 -30.390  1.00  0.00      P1   H  
ATOM   3000  HB2 ARG P 220      -9.636   5.369 -31.513  1.00  0.00      P1   H  
ATOM   3001  HG1 ARG P 220      -9.611   7.618 -32.419  1.00  0.00      P1   H  
ATOM   3002  HG2 ARG P 220     -11.020   8.123 -31.364  1.00  0.00      P1   H  
ATOM   3003  HD1 ARG P 220      -8.895   9.024 -30.386  1.00  0.00      P1   H  
ATOM   3004  HD2 ARG P 220      -9.538   7.700 -29.377  1.00  0.00      P1   H  
ATOM   3005  HE  ARG P 220      -7.604   6.467 -31.257  1.00  0.00      P1   H  
ATOM   3006 HH11 ARG P 220      -5.983   7.462 -27.843  1.00  0.00      P1   H  
ATOM   3007 HH12 ARG P 220      -7.598   8.042 -27.995  1.00  0.00      P1   H  
ATOM   3008 HH21 ARG P 220      -5.050   6.302 -29.215  1.00  0.00      P1   H  
ATOM   3009 HH22 ARG P 220      -5.796   5.867 -30.788  1.00  0.00      P1   H  
ATOM   3010  N   LYS P 221     -11.030   6.839 -34.536  1.00  0.00      P1   N  
ATOM   3011  CA  LYS P 221     -10.252   7.231 -35.723  1.00  0.00      P1   C  
ATOM   3012  C   LYS P 221      -9.984   8.729 -35.601  1.00  0.00      P1   C  
ATOM   3013  O   LYS P 221     -10.814   9.560 -35.941  1.00  0.00      P1   O  
ATOM   3014  CB  LYS P 221     -10.924   6.890 -37.026  1.00  0.00      P1   C  
ATOM   3015  CG  LYS P 221     -10.211   7.290 -38.402  1.00  0.00      P1   C  
ATOM   3016  CD  LYS P 221      -8.853   6.694 -38.588  1.00  0.00      P1   C  
ATOM   3017  CE  LYS P 221      -8.149   6.986 -39.910  1.00  0.00      P1   C  
ATOM   3018  NZ  LYS P 221      -7.939   8.486 -40.088  1.00  0.00      P1   N1+
ATOM   3019  HN  LYS P 221     -11.659   7.508 -34.158  1.00  0.00      P1   H  
ATOM   3020  HA  LYS P 221      -9.326   6.682 -35.699  1.00  0.00      P1   H  
ATOM   3021  HB1 LYS P 221     -11.047   5.787 -37.022  1.00  0.00      P1   H  
ATOM   3022  HB2 LYS P 221     -11.913   7.388 -37.128  1.00  0.00      P1   H  
ATOM   3023  HG1 LYS P 221     -10.852   6.999 -39.260  1.00  0.00      P1   H  
ATOM   3024  HG2 LYS P 221     -10.237   8.398 -38.380  1.00  0.00      P1   H  
ATOM   3025  HD1 LYS P 221      -8.290   7.092 -37.724  1.00  0.00      P1   H  
ATOM   3026  HD2 LYS P 221      -9.052   5.603 -38.516  1.00  0.00      P1   H  
ATOM   3027  HE1 LYS P 221      -7.141   6.517 -39.884  1.00  0.00      P1   H  
ATOM   3028  HE2 LYS P 221      -8.745   6.794 -40.823  1.00  0.00      P1   H  
ATOM   3029  HZ1 LYS P 221      -7.393   8.637 -40.961  1.00  0.00      P1   H  
ATOM   3030  HZ2 LYS P 221      -8.835   9.008 -40.140  1.00  0.00      P1   H  
ATOM   3031  HZ3 LYS P 221      -7.387   8.867 -39.294  1.00  0.00      P1   H  
ATOM   3032  N   ARG P 222      -8.801   9.137 -35.105  1.00  0.00      P1   N  
ATOM   3033  CA  ARG P 222      -8.299  10.522 -35.217  1.00  0.00      P1   C  
ATOM   3034  C   ARG P 222      -8.118  10.926 -36.704  1.00  0.00      P1   C  
ATOM   3035  O   ARG P 222      -7.971  10.079 -37.564  1.00  0.00      P1   O  
ATOM   3036  CB  ARG P 222      -6.924  10.660 -34.433  1.00  0.00      P1   C  
ATOM   3037  CG  ARG P 222      -7.016  10.388 -32.915  1.00  0.00      P1   C  
ATOM   3038  CD  ARG P 222      -5.694  10.436 -32.232  1.00  0.00      P1   C  
ATOM   3039  NE  ARG P 222      -4.765   9.371 -32.634  1.00  0.00      P1   N  
ATOM   3040  CZ  ARG P 222      -3.520   9.080 -32.201  1.00  0.00      P1   C  
ATOM   3041  NH1 ARG P 222      -2.861   9.672 -31.211  1.00  0.00      P1   N1+
ATOM   3042  NH2 ARG P 222      -2.905   8.069 -32.860  1.00  0.00      P1   N  
ATOM   3043  HN  ARG P 222      -8.235   8.445 -34.675  1.00  0.00      P1   H  
ATOM   3044  HA  ARG P 222      -9.002  11.197 -34.756  1.00  0.00      P1   H  
ATOM   3045  HB1 ARG P 222      -6.196   9.987 -34.927  1.00  0.00      P1   H  
ATOM   3046  HB2 ARG P 222      -6.531  11.699 -34.462  1.00  0.00      P1   H  
ATOM   3047  HG1 ARG P 222      -7.753  11.082 -32.461  1.00  0.00      P1   H  
ATOM   3048  HG2 ARG P 222      -7.411   9.375 -32.691  1.00  0.00      P1   H  
ATOM   3049  HD1 ARG P 222      -5.281  11.457 -32.372  1.00  0.00      P1   H  
ATOM   3050  HD2 ARG P 222      -5.870  10.230 -31.155  1.00  0.00      P1   H  
ATOM   3051  HE  ARG P 222      -5.101   8.730 -33.308  1.00  0.00      P1   H  
ATOM   3052 HH11 ARG P 222      -1.934   9.380 -31.002  1.00  0.00      P1   H  
ATOM   3053 HH12 ARG P 222      -3.334  10.379 -30.718  1.00  0.00      P1   H  
ATOM   3054 HH21 ARG P 222      -2.008   7.810 -32.563  1.00  0.00      P1   H  
ATOM   3055 HH22 ARG P 222      -3.455   7.700 -33.589  1.00  0.00      P1   H  
ATOM   3056  N   VAL P 223      -8.168  12.213 -36.951  1.00  0.00      P1   N  
ATOM   3057  CA  VAL P 223      -8.190  12.740 -38.327  1.00  0.00      P1   C  
ATOM   3058  C   VAL P 223      -6.820  12.588 -39.010  1.00  0.00      P1   C  
ATOM   3059  O   VAL P 223      -5.708  12.678 -38.382  1.00  0.00      P1   O  
ATOM   3060  CB  VAL P 223      -8.844  14.143 -38.477  1.00  0.00      P1   C  
ATOM   3061  CG1 VAL P 223     -10.226  14.226 -37.952  1.00  0.00      P1   C  
ATOM   3062  CG2 VAL P 223      -8.031  15.250 -37.795  1.00  0.00      P1   C  
ATOM   3063  HN  VAL P 223      -8.206  12.882 -36.221  1.00  0.00      P1   H  
ATOM   3064  HA  VAL P 223      -8.958  12.174 -38.831  1.00  0.00      P1   H  
ATOM   3065  HB  VAL P 223      -8.905  14.443 -39.542  1.00  0.00      P1   H  
ATOM   3066 HG11 VAL P 223     -10.909  13.490 -38.436  1.00  0.00      P1   H  
ATOM   3067 HG12 VAL P 223     -10.207  14.139 -36.846  1.00  0.00      P1   H  
ATOM   3068 HG13 VAL P 223     -10.639  15.250 -38.038  1.00  0.00      P1   H  
ATOM   3069 HG21 VAL P 223      -8.532  16.212 -38.028  1.00  0.00      P1   H  
ATOM   3070 HG22 VAL P 223      -8.038  15.154 -36.690  1.00  0.00      P1   H  
ATOM   3071 HG23 VAL P 223      -7.038  15.282 -38.286  1.00  0.00      P1   H  
ATOM   3072  N   ASN P 224      -6.867  12.348 -40.368  1.00  0.00      P1   N  
ATOM   3073  CA  ASN P 224      -5.663  12.377 -41.281  1.00  0.00      P1   C  
ATOM   3074  C   ASN P 224      -4.838  13.648 -41.221  1.00  0.00      P1   C  
ATOM   3075  O   ASN P 224      -3.637  13.514 -41.521  1.00  0.00      P1   O  
ATOM   3076  CB  ASN P 224      -6.028  12.101 -42.795  1.00  0.00      P1   C  
ATOM   3077  CG  ASN P 224      -6.734  10.741 -42.965  1.00  0.00      P1   C  
ATOM   3078  ND2 ASN P 224      -6.741  10.039 -44.155  1.00  0.00      P1   N  
ATOM   3079  OD1 ASN P 224      -7.358  10.177 -42.036  1.00  0.00      P1   O  
ATOM   3080  HN  ASN P 224      -7.745  12.200 -40.802  1.00  0.00      P1   H  
ATOM   3081  HA  ASN P 224      -4.963  11.654 -40.886  1.00  0.00      P1   H  
ATOM   3082  HB1 ASN P 224      -6.692  12.938 -43.096  1.00  0.00      P1   H  
ATOM   3083  HB2 ASN P 224      -5.147  12.089 -43.475  1.00  0.00      P1   H  
ATOM   3084 HD21 ASN P 224      -7.239   9.178 -44.149  1.00  0.00      P1   H  
ATOM   3085 HD22 ASN P 224      -6.302  10.319 -44.994  1.00  0.00      P1   H  
ATOM   3086  N   THR P 225      -5.331  14.824 -40.905  1.00  0.00      P1   N  
ATOM   3087  CA  THR P 225      -4.611  16.105 -40.989  1.00  0.00      P1   C  
ATOM   3088  C   THR P 225      -3.464  16.240 -39.995  1.00  0.00      P1   C  
ATOM   3089  O   THR P 225      -2.309  16.687 -40.380  1.00  0.00      P1   O  
ATOM   3090  CB  THR P 225      -5.506  17.320 -40.906  1.00  0.00      P1   C  
ATOM   3091  CG2 THR P 225      -6.475  17.357 -42.057  1.00  0.00      P1   C  
ATOM   3092  OG1 THR P 225      -6.268  17.326 -39.751  1.00  0.00      P1   O  
ATOM   3093  HN  THR P 225      -6.255  14.890 -40.557  1.00  0.00      P1   H  
ATOM   3094  HA  THR P 225      -4.012  16.079 -41.882  1.00  0.00      P1   H  
ATOM   3095  HB  THR P 225      -4.986  18.303 -40.937  1.00  0.00      P1   H  
ATOM   3096  HG1 THR P 225      -6.873  18.046 -39.665  1.00  0.00      P1   H  
ATOM   3097 HG21 THR P 225      -7.115  16.462 -42.013  1.00  0.00      P1   H  
ATOM   3098 HG22 THR P 225      -7.147  18.244 -42.056  1.00  0.00      P1   H  
ATOM   3099 HG23 THR P 225      -5.927  17.403 -43.019  1.00  0.00      P1   H  
ATOM   3100  N   LYS P 226      -3.709  15.899 -38.783  1.00  0.00      P1   N  
ATOM   3101  CA  LYS P 226      -2.593  15.582 -37.813  1.00  0.00      P1   C  
ATOM   3102  C   LYS P 226      -1.616  14.494 -38.281  1.00  0.00      P1   C  
ATOM   3103  O   LYS P 226      -0.418  14.736 -37.964  1.00  0.00      P1   O  
ATOM   3104  CB  LYS P 226      -3.052  15.127 -36.371  1.00  0.00      P1   C  
ATOM   3105  CG  LYS P 226      -3.734  16.128 -35.385  1.00  0.00      P1   C  
ATOM   3106  CD  LYS P 226      -5.072  16.729 -35.833  1.00  0.00      P1   C  
ATOM   3107  CE  LYS P 226      -5.467  17.715 -34.751  1.00  0.00      P1   C  
ATOM   3108  NZ  LYS P 226      -6.708  18.463 -35.233  1.00  0.00      P1   N1+
ATOM   3109  HN  LYS P 226      -4.630  15.773 -38.523  1.00  0.00      P1   H  
ATOM   3110  HA  LYS P 226      -2.026  16.496 -37.764  1.00  0.00      P1   H  
ATOM   3111  HB1 LYS P 226      -3.665  14.210 -36.493  1.00  0.00      P1   H  
ATOM   3112  HB2 LYS P 226      -2.116  14.917 -35.807  1.00  0.00      P1   H  
ATOM   3113  HG1 LYS P 226      -3.906  15.659 -34.391  1.00  0.00      P1   H  
ATOM   3114  HG2 LYS P 226      -2.976  16.936 -35.299  1.00  0.00      P1   H  
ATOM   3115  HD1 LYS P 226      -4.948  17.278 -36.790  1.00  0.00      P1   H  
ATOM   3116  HD2 LYS P 226      -5.821  15.931 -36.027  1.00  0.00      P1   H  
ATOM   3117  HE1 LYS P 226      -5.647  17.203 -33.779  1.00  0.00      P1   H  
ATOM   3118  HE2 LYS P 226      -4.719  18.536 -34.766  1.00  0.00      P1   H  
ATOM   3119  HZ1 LYS P 226      -7.042  19.204 -34.582  1.00  0.00      P1   H  
ATOM   3120  HZ2 LYS P 226      -6.490  18.889 -36.147  1.00  0.00      P1   H  
ATOM   3121  HZ3 LYS P 226      -7.491  17.791 -35.362  1.00  0.00      P1   H  
ATOM   3122  N   ARG P 227      -2.016  13.373 -38.956  1.00  0.00      P1   N  
ATOM   3123  CA  ARG P 227      -1.011  12.377 -39.381  1.00  0.00      P1   C  
ATOM   3124  C   ARG P 227       0.035  12.866 -40.416  1.00  0.00      P1   C  
ATOM   3125  O   ARG P 227       1.231  12.654 -40.262  1.00  0.00      P1   O  
ATOM   3126  CB  ARG P 227      -1.711  11.038 -39.906  1.00  0.00      P1   C  
ATOM   3127  CG  ARG P 227      -0.974   9.766 -40.329  1.00  0.00      P1   C  
ATOM   3128  CD  ARG P 227       0.158   9.640 -41.369  1.00  0.00      P1   C  
ATOM   3129  NE  ARG P 227      -0.445  10.073 -42.640  1.00  0.00      P1   N  
ATOM   3130  CZ  ARG P 227       0.232  10.607 -43.636  1.00  0.00      P1   C  
ATOM   3131  NH1 ARG P 227       1.522  10.616 -43.844  1.00  0.00      P1   N1+
ATOM   3132  NH2 ARG P 227      -0.558  11.207 -44.532  1.00  0.00      P1   N  
ATOM   3133  HN  ARG P 227      -2.966  13.180 -39.176  1.00  0.00      P1   H  
ATOM   3134  HA  ARG P 227      -0.456  12.127 -38.491  1.00  0.00      P1   H  
ATOM   3135  HB1 ARG P 227      -2.421  10.779 -39.093  1.00  0.00      P1   H  
ATOM   3136  HB2 ARG P 227      -2.310  11.387 -40.766  1.00  0.00      P1   H  
ATOM   3137  HG1 ARG P 227      -0.524   9.369 -39.397  1.00  0.00      P1   H  
ATOM   3138  HG2 ARG P 227      -1.761   9.015 -40.553  1.00  0.00      P1   H  
ATOM   3139  HD1 ARG P 227       1.102  10.194 -41.182  1.00  0.00      P1   H  
ATOM   3140  HD2 ARG P 227       0.422   8.564 -41.441  1.00  0.00      P1   H  
ATOM   3141  HE  ARG P 227      -1.439  10.047 -42.791  1.00  0.00      P1   H  
ATOM   3142 HH11 ARG P 227       1.815  11.162 -44.639  1.00  0.00      P1   H  
ATOM   3143 HH12 ARG P 227       2.135  10.107 -43.283  1.00  0.00      P1   H  
ATOM   3144 HH21 ARG P 227      -0.022  11.570 -45.256  1.00  0.00      P1   H  
ATOM   3145 HH22 ARG P 227      -1.496  11.165 -44.286  1.00  0.00      P1   H  
ATOM   3146  N   SER P 228      -0.504  13.531 -41.448  1.00  0.00      P1   N  
ATOM   3147  CA  SER P 228       0.188  14.191 -42.533  1.00  0.00      P1   C  
ATOM   3148  C   SER P 228       1.135  15.210 -42.035  1.00  0.00      P1   C  
ATOM   3149  O   SER P 228       2.277  15.205 -42.464  1.00  0.00      P1   O  
ATOM   3150  CB  SER P 228      -0.696  14.843 -43.580  1.00  0.00      P1   C  
ATOM   3151  OG  SER P 228      -1.578  13.794 -44.025  1.00  0.00      P1   O  
ATOM   3152  HN  SER P 228      -1.493  13.622 -41.546  1.00  0.00      P1   H  
ATOM   3153  HA  SER P 228       0.838  13.419 -42.923  1.00  0.00      P1   H  
ATOM   3154  HB1 SER P 228      -1.432  15.571 -43.176  1.00  0.00      P1   H  
ATOM   3155  HB2 SER P 228      -0.134  15.277 -44.433  1.00  0.00      P1   H  
ATOM   3156  HG1 SER P 228      -2.168  14.195 -44.668  1.00  0.00      P1   H  
ATOM   3157  N   SER P 229       0.701  16.108 -41.149  1.00  0.00      P1   N  
ATOM   3158  CA  SER P 229       1.585  17.109 -40.430  1.00  0.00      P1   C  
ATOM   3159  C   SER P 229       2.725  16.440 -39.645  1.00  0.00      P1   C  
ATOM   3160  O   SER P 229       3.889  16.909 -39.751  1.00  0.00      P1   O  
ATOM   3161  CB  SER P 229       0.684  17.986 -39.393  1.00  0.00      P1   C  
ATOM   3162  OG  SER P 229       1.474  19.014 -38.825  1.00  0.00      P1   O  
ATOM   3163  HN  SER P 229      -0.267  16.133 -40.946  1.00  0.00      P1   H  
ATOM   3164  HA  SER P 229       2.030  17.713 -41.207  1.00  0.00      P1   H  
ATOM   3165  HB1 SER P 229      -0.103  18.509 -39.976  1.00  0.00      P1   H  
ATOM   3166  HB2 SER P 229       0.237  17.245 -38.695  1.00  0.00      P1   H  
ATOM   3167  HG1 SER P 229       0.932  19.546 -38.238  1.00  0.00      P1   H  
ATOM   3168  N   ARG P 230       2.415  15.394 -38.864  1.00  0.00      P1   N  
ATOM   3169  CA  ARG P 230       3.425  14.685 -38.073  1.00  0.00      P1   C  
ATOM   3170  C   ARG P 230       4.538  13.970 -38.934  1.00  0.00      P1   C  
ATOM   3171  O   ARG P 230       5.763  14.087 -38.685  1.00  0.00      P1   O  
ATOM   3172  CB  ARG P 230       2.741  13.675 -37.149  1.00  0.00      P1   C  
ATOM   3173  CG  ARG P 230       3.508  12.976 -36.035  1.00  0.00      P1   C  
ATOM   3174  CD  ARG P 230       4.021  13.663 -34.768  1.00  0.00      P1   C  
ATOM   3175  NE  ARG P 230       4.985  14.814 -35.218  1.00  0.00      P1   N  
ATOM   3176  CZ  ARG P 230       6.320  14.762 -35.305  1.00  0.00      P1   C  
ATOM   3177  NH1 ARG P 230       6.950  13.576 -35.218  1.00  0.00      P1   N1+
ATOM   3178  NH2 ARG P 230       6.887  15.912 -35.418  1.00  0.00      P1   N  
ATOM   3179  HN  ARG P 230       1.467  15.115 -38.809  1.00  0.00      P1   H  
ATOM   3180  HA  ARG P 230       3.871  15.488 -37.531  1.00  0.00      P1   H  
ATOM   3181  HB1 ARG P 230       1.927  14.245 -36.653  1.00  0.00      P1   H  
ATOM   3182  HB2 ARG P 230       2.350  12.924 -37.867  1.00  0.00      P1   H  
ATOM   3183  HG1 ARG P 230       2.825  12.160 -35.712  1.00  0.00      P1   H  
ATOM   3184  HG2 ARG P 230       4.408  12.546 -36.516  1.00  0.00      P1   H  
ATOM   3185  HD1 ARG P 230       3.274  14.108 -34.077  1.00  0.00      P1   H  
ATOM   3186  HD2 ARG P 230       4.572  12.954 -34.122  1.00  0.00      P1   H  
ATOM   3187  HE  ARG P 230       4.540  15.687 -35.315  1.00  0.00      P1   H  
ATOM   3188 HH11 ARG P 230       7.944  13.782 -35.218  1.00  0.00      P1   H  
ATOM   3189 HH12 ARG P 230       6.630  12.680 -35.172  1.00  0.00      P1   H  
ATOM   3190 HH21 ARG P 230       7.879  15.844 -35.443  1.00  0.00      P1   H  
ATOM   3191 HH22 ARG P 230       6.387  16.761 -35.470  1.00  0.00      P1   H  
ATOM   3192  N   ALA P 231       4.059  13.202 -40.011  1.00  0.00      P1   N  
ATOM   3193  CA  ALA P 231       4.911  12.546 -41.028  1.00  0.00      P1   C  
ATOM   3194  C   ALA P 231       5.805  13.576 -41.829  1.00  0.00      P1   C  
ATOM   3195  O   ALA P 231       6.945  13.263 -42.102  1.00  0.00      P1   O  
ATOM   3196  CB  ALA P 231       3.956  11.831 -42.022  1.00  0.00      P1   C  
ATOM   3197  HN  ALA P 231       3.072  13.121 -40.065  1.00  0.00      P1   H  
ATOM   3198  HA  ALA P 231       5.575  11.942 -40.427  1.00  0.00      P1   H  
ATOM   3199  HB1 ALA P 231       3.272  11.157 -41.464  1.00  0.00      P1   H  
ATOM   3200  HB2 ALA P 231       3.203  12.520 -42.466  1.00  0.00      P1   H  
ATOM   3201  HB3 ALA P 231       4.495  11.209 -42.766  1.00  0.00      P1   H  
ATOM   3202  N   PHE P 232       5.155  14.705 -42.205  1.00  0.00      P1   N  
ATOM   3203  CA  PHE P 232       5.813  15.810 -42.881  1.00  0.00      P1   C  
ATOM   3204  C   PHE P 232       6.948  16.373 -41.952  1.00  0.00      P1   C  
ATOM   3205  O   PHE P 232       8.019  16.645 -42.478  1.00  0.00      P1   O  
ATOM   3206  CB  PHE P 232       4.865  16.899 -43.240  1.00  0.00      P1   C  
ATOM   3207  CG  PHE P 232       5.438  18.008 -43.986  1.00  0.00      P1   C  
ATOM   3208  CD1 PHE P 232       5.857  19.203 -43.402  1.00  0.00      P1   C  
ATOM   3209  CD2 PHE P 232       5.609  17.939 -45.407  1.00  0.00      P1   C  
ATOM   3210  CE1 PHE P 232       6.334  20.300 -44.173  1.00  0.00      P1   C  
ATOM   3211  CE2 PHE P 232       6.063  18.987 -46.203  1.00  0.00      P1   C  
ATOM   3212  CZ  PHE P 232       6.409  20.214 -45.550  1.00  0.00      P1   C  
ATOM   3213  HN  PHE P 232       4.176  14.847 -42.070  1.00  0.00      P1   H  
ATOM   3214  HA  PHE P 232       6.357  15.382 -43.708  1.00  0.00      P1   H  
ATOM   3215  HB1 PHE P 232       4.032  16.583 -43.907  1.00  0.00      P1   H  
ATOM   3216  HB2 PHE P 232       4.358  17.362 -42.366  1.00  0.00      P1   H  
ATOM   3217  HD1 PHE P 232       5.804  19.277 -42.327  1.00  0.00      P1   H  
ATOM   3218  HD2 PHE P 232       5.371  17.031 -45.934  1.00  0.00      P1   H  
ATOM   3219  HE1 PHE P 232       6.649  21.227 -43.720  1.00  0.00      P1   H  
ATOM   3220  HE2 PHE P 232       6.138  18.847 -47.268  1.00  0.00      P1   H  
ATOM   3221  HZ  PHE P 232       6.708  20.974 -46.253  1.00  0.00      P1   H  
ATOM   3222  N   ARG P 233       6.725  16.554 -40.635  1.00  0.00      P1   N  
ATOM   3223  CA  ARG P 233       7.622  17.019 -39.581  1.00  0.00      P1   C  
ATOM   3224  C   ARG P 233       7.637  18.599 -39.630  1.00  0.00      P1   C  
ATOM   3225  O   ARG P 233       8.674  19.251 -39.804  1.00  0.00      P1   O  
ATOM   3226  CB  ARG P 233       9.021  16.288 -39.450  1.00  0.00      P1   C  
ATOM   3227  CG  ARG P 233       8.954  14.713 -39.295  1.00  0.00      P1   C  
ATOM   3228  CD  ARG P 233      10.246  13.922 -39.304  1.00  0.00      P1   C  
ATOM   3229  NE  ARG P 233       9.826  12.539 -39.224  1.00  0.00      P1   N  
ATOM   3230  CZ  ARG P 233      10.556  11.462 -39.594  1.00  0.00      P1   C  
ATOM   3231  NH1 ARG P 233      11.765  11.446 -40.029  1.00  0.00      P1   N1+
ATOM   3232  NH2 ARG P 233       9.917  10.259 -39.481  1.00  0.00      P1   N  
ATOM   3233  HN  ARG P 233       5.803  16.405 -40.277  1.00  0.00      P1   H  
ATOM   3234  HA  ARG P 233       7.132  16.778 -38.649  1.00  0.00      P1   H  
ATOM   3235  HB1 ARG P 233       9.598  16.455 -40.381  1.00  0.00      P1   H  
ATOM   3236  HB2 ARG P 233       9.540  16.746 -38.580  1.00  0.00      P1   H  
ATOM   3237  HG1 ARG P 233       8.359  14.445 -38.396  1.00  0.00      P1   H  
ATOM   3238  HG2 ARG P 233       8.377  14.359 -40.169  1.00  0.00      P1   H  
ATOM   3239  HD1 ARG P 233      10.900  14.072 -40.191  1.00  0.00      P1   H  
ATOM   3240  HD2 ARG P 233      10.782  14.229 -38.384  1.00  0.00      P1   H  
ATOM   3241  HE  ARG P 233       8.935  12.241 -38.872  1.00  0.00      P1   H  
ATOM   3242 HH11 ARG P 233      12.169  10.564 -40.318  1.00  0.00      P1   H  
ATOM   3243 HH12 ARG P 233      12.347  12.241 -40.095  1.00  0.00      P1   H  
ATOM   3244 HH21 ARG P 233      10.385   9.419 -39.736  1.00  0.00      P1   H  
ATOM   3245 HH22 ARG P 233       8.991  10.361 -39.130  1.00  0.00      P1   H  
ATOM   3246  N   ALA P 234       6.406  19.176 -39.450  1.00  0.00      P1   N  
ATOM   3247  CA  ALA P 234       6.216  20.637 -39.294  1.00  0.00      P1   C  
ATOM   3248  C   ALA P 234       6.427  21.085 -37.860  1.00  0.00      P1   C  
ATOM   3249  O   ALA P 234       6.509  20.210 -36.946  1.00  0.00      P1   O  
ATOM   3250  CB  ALA P 234       4.849  20.995 -39.798  1.00  0.00      P1   C  
ATOM   3251  HN  ALA P 234       5.570  18.644 -39.369  1.00  0.00      P1   H  
ATOM   3252  HA  ALA P 234       6.925  21.218 -39.860  1.00  0.00      P1   H  
ATOM   3253  HB1 ALA P 234       4.691  22.071 -39.677  1.00  0.00      P1   H  
ATOM   3254  HB2 ALA P 234       4.675  20.679 -40.850  1.00  0.00      P1   H  
ATOM   3255  HB3 ALA P 234       4.057  20.450 -39.240  1.00  0.00      P1   H  
ATOM   3256  N   HIS P 235       6.522  22.420 -37.654  1.00  0.00      P1   N  
ATOM   3257  CA  HIS P 235       6.747  23.093 -36.326  1.00  0.00      P1   C  
ATOM   3258  C   HIS P 235       5.672  24.242 -36.198  1.00  0.00      P1   C  
ATOM   3259  O   HIS P 235       5.311  24.839 -37.235  1.00  0.00      P1   O  
ATOM   3260  CB  HIS P 235       8.113  23.799 -36.257  1.00  0.00      P1   C  
ATOM   3261  CG  HIS P 235       9.353  22.898 -36.419  1.00  0.00      P1   C  
ATOM   3262  CD2 HIS P 235      10.022  22.072 -35.561  1.00  0.00      P1   C  
ATOM   3263  ND1 HIS P 235      10.053  22.776 -37.593  1.00  0.00      P1   N  
ATOM   3264  CE1 HIS P 235      11.113  21.944 -37.391  1.00  0.00      P1   C  
ATOM   3265  NE2 HIS P 235      11.135  21.478 -36.166  1.00  0.00      P1   N  
ATOM   3266  HN  HIS P 235       6.444  23.004 -38.457  1.00  0.00      P1   H  
ATOM   3267  HA  HIS P 235       6.627  22.407 -35.509  1.00  0.00      P1   H  
ATOM   3268  HB1 HIS P 235       8.130  24.567 -37.060  1.00  0.00      P1   H  
ATOM   3269  HB2 HIS P 235       8.286  24.398 -35.339  1.00  0.00      P1   H  
ATOM   3270  HD1 HIS P 235       9.785  23.246 -38.429  1.00  0.00      P1   H  
ATOM   3271  HD2 HIS P 235       9.840  21.810 -34.526  1.00  0.00      P1   H  
ATOM   3272  HE1 HIS P 235      11.823  21.727 -38.189  1.00  0.00      P1   H  
ATOM   3273  N   LEU P 236       5.147  24.511 -35.013  1.00  0.00      P1   N  
ATOM   3274  CA  LEU P 236       3.893  25.210 -34.886  1.00  0.00      P1   C  
ATOM   3275  C   LEU P 236       4.109  26.746 -35.082  1.00  0.00      P1   C  
ATOM   3276  O   LEU P 236       3.526  27.313 -35.961  1.00  0.00      P1   O  
ATOM   3277  CB  LEU P 236       3.171  24.792 -33.601  1.00  0.00      P1   C  
ATOM   3278  CG  LEU P 236       1.646  25.136 -33.473  1.00  0.00      P1   C  
ATOM   3279  CD1 LEU P 236       1.079  24.284 -32.284  1.00  0.00      P1   C  
ATOM   3280  CD2 LEU P 236       1.265  26.619 -33.287  1.00  0.00      P1   C  
ATOM   3281  HN  LEU P 236       5.587  24.167 -34.207  1.00  0.00      P1   H  
ATOM   3282  HA  LEU P 236       3.211  24.836 -35.634  1.00  0.00      P1   H  
ATOM   3283  HB1 LEU P 236       3.234  23.688 -33.696  1.00  0.00      P1   H  
ATOM   3284  HB2 LEU P 236       3.778  24.949 -32.686  1.00  0.00      P1   H  
ATOM   3285  HG  LEU P 236       1.033  24.831 -34.345  1.00  0.00      P1   H  
ATOM   3286 HD11 LEU P 236       1.484  24.585 -31.295  1.00  0.00      P1   H  
ATOM   3287 HD12 LEU P 236       0.002  24.539 -32.195  1.00  0.00      P1   H  
ATOM   3288 HD13 LEU P 236       1.193  23.187 -32.429  1.00  0.00      P1   H  
ATOM   3289 HD21 LEU P 236       1.702  27.068 -32.368  1.00  0.00      P1   H  
ATOM   3290 HD22 LEU P 236       1.498  27.220 -34.186  1.00  0.00      P1   H  
ATOM   3291 HD23 LEU P 236       0.159  26.678 -33.193  1.00  0.00      P1   H  
ATOM   3292  N   ARG P 237       4.986  27.383 -34.345  1.00  0.00      P1   N  
ATOM   3293  CA  ARG P 237       5.758  28.613 -34.681  1.00  0.00      P1   C  
ATOM   3294  C   ARG P 237       7.107  28.055 -35.212  1.00  0.00      P1   C  
ATOM   3295  O   ARG P 237       7.381  26.865 -35.257  1.00  0.00      P1   O  
ATOM   3296  CB  ARG P 237       6.034  29.461 -33.379  1.00  0.00      P1   C  
ATOM   3297  CG  ARG P 237       4.848  29.867 -32.613  1.00  0.00      P1   C  
ATOM   3298  CD  ARG P 237       4.043  31.124 -33.152  1.00  0.00      P1   C  
ATOM   3299  NE  ARG P 237       3.445  30.829 -34.461  1.00  0.00      P1   N  
ATOM   3300  CZ  ARG P 237       2.279  30.314 -34.635  1.00  0.00      P1   C  
ATOM   3301  NH1 ARG P 237       1.386  29.837 -33.711  1.00  0.00      P1   N1+
ATOM   3302  NH2 ARG P 237       1.833  30.245 -35.943  1.00  0.00      P1   N  
ATOM   3303  HN  ARG P 237       5.277  26.973 -33.493  1.00  0.00      P1   H  
ATOM   3304  HA  ARG P 237       5.291  29.201 -35.436  1.00  0.00      P1   H  
ATOM   3305  HB1 ARG P 237       6.583  28.749 -32.728  1.00  0.00      P1   H  
ATOM   3306  HB2 ARG P 237       6.766  30.282 -33.520  1.00  0.00      P1   H  
ATOM   3307  HG1 ARG P 237       4.143  29.048 -32.373  1.00  0.00      P1   H  
ATOM   3308  HG2 ARG P 237       5.152  30.218 -31.604  1.00  0.00      P1   H  
ATOM   3309  HD1 ARG P 237       3.277  31.462 -32.421  1.00  0.00      P1   H  
ATOM   3310  HD2 ARG P 237       4.718  31.997 -33.226  1.00  0.00      P1   H  
ATOM   3311  HE  ARG P 237       4.041  31.158 -35.192  1.00  0.00      P1   H  
ATOM   3312 HH11 ARG P 237       0.500  29.521 -34.062  1.00  0.00      P1   H  
ATOM   3313 HH12 ARG P 237       1.605  29.799 -32.751  1.00  0.00      P1   H  
ATOM   3314 HH21 ARG P 237       0.924  29.849 -36.057  1.00  0.00      P1   H  
ATOM   3315 HH22 ARG P 237       2.461  30.597 -36.636  1.00  0.00      P1   H  
ATOM   3316  N   ALA P 238       8.012  28.969 -35.648  1.00  0.00      P1   N  
ATOM   3317  CA  ALA P 238       9.351  28.637 -36.093  1.00  0.00      P1   C  
ATOM   3318  C   ALA P 238      10.185  28.161 -34.863  1.00  0.00      P1   C  
ATOM   3319  O   ALA P 238       9.888  28.702 -33.751  1.00  0.00      P1   O  
ATOM   3320  CB  ALA P 238      10.014  29.856 -36.827  1.00  0.00      P1   C  
ATOM   3321  HN  ALA P 238       7.716  29.915 -35.641  1.00  0.00      P1   H  
ATOM   3322  HA  ALA P 238       9.268  27.840 -36.802  1.00  0.00      P1   H  
ATOM   3323  HB1 ALA P 238      11.045  29.711 -37.213  1.00  0.00      P1   H  
ATOM   3324  HB2 ALA P 238       9.460  30.182 -37.732  1.00  0.00      P1   H  
ATOM   3325  HB3 ALA P 238      10.124  30.711 -36.125  1.00  0.00      P1   H  
ATOM   3326  N   PRO P 239      11.137  27.239 -34.915  1.00  0.00      P1   N  
ATOM   3327  CA  PRO P 239      12.348  27.251 -34.075  1.00  0.00      P1   C  
ATOM   3328  C   PRO P 239      13.326  28.322 -34.470  1.00  0.00      P1   C  
ATOM   3329  O   PRO P 239      13.197  28.979 -35.514  1.00  0.00      P1   O  
ATOM   3330  CB  PRO P 239      12.897  25.852 -34.225  1.00  0.00      P1   C  
ATOM   3331  CG  PRO P 239      12.598  25.623 -35.707  1.00  0.00      P1   C  
ATOM   3332  CD  PRO P 239      11.144  26.024 -35.775  1.00  0.00      P1   C  
ATOM   3333  HA  PRO P 239      12.125  27.499 -33.053  1.00  0.00      P1   H  
ATOM   3334  HB1 PRO P 239      12.263  25.057 -33.767  1.00  0.00      P1   H  
ATOM   3335  HB2 PRO P 239      13.909  25.727 -33.787  1.00  0.00      P1   H  
ATOM   3336  HG1 PRO P 239      12.695  24.575 -36.059  1.00  0.00      P1   H  
ATOM   3337  HG2 PRO P 239      13.161  26.316 -36.365  1.00  0.00      P1   H  
ATOM   3338  HD1 PRO P 239      10.482  25.316 -35.230  1.00  0.00      P1   H  
ATOM   3339  HD2 PRO P 239      10.831  26.118 -36.829  1.00  0.00      P1   H  
ATOM   3340  N   LEU P 240      14.319  28.554 -33.717  1.00  0.00      P1   N  
ATOM   3341  CA  LEU P 240      15.343  29.647 -33.605  1.00  0.00      P1   C  
ATOM   3342  C   LEU P 240      16.697  29.092 -33.245  1.00  0.00      P1   C  
ATOM   3343  O   LEU P 240      16.827  28.544 -32.085  1.00  0.00      P1   O  
ATOM   3344  CB  LEU P 240      14.906  30.702 -32.574  1.00  0.00      P1   C  
ATOM   3345  CG  LEU P 240      15.729  31.990 -32.298  1.00  0.00      P1   C  
ATOM   3346  CD1 LEU P 240      15.925  32.787 -33.604  1.00  0.00      P1   C  
ATOM   3347  CD2 LEU P 240      15.067  32.780 -31.114  1.00  0.00      P1   C  
ATOM   3348  HN  LEU P 240      14.437  27.900 -32.950  1.00  0.00      P1   H  
ATOM   3349  HA  LEU P 240      15.382  30.095 -34.576  1.00  0.00      P1   H  
ATOM   3350  HB1 LEU P 240      13.910  31.062 -32.900  1.00  0.00      P1   H  
ATOM   3351  HB2 LEU P 240      14.790  30.147 -31.623  1.00  0.00      P1   H  
ATOM   3352  HG  LEU P 240      16.667  31.555 -31.904  1.00  0.00      P1   H  
ATOM   3353 HD11 LEU P 240      16.582  33.669 -33.436  1.00  0.00      P1   H  
ATOM   3354 HD12 LEU P 240      16.459  32.129 -34.311  1.00  0.00      P1   H  
ATOM   3355 HD13 LEU P 240      14.928  33.039 -34.025  1.00  0.00      P1   H  
ATOM   3356 HD21 LEU P 240      15.026  32.028 -30.304  1.00  0.00      P1   H  
ATOM   3357 HD22 LEU P 240      15.678  33.683 -30.895  1.00  0.00      P1   H  
ATOM   3358 HD23 LEU P 240      14.035  33.056 -31.417  1.00  0.00      P1   H  
ATOM   3359  N   LYS P 241      17.673  29.154 -34.153  1.00  0.00      P1   N  
ATOM   3360  CA  LYS P 241      18.958  28.405 -33.993  1.00  0.00      P1   C  
ATOM   3361  C   LYS P 241      20.204  29.111 -34.683  1.00  0.00      P1   C  
ATOM   3362  O   LYS P 241      20.065  30.148 -35.384  1.00  0.00      P1   O  
ATOM   3363  CB  LYS P 241      18.620  26.926 -34.483  1.00  0.00      P1   C  
ATOM   3364  CG  LYS P 241      19.651  25.891 -34.184  1.00  0.00      P1   C  
ATOM   3365  CD  LYS P 241      19.951  25.645 -32.703  1.00  0.00      P1   C  
ATOM   3366  CE  LYS P 241      20.746  24.351 -32.471  1.00  0.00      P1   C  
ATOM   3367  NZ  LYS P 241      22.114  24.423 -32.905  1.00  0.00      P1   N1+
ATOM   3368  HN  LYS P 241      17.628  29.669 -35.006  1.00  0.00      P1   H  
ATOM   3369  HA  LYS P 241      19.292  28.403 -32.979  1.00  0.00      P1   H  
ATOM   3370  HB1 LYS P 241      17.739  26.584 -33.906  1.00  0.00      P1   H  
ATOM   3371  HB2 LYS P 241      18.365  26.959 -35.564  1.00  0.00      P1   H  
ATOM   3372  HG1 LYS P 241      19.353  24.904 -34.600  1.00  0.00      P1   H  
ATOM   3373  HG2 LYS P 241      20.600  26.049 -34.722  1.00  0.00      P1   H  
ATOM   3374  HD1 LYS P 241      20.407  26.529 -32.221  1.00  0.00      P1   H  
ATOM   3375  HD2 LYS P 241      18.941  25.396 -32.312  1.00  0.00      P1   H  
ATOM   3376  HE1 LYS P 241      20.871  24.146 -31.387  1.00  0.00      P1   H  
ATOM   3377  HE2 LYS P 241      20.294  23.457 -32.953  1.00  0.00      P1   H  
ATOM   3378  HZ1 LYS P 241      22.664  23.564 -32.693  1.00  0.00      P1   H  
ATOM   3379  HZ2 LYS P 241      22.218  24.588 -33.923  1.00  0.00      P1   H  
ATOM   3380  HZ3 LYS P 241      22.654  25.206 -32.488  1.00  0.00      P1   H  
ATOM   3381  N   GLY P 242      21.447  28.603 -34.514  1.00  0.00      P1   N  
ATOM   3382  CA  GLY P 242      22.646  28.954 -35.345  1.00  0.00      P1   C  
ATOM   3383  C   GLY P 242      22.455  28.793 -36.852  1.00  0.00      P1   C  
ATOM   3384  O   GLY P 242      23.122  29.530 -37.519  1.00  0.00      P1   O  
ATOM   3385  HN  GLY P 242      21.645  27.920 -33.822  1.00  0.00      P1   H  
ATOM   3386  HA1 GLY P 242      23.458  28.253 -35.232  1.00  0.00      P1   H  
ATOM   3387  HA2 GLY P 242      22.891  29.980 -35.119  1.00  0.00      P1   H  
ATOM   3388  N   ASN P 243      21.628  27.854 -37.387  1.00  0.00      P1   N  
ATOM   3389  CA  ASN P 243      21.594  27.519 -38.810  1.00  0.00      P1   C  
ATOM   3390  C   ASN P 243      20.877  28.558 -39.693  1.00  0.00      P1   C  
ATOM   3391  O   ASN P 243      21.149  28.572 -40.924  1.00  0.00      P1   O  
ATOM   3392  CB  ASN P 243      20.963  26.161 -39.041  1.00  0.00      P1   C  
ATOM   3393  CG  ASN P 243      21.591  25.037 -38.235  1.00  0.00      P1   C  
ATOM   3394  ND2 ASN P 243      22.386  24.141 -38.861  1.00  0.00      P1   N  
ATOM   3395  OD1 ASN P 243      21.420  24.888 -37.053  1.00  0.00      P1   O  
ATOM   3396  HN  ASN P 243      21.005  27.355 -36.794  1.00  0.00      P1   H  
ATOM   3397  HA  ASN P 243      22.627  27.369 -39.074  1.00  0.00      P1   H  
ATOM   3398  HB1 ASN P 243      19.921  26.267 -38.672  1.00  0.00      P1   H  
ATOM   3399  HB2 ASN P 243      21.042  25.968 -40.131  1.00  0.00      P1   H  
ATOM   3400 HD21 ASN P 243      22.736  23.415 -38.264  1.00  0.00      P1   H  
ATOM   3401 HD22 ASN P 243      22.576  24.242 -39.836  1.00  0.00      P1   H  
ATOM   3402  N   CYS P 244      20.014  29.380 -39.186  1.00  0.00      P1   N  
ATOM   3403  CA  CYS P 244      19.510  30.547 -39.932  1.00  0.00      P1   C  
ATOM   3404  C   CYS P 244      18.443  30.125 -40.996  1.00  0.00      P1   C  
ATOM   3405  O   CYS P 244      18.589  30.458 -42.148  1.00  0.00      P1   O  
ATOM   3406  CB  CYS P 244      20.544  31.652 -40.456  1.00  0.00      P1   C  
ATOM   3407  SG  CYS P 244      21.702  32.576 -39.455  1.00  0.00      P1   S  
ATOM   3408  HN  CYS P 244      19.630  29.364 -38.284  1.00  0.00      P1   H  
ATOM   3409  HA  CYS P 244      18.944  31.150 -39.243  1.00  0.00      P1   H  
ATOM   3410  HB1 CYS P 244      21.043  31.181 -41.321  1.00  0.00      P1   H  
ATOM   3411  HB2 CYS P 244      19.932  32.486 -40.865  1.00  0.00      P1   H  
ATOM   3412  HG1 CYS P 244      22.372  31.481 -39.129  1.00  0.00      P1   H  
ATOM   3413  N   THR P 245      17.394  29.370 -40.556  1.00  0.00      P1   N  
ATOM   3414  CA  THR P 245      16.249  28.899 -41.296  1.00  0.00      P1   C  
ATOM   3415  C   THR P 245      15.065  29.423 -40.547  1.00  0.00      P1   C  
ATOM   3416  O   THR P 245      15.180  29.947 -39.431  1.00  0.00      P1   O  
ATOM   3417  CB  THR P 245      16.107  27.373 -41.285  1.00  0.00      P1   C  
ATOM   3418  CG2 THR P 245      17.307  26.719 -42.037  1.00  0.00      P1   C  
ATOM   3419  OG1 THR P 245      16.036  26.838 -39.945  1.00  0.00      P1   O  
ATOM   3420  HN  THR P 245      17.391  29.055 -39.607  1.00  0.00      P1   H  
ATOM   3421  HA  THR P 245      16.214  29.337 -42.277  1.00  0.00      P1   H  
ATOM   3422  HB  THR P 245      15.259  27.116 -41.946  1.00  0.00      P1   H  
ATOM   3423  HG1 THR P 245      15.956  25.884 -39.970  1.00  0.00      P1   H  
ATOM   3424 HG21 THR P 245      17.238  25.631 -42.248  1.00  0.00      P1   H  
ATOM   3425 HG22 THR P 245      17.289  27.168 -43.053  1.00  0.00      P1   H  
ATOM   3426 HG23 THR P 245      18.296  27.008 -41.617  1.00  0.00      P1   H  
ATOM   3427  N   HIS P 246      13.907  29.277 -41.214  1.00  0.00      P1   N  
ATOM   3428  CA  HIS P 246      12.555  29.602 -40.617  1.00  0.00      P1   C  
ATOM   3429  C   HIS P 246      11.386  28.667 -41.135  1.00  0.00      P1   C  
ATOM   3430  O   HIS P 246      10.561  29.171 -41.871  1.00  0.00      P1   O  
ATOM   3431  CB  HIS P 246      12.303  31.057 -40.699  1.00  0.00      P1   C  
ATOM   3432  CG  HIS P 246      11.117  31.638 -40.018  1.00  0.00      P1   C  
ATOM   3433  CD2 HIS P 246       9.783  31.774 -40.292  1.00  0.00      P1   C  
ATOM   3434  ND1 HIS P 246      11.345  32.227 -38.826  1.00  0.00      P1   N  
ATOM   3435  CE1 HIS P 246      10.163  32.817 -38.409  1.00  0.00      P1   C  
ATOM   3436  NE2 HIS P 246       9.133  32.503 -39.317  1.00  0.00      P1   N  
ATOM   3437  HN  HIS P 246      13.817  28.942 -42.148  1.00  0.00      P1   H  
ATOM   3438  HA  HIS P 246      12.632  29.391 -39.571  1.00  0.00      P1   H  
ATOM   3439  HB1 HIS P 246      13.212  31.514 -40.255  1.00  0.00      P1   H  
ATOM   3440  HB2 HIS P 246      12.227  31.250 -41.788  1.00  0.00      P1   H  
ATOM   3441  HD1 HIS P 246      12.118  32.338 -38.228  1.00  0.00      P1   H  
ATOM   3442  HD2 HIS P 246       9.183  31.416 -41.121  1.00  0.00      P1   H  
ATOM   3443  HE1 HIS P 246      10.042  33.422 -37.522  1.00  0.00      P1   H  
ATOM   3444  N   PRO P 247      11.293  27.327 -40.852  1.00  0.00      P1   N  
ATOM   3445  CA  PRO P 247      10.343  26.369 -41.346  1.00  0.00      P1   C  
ATOM   3446  C   PRO P 247       9.033  26.424 -40.531  1.00  0.00      P1   C  
ATOM   3447  O   PRO P 247       8.589  25.402 -39.981  1.00  0.00      P1   O  
ATOM   3448  CB  PRO P 247      11.131  25.015 -41.137  1.00  0.00      P1   C  
ATOM   3449  CG  PRO P 247      11.806  25.183 -39.805  1.00  0.00      P1   C  
ATOM   3450  CD  PRO P 247      12.423  26.547 -40.145  1.00  0.00      P1   C  
ATOM   3451  HA  PRO P 247      10.093  26.460 -42.390  1.00  0.00      P1   H  
ATOM   3452  HB1 PRO P 247      11.848  25.027 -41.994  1.00  0.00      P1   H  
ATOM   3453  HB2 PRO P 247      10.504  24.111 -41.229  1.00  0.00      P1   H  
ATOM   3454  HG1 PRO P 247      12.479  24.354 -39.479  1.00  0.00      P1   H  
ATOM   3455  HG2 PRO P 247      11.059  25.319 -39.010  1.00  0.00      P1   H  
ATOM   3456  HD1 PRO P 247      13.328  26.543 -40.784  1.00  0.00      P1   H  
ATOM   3457  HD2 PRO P 247      12.697  27.097 -39.239  1.00  0.00      P1   H  
ATOM   3458  N   GLU P 248       8.294  27.612 -40.447  1.00  0.00      P1   N  
ATOM   3459  CA  GLU P 248       7.040  27.706 -39.709  1.00  0.00      P1   C  
ATOM   3460  C   GLU P 248       5.963  26.974 -40.517  1.00  0.00      P1   C  
ATOM   3461  O   GLU P 248       5.539  27.520 -41.552  1.00  0.00      P1   O  
ATOM   3462  CB  GLU P 248       6.676  29.148 -39.433  1.00  0.00      P1   C  
ATOM   3463  CG  GLU P 248       5.411  29.324 -38.557  1.00  0.00      P1   C  
ATOM   3464  CD  GLU P 248       4.870  30.663 -38.206  1.00  0.00      P1   C  
ATOM   3465  OE1 GLU P 248       3.702  30.981 -38.471  1.00  0.00      P1   O  
ATOM   3466  OE2 GLU P 248       5.683  31.462 -37.614  1.00  0.00      P1   O1-
ATOM   3467  HN  GLU P 248       8.599  28.428 -40.910  1.00  0.00      P1   H  
ATOM   3468  HA  GLU P 248       7.151  27.211 -38.761  1.00  0.00      P1   H  
ATOM   3469  HB1 GLU P 248       7.523  29.612 -38.888  1.00  0.00      P1   H  
ATOM   3470  HB2 GLU P 248       6.571  29.678 -40.404  1.00  0.00      P1   H  
ATOM   3471  HG1 GLU P 248       4.531  28.886 -39.074  1.00  0.00      P1   H  
ATOM   3472  HG2 GLU P 248       5.608  28.682 -37.672  1.00  0.00      P1   H  
ATOM   3473  N   ASP P 249       5.439  25.792 -39.997  1.00  0.00      P1   N  
ATOM   3474  CA  ASP P 249       4.180  25.155 -40.326  1.00  0.00      P1   C  
ATOM   3475  C   ASP P 249       4.153  24.545 -41.755  1.00  0.00      P1   C  
ATOM   3476  O   ASP P 249       4.843  24.884 -42.678  1.00  0.00      P1   O  
ATOM   3477  CB  ASP P 249       2.931  25.959 -39.821  1.00  0.00      P1   C  
ATOM   3478  CG  ASP P 249       1.578  25.335 -39.861  1.00  0.00      P1   C  
ATOM   3479  OD1 ASP P 249       0.970  25.095 -38.788  1.00  0.00      P1   O  
ATOM   3480  OD2 ASP P 249       1.159  25.100 -41.013  1.00  0.00      P1   O1-
ATOM   3481  HN  ASP P 249       5.954  25.297 -39.292  1.00  0.00      P1   H  
ATOM   3482  HA  ASP P 249       4.185  24.333 -39.640  1.00  0.00      P1   H  
ATOM   3483  HB1 ASP P 249       3.114  26.275 -38.773  1.00  0.00      P1   H  
ATOM   3484  HB2 ASP P 249       2.865  26.925 -40.359  1.00  0.00      P1   H  
ATOM   3485  N   MET P 250       3.297  23.528 -42.006  1.00  0.00      P1   N  
ATOM   3486  CA  MET P 250       3.131  22.885 -43.312  1.00  0.00      P1   C  
ATOM   3487  C   MET P 250       2.426  23.892 -44.396  1.00  0.00      P1   C  
ATOM   3488  O   MET P 250       3.014  24.065 -45.494  1.00  0.00      P1   O  
ATOM   3489  CB  MET P 250       2.202  21.699 -43.154  1.00  0.00      P1   C  
ATOM   3490  CG  MET P 250       1.968  20.804 -44.405  1.00  0.00      P1   C  
ATOM   3491  SD  MET P 250       0.889  19.369 -44.121  1.00  0.00      P1   S  
ATOM   3492  CE  MET P 250       1.050  18.761 -45.832  1.00  0.00      P1   C  
ATOM   3493  HN  MET P 250       2.737  23.196 -41.250  1.00  0.00      P1   H  
ATOM   3494  HA  MET P 250       4.091  22.562 -43.686  1.00  0.00      P1   H  
ATOM   3495  HB1 MET P 250       2.665  21.077 -42.360  1.00  0.00      P1   H  
ATOM   3496  HB2 MET P 250       1.183  21.988 -42.825  1.00  0.00      P1   H  
ATOM   3497  HG1 MET P 250       1.535  21.368 -45.246  1.00  0.00      P1   H  
ATOM   3498  HG2 MET P 250       2.972  20.414 -44.685  1.00  0.00      P1   H  
ATOM   3499  HE1 MET P 250       2.098  18.465 -46.051  1.00  0.00      P1   H  
ATOM   3500  HE2 MET P 250       0.539  17.787 -45.981  1.00  0.00      P1   H  
ATOM   3501  HE3 MET P 250       0.623  19.490 -46.556  1.00  0.00      P1   H  
ATOM   3502  N   LYS P 251       1.265  24.447 -44.041  1.00  0.00      P1   N  
ATOM   3503  CA  LYS P 251       0.276  25.013 -44.924  1.00  0.00      P1   C  
ATOM   3504  C   LYS P 251      -0.437  26.246 -44.364  1.00  0.00      P1   C  
ATOM   3505  O   LYS P 251      -1.121  26.854 -45.169  1.00  0.00      P1   O  
ATOM   3506  CB  LYS P 251      -0.701  23.862 -45.014  1.00  0.00      P1   C  
ATOM   3507  CG  LYS P 251      -1.918  23.994 -46.021  1.00  0.00      P1   C  
ATOM   3508  CD  LYS P 251      -1.423  24.118 -47.508  1.00  0.00      P1   C  
ATOM   3509  CE  LYS P 251      -2.530  24.299 -48.531  1.00  0.00      P1   C  
ATOM   3510  NZ  LYS P 251      -3.102  25.645 -48.468  1.00  0.00      P1   N1+
ATOM   3511  HN  LYS P 251       1.001  24.281 -43.097  1.00  0.00      P1   H  
ATOM   3512  HA  LYS P 251       0.772  25.379 -45.795  1.00  0.00      P1   H  
ATOM   3513  HB1 LYS P 251      -0.164  22.946 -45.299  1.00  0.00      P1   H  
ATOM   3514  HB2 LYS P 251      -1.013  23.508 -44.008  1.00  0.00      P1   H  
ATOM   3515  HG1 LYS P 251      -2.498  23.056 -46.069  1.00  0.00      P1   H  
ATOM   3516  HG2 LYS P 251      -2.643  24.784 -45.805  1.00  0.00      P1   H  
ATOM   3517  HD1 LYS P 251      -0.671  24.926 -47.620  1.00  0.00      P1   H  
ATOM   3518  HD2 LYS P 251      -0.882  23.166 -47.660  1.00  0.00      P1   H  
ATOM   3519  HE1 LYS P 251      -2.184  24.042 -49.557  1.00  0.00      P1   H  
ATOM   3520  HE2 LYS P 251      -3.241  23.453 -48.626  1.00  0.00      P1   H  
ATOM   3521  HZ1 LYS P 251      -4.097  25.686 -48.170  1.00  0.00      P1   H  
ATOM   3522  HZ2 LYS P 251      -2.721  26.158 -47.664  1.00  0.00      P1   H  
ATOM   3523  HZ3 LYS P 251      -2.832  26.219 -49.293  1.00  0.00      P1   H  
ATOM   3524  N   LEU P 252      -0.253  26.700 -43.075  1.00  0.00      P1   N  
ATOM   3525  CA  LEU P 252      -1.030  27.855 -42.473  1.00  0.00      P1   C  
ATOM   3526  C   LEU P 252      -0.025  29.067 -42.537  1.00  0.00      P1   C  
ATOM   3527  O   LEU P 252       0.975  29.044 -41.818  1.00  0.00      P1   O  
ATOM   3528  CB  LEU P 252      -1.338  27.529 -40.997  1.00  0.00      P1   C  
ATOM   3529  CG  LEU P 252      -2.135  28.578 -40.243  1.00  0.00      P1   C  
ATOM   3530  CD1 LEU P 252      -3.517  28.898 -40.871  1.00  0.00      P1   C  
ATOM   3531  CD2 LEU P 252      -2.288  28.067 -38.802  1.00  0.00      P1   C  
ATOM   3532  HN  LEU P 252       0.417  26.392 -42.413  1.00  0.00      P1   H  
ATOM   3533  HA  LEU P 252      -1.924  28.088 -43.019  1.00  0.00      P1   H  
ATOM   3534  HB1 LEU P 252      -1.959  26.613 -41.043  1.00  0.00      P1   H  
ATOM   3535  HB2 LEU P 252      -0.428  27.228 -40.431  1.00  0.00      P1   H  
ATOM   3536  HG  LEU P 252      -1.475  29.457 -40.097  1.00  0.00      P1   H  
ATOM   3537 HD11 LEU P 252      -4.040  27.920 -40.823  1.00  0.00      P1   H  
ATOM   3538 HD12 LEU P 252      -4.059  29.634 -40.238  1.00  0.00      P1   H  
ATOM   3539 HD13 LEU P 252      -3.510  29.328 -41.894  1.00  0.00      P1   H  
ATOM   3540 HD21 LEU P 252      -2.950  27.176 -38.781  1.00  0.00      P1   H  
ATOM   3541 HD22 LEU P 252      -1.279  27.873 -38.376  1.00  0.00      P1   H  
ATOM   3542 HD23 LEU P 252      -2.835  28.938 -38.384  1.00  0.00      P1   H  
ATOM   3543  N   CYS P 253      -0.214  30.116 -43.268  1.00  0.00      P1   N  
ATOM   3544  CA  CYS P 253      -1.091  30.421 -44.460  1.00  0.00      P1   C  
ATOM   3545  C   CYS P 253      -0.324  30.161 -45.802  1.00  0.00      P1   C  
ATOM   3546  O   CYS P 253      -1.076  29.918 -46.728  1.00  0.00      P1   O  
ATOM   3547  CB  CYS P 253      -1.449  31.927 -44.465  1.00  0.00      P1   C  
ATOM   3548  SG  CYS P 253      -2.414  32.473 -43.058  1.00  0.00      P1   S  
ATOM   3549  HN  CYS P 253       0.419  30.859 -42.995  1.00  0.00      P1   H  
ATOM   3550  HA  CYS P 253      -2.050  29.929 -44.441  1.00  0.00      P1   H  
ATOM   3551  HB1 CYS P 253      -0.540  32.563 -44.498  1.00  0.00      P1   H  
ATOM   3552  HB2 CYS P 253      -2.000  32.123 -45.410  1.00  0.00      P1   H  
ATOM   3553  HG1 CYS P 253      -1.377  32.292 -42.285  1.00  0.00      P1   H  
ATOM   3554  N   THR P 254       0.972  30.221 -45.881  1.00  0.00      P1   N  
ATOM   3555  CA  THR P 254       1.760  29.662 -47.029  1.00  0.00      P1   C  
ATOM   3556  C   THR P 254       2.830  28.824 -46.442  1.00  0.00      P1   C  
ATOM   3557  O   THR P 254       3.246  29.042 -45.289  1.00  0.00      P1   O  
ATOM   3558  CB  THR P 254       2.269  30.753 -47.934  1.00  0.00      P1   C  
ATOM   3559  CG2 THR P 254       3.133  31.790 -47.152  1.00  0.00      P1   C  
ATOM   3560  OG1 THR P 254       3.091  30.268 -48.986  1.00  0.00      P1   O  
ATOM   3561  HN  THR P 254       1.524  30.624 -45.163  1.00  0.00      P1   H  
ATOM   3562  HA  THR P 254       1.196  29.044 -47.702  1.00  0.00      P1   H  
ATOM   3563  HB  THR P 254       1.382  31.299 -48.320  1.00  0.00      P1   H  
ATOM   3564  HG1 THR P 254       3.224  31.030 -49.540  1.00  0.00      P1   H  
ATOM   3565 HG21 THR P 254       4.040  31.339 -46.703  1.00  0.00      P1   H  
ATOM   3566 HG22 THR P 254       3.396  32.629 -47.836  1.00  0.00      P1   H  
ATOM   3567 HG23 THR P 254       2.629  32.280 -46.302  1.00  0.00      P1   H  
ATOM   3568  N   VAL P 255       3.337  27.806 -47.252  1.00  0.00      P1   N  
ATOM   3569  CA  VAL P 255       4.474  26.975 -46.920  1.00  0.00      P1   C  
ATOM   3570  C   VAL P 255       5.754  27.780 -46.617  1.00  0.00      P1   C  
ATOM   3571  O   VAL P 255       6.476  27.385 -45.681  1.00  0.00      P1   O  
ATOM   3572  CB  VAL P 255       4.739  25.814 -47.891  1.00  0.00      P1   C  
ATOM   3573  CG1 VAL P 255       5.189  26.289 -49.290  1.00  0.00      P1   C  
ATOM   3574  CG2 VAL P 255       5.763  24.841 -47.353  1.00  0.00      P1   C  
ATOM   3575  HN  VAL P 255       2.916  27.597 -48.122  1.00  0.00      P1   H  
ATOM   3576  HA  VAL P 255       4.215  26.647 -45.923  1.00  0.00      P1   H  
ATOM   3577  HB  VAL P 255       3.799  25.225 -47.891  1.00  0.00      P1   H  
ATOM   3578 HG11 VAL P 255       5.300  25.410 -49.961  1.00  0.00      P1   H  
ATOM   3579 HG12 VAL P 255       4.421  26.934 -49.755  1.00  0.00      P1   H  
ATOM   3580 HG13 VAL P 255       6.131  26.877 -49.272  1.00  0.00      P1   H  
ATOM   3581 HG21 VAL P 255       6.792  25.258 -47.296  1.00  0.00      P1   H  
ATOM   3582 HG22 VAL P 255       5.434  24.469 -46.362  1.00  0.00      P1   H  
ATOM   3583 HG23 VAL P 255       5.903  23.984 -48.042  1.00  0.00      P1   H  
ATOM   3584  N   ILE P 256       6.064  28.843 -47.393  1.00  0.00      P1   N  
ATOM   3585  CA  ILE P 256       7.320  29.622 -47.321  1.00  0.00      P1   C  
ATOM   3586  C   ILE P 256       7.407  30.333 -45.991  1.00  0.00      P1   C  
ATOM   3587  O   ILE P 256       6.405  30.528 -45.284  1.00  0.00      P1   O  
ATOM   3588  CB  ILE P 256       7.679  30.439 -48.605  1.00  0.00      P1   C  
ATOM   3589  CG1 ILE P 256       6.696  31.656 -48.751  1.00  0.00      P1   C  
ATOM   3590  CG2 ILE P 256       7.742  29.458 -49.829  1.00  0.00      P1   C  
ATOM   3591  CD1 ILE P 256       7.073  32.542 -49.947  1.00  0.00      P1   C  
ATOM   3592  HN  ILE P 256       5.436  29.173 -48.073  1.00  0.00      P1   H  
ATOM   3593  HA  ILE P 256       8.013  28.803 -47.342  1.00  0.00      P1   H  
ATOM   3594  HB  ILE P 256       8.690  30.849 -48.423  1.00  0.00      P1   H  
ATOM   3595 HG11 ILE P 256       5.665  31.307 -48.939  1.00  0.00      P1   H  
ATOM   3596 HG12 ILE P 256       6.746  32.281 -47.842  1.00  0.00      P1   H  
ATOM   3597 HG21 ILE P 256       6.744  29.013 -49.975  1.00  0.00      P1   H  
ATOM   3598 HG22 ILE P 256       8.091  30.015 -50.713  1.00  0.00      P1   H  
ATOM   3599 HG23 ILE P 256       8.405  28.594 -49.609  1.00  0.00      P1   H  
ATOM   3600  HD1 ILE P 256       6.957  32.022 -50.910  1.00  0.00      P1   H  
ATOM   3601  HD2 ILE P 256       6.407  33.430 -50.016  1.00  0.00      P1   H  
ATOM   3602  HD3 ILE P 256       8.126  32.896 -49.988  1.00  0.00      P1   H  
ATOM   3603  N   MET P 257       8.634  30.710 -45.665  1.00  0.00      P1   N  
ATOM   3604  CA  MET P 257       8.884  31.549 -44.455  1.00  0.00      P1   C  
ATOM   3605  C   MET P 257       8.235  32.871 -44.413  1.00  0.00      P1   C  
ATOM   3606  O   MET P 257       7.850  33.250 -43.323  1.00  0.00      P1   O  
ATOM   3607  CB  MET P 257      10.438  31.540 -44.191  1.00  0.00      P1   C  
ATOM   3608  CG  MET P 257      11.250  32.365 -45.077  1.00  0.00      P1   C  
ATOM   3609  SD  MET P 257      13.043  32.534 -44.814  1.00  0.00      P1   S  
ATOM   3610  CE  MET P 257      13.366  33.576 -46.266  1.00  0.00      P1   C  
ATOM   3611  HN  MET P 257       9.358  30.324 -46.204  1.00  0.00      P1   H  
ATOM   3612  HA  MET P 257       8.427  31.033 -43.623  1.00  0.00      P1   H  
ATOM   3613  HB1 MET P 257      10.536  32.012 -43.192  1.00  0.00      P1   H  
ATOM   3614  HB2 MET P 257      10.820  30.503 -44.291  1.00  0.00      P1   H  
ATOM   3615  HG1 MET P 257      10.990  31.957 -46.055  1.00  0.00      P1   H  
ATOM   3616  HG2 MET P 257      10.907  33.421 -45.049  1.00  0.00      P1   H  
ATOM   3617  HE1 MET P 257      14.443  33.839 -46.214  1.00  0.00      P1   H  
ATOM   3618  HE2 MET P 257      13.080  33.020 -47.185  1.00  0.00      P1   H  
ATOM   3619  HE3 MET P 257      12.824  34.546 -46.247  1.00  0.00      P1   H  
ATOM   3620  N   LYS P 258       8.136  33.589 -45.586  1.00  0.00      P1   N  
ATOM   3621  CA  LYS P 258       7.739  34.929 -45.558  1.00  0.00      P1   C  
ATOM   3622  C   LYS P 258       6.264  35.113 -45.231  1.00  0.00      P1   C  
ATOM   3623  O   LYS P 258       5.509  34.333 -45.861  1.00  0.00      P1   O  
ATOM   3624  CB  LYS P 258       8.062  35.645 -46.881  1.00  0.00      P1   C  
ATOM   3625  CG  LYS P 258       7.822  37.113 -46.914  1.00  0.00      P1   C  
ATOM   3626  CD  LYS P 258       8.173  37.814 -48.202  1.00  0.00      P1   C  
ATOM   3627  CE  LYS P 258       7.901  39.344 -48.113  1.00  0.00      P1   C  
ATOM   3628  NZ  LYS P 258       8.183  39.956 -49.449  1.00  0.00      P1   N1+
ATOM   3629  HN  LYS P 258       8.368  33.222 -46.455  1.00  0.00      P1   H  
ATOM   3630  HA  LYS P 258       8.269  35.419 -44.761  1.00  0.00      P1   H  
ATOM   3631  HB1 LYS P 258       9.138  35.487 -47.107  1.00  0.00      P1   H  
ATOM   3632  HB2 LYS P 258       7.452  35.065 -47.604  1.00  0.00      P1   H  
ATOM   3633  HG1 LYS P 258       6.760  37.385 -46.753  1.00  0.00      P1   H  
ATOM   3634  HG2 LYS P 258       8.432  37.572 -46.108  1.00  0.00      P1   H  
ATOM   3635  HD1 LYS P 258       9.224  37.689 -48.541  1.00  0.00      P1   H  
ATOM   3636  HD2 LYS P 258       7.550  37.398 -49.020  1.00  0.00      P1   H  
ATOM   3637  HE1 LYS P 258       6.844  39.576 -47.862  1.00  0.00      P1   H  
ATOM   3638  HE2 LYS P 258       8.504  39.875 -47.346  1.00  0.00      P1   H  
ATOM   3639  HZ1 LYS P 258       9.192  39.895 -49.694  1.00  0.00      P1   H  
ATOM   3640  HZ2 LYS P 258       7.546  39.613 -50.197  1.00  0.00      P1   H  
ATOM   3641  HZ3 LYS P 258       7.951  40.957 -49.295  1.00  0.00      P1   H  
ATOM   3642  N   SER P 259       5.898  36.041 -44.334  1.00  0.00      P1   N  
ATOM   3643  CA  SER P 259       4.506  36.128 -43.884  1.00  0.00      P1   C  
ATOM   3644  C   SER P 259       3.406  36.698 -44.824  1.00  0.00      P1   C  
ATOM   3645  O   SER P 259       3.711  37.613 -45.545  1.00  0.00      P1   O  
ATOM   3646  CB  SER P 259       4.394  36.832 -42.443  1.00  0.00      P1   C  
ATOM   3647  OG  SER P 259       3.055  36.745 -41.909  1.00  0.00      P1   O  
ATOM   3648  HN  SER P 259       6.524  36.707 -43.930  1.00  0.00      P1   H  
ATOM   3649  HA  SER P 259       4.242  35.101 -43.675  1.00  0.00      P1   H  
ATOM   3650  HB1 SER P 259       5.036  36.355 -41.671  1.00  0.00      P1   H  
ATOM   3651  HB2 SER P 259       4.664  37.887 -42.662  1.00  0.00      P1   H  
ATOM   3652  HG1 SER P 259       3.109  37.259 -41.101  1.00  0.00      P1   H  
ATOM   3653  N   ASN P 260       2.191  36.108 -44.779  1.00  0.00      P1   N  
ATOM   3654  CA  ASN P 260       1.148  36.337 -45.804  1.00  0.00      P1   C  
ATOM   3655  C   ASN P 260      -0.229  36.170 -45.125  1.00  0.00      P1   C  
ATOM   3656  O   ASN P 260      -0.360  35.235 -44.291  1.00  0.00      P1   O  
ATOM   3657  CB  ASN P 260       1.417  35.319 -46.858  1.00  0.00      P1   C  
ATOM   3658  CG  ASN P 260       0.369  35.450 -48.070  1.00  0.00      P1   C  
ATOM   3659  ND2 ASN P 260       0.778  36.141 -49.115  1.00  0.00      P1   N  
ATOM   3660  OD1 ASN P 260      -0.700  34.902 -47.931  1.00  0.00      P1   O  
ATOM   3661  HN  ASN P 260       1.822  35.408 -44.167  1.00  0.00      P1   H  
ATOM   3662  HA  ASN P 260       1.173  37.346 -46.177  1.00  0.00      P1   H  
ATOM   3663  HB1 ASN P 260       2.460  35.446 -47.215  1.00  0.00      P1   H  
ATOM   3664  HB2 ASN P 260       1.432  34.260 -46.524  1.00  0.00      P1   H  
ATOM   3665 HD21 ASN P 260       0.202  36.237 -49.928  1.00  0.00      P1   H  
ATOM   3666 HD22 ASN P 260       1.678  36.574 -49.095  1.00  0.00      P1   H  
ATOM   3667  N   GLY P 261      -1.222  37.019 -45.456  1.00  0.00      P1   N  
ATOM   3668  CA  GLY P 261      -2.603  36.996 -44.971  1.00  0.00      P1   C  
ATOM   3669  C   GLY P 261      -3.517  35.994 -45.633  1.00  0.00      P1   C  
ATOM   3670  O   GLY P 261      -4.451  35.656 -44.955  1.00  0.00      P1   O  
ATOM   3671  HN  GLY P 261      -1.099  37.762 -46.114  1.00  0.00      P1   H  
ATOM   3672  HA1 GLY P 261      -3.032  37.984 -45.017  1.00  0.00      P1   H  
ATOM   3673  HA2 GLY P 261      -2.561  36.641 -43.953  1.00  0.00      P1   H  
ATOM   3674  N   SER P 262      -3.354  35.561 -46.880  1.00  0.00      P1   N  
ATOM   3675  CA  SER P 262      -4.360  34.957 -47.734  1.00  0.00      P1   C  
ATOM   3676  C   SER P 262      -4.076  33.503 -47.910  1.00  0.00      P1   C  
ATOM   3677  O   SER P 262      -2.987  33.042 -47.930  1.00  0.00      P1   O  
ATOM   3678  CB  SER P 262      -4.306  35.492 -49.131  1.00  0.00      P1   C  
ATOM   3679  OG  SER P 262      -5.296  34.954 -50.014  1.00  0.00      P1   O  
ATOM   3680  HN  SER P 262      -2.482  35.667 -47.355  1.00  0.00      P1   H  
ATOM   3681  HA  SER P 262      -5.346  35.169 -47.365  1.00  0.00      P1   H  
ATOM   3682  HB1 SER P 262      -4.489  36.586 -49.069  1.00  0.00      P1   H  
ATOM   3683  HB2 SER P 262      -3.328  35.324 -49.630  1.00  0.00      P1   H  
ATOM   3684  HG1 SER P 262      -5.255  35.369 -50.875  1.00  0.00      P1   H  
ATOM   3685  N   PHE P 263      -5.044  32.551 -48.134  1.00  0.00      P1   N  
ATOM   3686  CA  PHE P 263      -6.446  32.662 -47.905  1.00  0.00      P1   C  
ATOM   3687  C   PHE P 263      -6.871  32.806 -46.462  1.00  0.00      P1   C  
ATOM   3688  O   PHE P 263      -7.800  33.664 -46.325  1.00  0.00      P1   O  
ATOM   3689  CB  PHE P 263      -7.339  31.524 -48.440  1.00  0.00      P1   C  
ATOM   3690  CG  PHE P 263      -7.059  31.379 -49.905  1.00  0.00      P1   C  
ATOM   3691  CD1 PHE P 263      -6.226  30.345 -50.317  1.00  0.00      P1   C  
ATOM   3692  CD2 PHE P 263      -7.690  32.254 -50.814  1.00  0.00      P1   C  
ATOM   3693  CE1 PHE P 263      -5.958  30.280 -51.699  1.00  0.00      P1   C  
ATOM   3694  CE2 PHE P 263      -7.407  32.212 -52.163  1.00  0.00      P1   C  
ATOM   3695  CZ  PHE P 263      -6.478  31.207 -52.639  1.00  0.00      P1   C  
ATOM   3696  HN  PHE P 263      -4.672  31.670 -48.390  1.00  0.00      P1   H  
ATOM   3697  HA  PHE P 263      -6.844  33.498 -48.458  1.00  0.00      P1   H  
ATOM   3698  HB1 PHE P 263      -7.137  30.525 -47.993  1.00  0.00      P1   H  
ATOM   3699  HB2 PHE P 263      -8.415  31.768 -48.313  1.00  0.00      P1   H  
ATOM   3700  HD1 PHE P 263      -5.779  29.610 -49.667  1.00  0.00      P1   H  
ATOM   3701  HD2 PHE P 263      -8.378  32.934 -50.328  1.00  0.00      P1   H  
ATOM   3702  HE1 PHE P 263      -5.326  29.495 -52.070  1.00  0.00      P1   H  
ATOM   3703  HE2 PHE P 263      -7.921  32.955 -52.742  1.00  0.00      P1   H  
ATOM   3704  HZ  PHE P 263      -6.201  31.169 -53.677  1.00  0.00      P1   H  
ATOM   3705  N   PRO P 264      -6.429  32.180 -45.423  1.00  0.00      P1   N  
ATOM   3706  CA  PRO P 264      -7.151  31.945 -44.109  1.00  0.00      P1   C  
ATOM   3707  C   PRO P 264      -7.701  33.041 -43.278  1.00  0.00      P1   C  
ATOM   3708  O   PRO P 264      -8.913  33.106 -43.046  1.00  0.00      P1   O  
ATOM   3709  CB  PRO P 264      -6.179  31.125 -43.310  1.00  0.00      P1   C  
ATOM   3710  CG  PRO P 264      -5.866  30.103 -44.429  1.00  0.00      P1   C  
ATOM   3711  CD  PRO P 264      -5.375  31.154 -45.371  1.00  0.00      P1   C  
ATOM   3712  HA  PRO P 264      -8.045  31.381 -44.330  1.00  0.00      P1   H  
ATOM   3713  HB1 PRO P 264      -6.624  30.559 -42.466  1.00  0.00      P1   H  
ATOM   3714  HB2 PRO P 264      -5.278  31.645 -42.894  1.00  0.00      P1   H  
ATOM   3715  HG1 PRO P 264      -6.734  29.447 -44.692  1.00  0.00      P1   H  
ATOM   3716  HG2 PRO P 264      -5.076  29.450 -44.014  1.00  0.00      P1   H  
ATOM   3717  HD1 PRO P 264      -5.137  30.602 -46.305  1.00  0.00      P1   H  
ATOM   3718  HD2 PRO P 264      -4.488  31.763 -45.074  1.00  0.00      P1   H  
ATOM   3719  N   VAL P 265      -6.823  33.973 -42.859  1.00  0.00      P1   N  
ATOM   3720  CA  VAL P 265      -7.294  35.172 -42.170  1.00  0.00      P1   C  
ATOM   3721  C   VAL P 265      -7.727  36.218 -43.120  1.00  0.00      P1   C  
ATOM   3722  O   VAL P 265      -8.077  37.369 -42.648  1.00  0.00      P1   O  
ATOM   3723  CB  VAL P 265      -6.283  35.680 -41.156  1.00  0.00      P1   C  
ATOM   3724  CG1 VAL P 265      -5.899  34.593 -40.136  1.00  0.00      P1   C  
ATOM   3725  CG2 VAL P 265      -4.970  36.251 -41.798  1.00  0.00      P1   C  
ATOM   3726  HN  VAL P 265      -5.882  33.881 -43.082  1.00  0.00      P1   H  
ATOM   3727  HA  VAL P 265      -8.071  35.001 -41.445  1.00  0.00      P1   H  
ATOM   3728  HB  VAL P 265      -6.788  36.481 -40.580  1.00  0.00      P1   H  
ATOM   3729 HG11 VAL P 265      -5.298  33.870 -40.720  1.00  0.00      P1   H  
ATOM   3730 HG12 VAL P 265      -5.199  34.987 -39.368  1.00  0.00      P1   H  
ATOM   3731 HG13 VAL P 265      -6.823  34.207 -39.658  1.00  0.00      P1   H  
ATOM   3732 HG21 VAL P 265      -5.136  37.084 -42.513  1.00  0.00      P1   H  
ATOM   3733 HG22 VAL P 265      -4.306  36.691 -41.019  1.00  0.00      P1   H  
ATOM   3734 HG23 VAL P 265      -4.401  35.475 -42.330  1.00  0.00      P1   H  
ATOM   3735  N   ASN P 266      -7.815  35.969 -44.418  1.00  0.00      P1   N  
ATOM   3736  CA  ASN P 266      -8.549  36.855 -45.382  1.00  0.00      P1   C  
ATOM   3737  C   ASN P 266      -8.049  38.313 -45.597  1.00  0.00      P1   C  
ATOM   3738  O   ASN P 266      -8.795  39.304 -45.765  1.00  0.00      P1   O  
ATOM   3739  CB  ASN P 266     -10.112  36.904 -45.118  1.00  0.00      P1   C  
ATOM   3740  CG  ASN P 266     -10.639  35.530 -44.988  1.00  0.00      P1   C  
ATOM   3741  ND2 ASN P 266     -10.634  34.699 -46.023  1.00  0.00      P1   N  
ATOM   3742  OD1 ASN P 266     -11.089  35.179 -43.873  1.00  0.00      P1   O  
ATOM   3743  HN  ASN P 266      -7.475  35.268 -45.041  1.00  0.00      P1   H  
ATOM   3744  HA  ASN P 266      -8.400  36.477 -46.381  1.00  0.00      P1   H  
ATOM   3745  HB1 ASN P 266     -10.227  37.383 -44.131  1.00  0.00      P1   H  
ATOM   3746  HB2 ASN P 266     -10.677  37.478 -45.890  1.00  0.00      P1   H  
ATOM   3747 HD21 ASN P 266     -11.004  33.804 -45.833  1.00  0.00      P1   H  
ATOM   3748 HD22 ASN P 266     -10.259  35.092 -46.847  1.00  0.00      P1   H  
ATOM   3749  N   ARG P 267      -6.677  38.462 -45.622  1.00  0.00      P1   N  
ATOM   3750  CA  ARG P 267      -5.847  39.692 -45.665  1.00  0.00      P1   C  
ATOM   3751  C   ARG P 267      -6.283  40.714 -44.625  1.00  0.00      P1   C  
ATOM   3752  O   ARG P 267      -6.581  41.850 -44.945  1.00  0.00      P1   O  
ATOM   3753  CB  ARG P 267      -5.743  40.221 -47.099  1.00  0.00      P1   C  
ATOM   3754  CG  ARG P 267      -5.175  39.158 -48.097  1.00  0.00      P1   C  
ATOM   3755  CD  ARG P 267      -5.064  39.639 -49.567  1.00  0.00      P1   C  
ATOM   3756  NE  ARG P 267      -4.075  40.800 -49.540  1.00  0.00      P1   N  
ATOM   3757  CZ  ARG P 267      -2.778  40.733 -49.827  1.00  0.00      P1   C  
ATOM   3758  NH1 ARG P 267      -2.066  39.736 -50.348  1.00  0.00      P1   N1+
ATOM   3759  NH2 ARG P 267      -2.080  41.812 -49.574  1.00  0.00      P1   N  
ATOM   3760  HN  ARG P 267      -6.147  37.620 -45.656  1.00  0.00      P1   H  
ATOM   3761  HA  ARG P 267      -4.837  39.386 -45.460  1.00  0.00      P1   H  
ATOM   3762  HB1 ARG P 267      -6.754  40.556 -47.401  1.00  0.00      P1   H  
ATOM   3763  HB2 ARG P 267      -5.053  41.083 -47.090  1.00  0.00      P1   H  
ATOM   3764  HG1 ARG P 267      -4.196  38.846 -47.686  1.00  0.00      P1   H  
ATOM   3765  HG2 ARG P 267      -5.807  38.251 -48.096  1.00  0.00      P1   H  
ATOM   3766  HD1 ARG P 267      -4.747  38.804 -50.219  1.00  0.00      P1   H  
ATOM   3767  HD2 ARG P 267      -6.028  40.089 -49.881  1.00  0.00      P1   H  
ATOM   3768  HE  ARG P 267      -4.507  41.665 -49.280  1.00  0.00      P1   H  
ATOM   3769 HH11 ARG P 267      -1.092  39.932 -50.440  1.00  0.00      P1   H  
ATOM   3770 HH12 ARG P 267      -2.462  38.908 -50.623  1.00  0.00      P1   H  
ATOM   3771 HH21 ARG P 267      -1.106  41.865 -49.786  1.00  0.00      P1   H  
ATOM   3772 HH22 ARG P 267      -2.594  42.558 -49.157  1.00  0.00      P1   H  
ATOM   3773  N   ARG P 268      -6.356  40.296 -43.372  1.00  0.00      P1   N  
ATOM   3774  CA  ARG P 268      -6.635  41.045 -42.123  1.00  0.00      P1   C  
ATOM   3775  C   ARG P 268      -5.678  40.592 -41.051  1.00  0.00      P1   C  
ATOM   3776  O   ARG P 268      -5.594  39.346 -40.912  1.00  0.00      P1   O  
ATOM   3777  CB  ARG P 268      -8.060  40.805 -41.649  1.00  0.00      P1   C  
ATOM   3778  CG  ARG P 268      -9.202  41.271 -42.609  1.00  0.00      P1   C  
ATOM   3779  CD  ARG P 268     -10.545  40.960 -41.964  1.00  0.00      P1   C  
ATOM   3780  NE  ARG P 268     -11.590  41.399 -43.065  1.00  0.00      P1   N  
ATOM   3781  CZ  ARG P 268     -12.876  41.547 -43.172  1.00  0.00      P1   C  
ATOM   3782  NH1 ARG P 268     -13.591  41.513 -42.019  1.00  0.00      P1   N1+
ATOM   3783  NH2 ARG P 268     -13.634  41.734 -44.293  1.00  0.00      P1   N  
ATOM   3784  HN  ARG P 268      -6.201  39.324 -43.167  1.00  0.00      P1   H  
ATOM   3785  HA  ARG P 268      -6.444  42.076 -42.346  1.00  0.00      P1   H  
ATOM   3786  HB1 ARG P 268      -8.238  39.731 -41.422  1.00  0.00      P1   H  
ATOM   3787  HB2 ARG P 268      -8.192  41.390 -40.714  1.00  0.00      P1   H  
ATOM   3788  HG1 ARG P 268      -9.117  42.342 -42.899  1.00  0.00      P1   H  
ATOM   3789  HG2 ARG P 268      -9.106  40.718 -43.562  1.00  0.00      P1   H  
ATOM   3790  HD1 ARG P 268     -10.741  39.875 -41.832  1.00  0.00      P1   H  
ATOM   3791  HD2 ARG P 268     -10.850  41.573 -41.087  1.00  0.00      P1   H  
ATOM   3792  HE  ARG P 268     -11.237  41.569 -44.010  1.00  0.00      P1   H  
ATOM   3793 HH11 ARG P 268     -14.551  41.590 -42.296  1.00  0.00      P1   H  
ATOM   3794 HH12 ARG P 268     -13.184  41.440 -41.156  1.00  0.00      P1   H  
ATOM   3795 HH21 ARG P 268     -14.606  41.840 -44.140  1.00  0.00      P1   H  
ATOM   3796 HH22 ARG P 268     -13.288  41.769 -45.212  1.00  0.00      P1   H  
ATOM   3797  N   ARG P 269      -5.005  41.475 -40.371  1.00  0.00      P1   N  
ATOM   3798  CA  ARG P 269      -4.033  41.079 -39.287  1.00  0.00      P1   C  
ATOM   3799  C   ARG P 269      -4.493  40.241 -38.149  1.00  0.00      P1   C  
ATOM   3800  O   ARG P 269      -5.695  40.151 -37.837  1.00  0.00      P1   O  
ATOM   3801  CB  ARG P 269      -3.609  42.370 -38.610  1.00  0.00      P1   C  
ATOM   3802  CG  ARG P 269      -4.647  43.312 -37.955  1.00  0.00      P1   C  
ATOM   3803  CD  ARG P 269      -3.979  44.600 -37.376  1.00  0.00      P1   C  
ATOM   3804  NE  ARG P 269      -5.138  45.397 -36.835  1.00  0.00      P1   N  
ATOM   3805  CZ  ARG P 269      -4.903  46.515 -36.126  1.00  0.00      P1   C  
ATOM   3806  NH1 ARG P 269      -3.795  46.831 -35.540  1.00  0.00      P1   N1+
ATOM   3807  NH2 ARG P 269      -6.026  47.295 -36.126  1.00  0.00      P1   N  
ATOM   3808  HN  ARG P 269      -5.030  42.415 -40.604  1.00  0.00      P1   H  
ATOM   3809  HA  ARG P 269      -3.204  40.690 -39.861  1.00  0.00      P1   H  
ATOM   3810  HB1 ARG P 269      -2.858  42.221 -37.813  1.00  0.00      P1   H  
ATOM   3811  HB2 ARG P 269      -3.142  43.014 -39.385  1.00  0.00      P1   H  
ATOM   3812  HG1 ARG P 269      -5.500  43.533 -38.627  1.00  0.00      P1   H  
ATOM   3813  HG2 ARG P 269      -5.109  42.753 -37.121  1.00  0.00      P1   H  
ATOM   3814  HD1 ARG P 269      -3.251  44.255 -36.609  1.00  0.00      P1   H  
ATOM   3815  HD2 ARG P 269      -3.504  45.197 -38.184  1.00  0.00      P1   H  
ATOM   3816  HE  ARG P 269      -6.051  45.414 -37.063  1.00  0.00      P1   H  
ATOM   3817 HH11 ARG P 269      -3.788  47.775 -35.131  1.00  0.00      P1   H  
ATOM   3818 HH12 ARG P 269      -2.978  46.307 -35.408  1.00  0.00      P1   H  
ATOM   3819 HH21 ARG P 269      -5.988  48.174 -35.663  1.00  0.00      P1   H  
ATOM   3820 HH22 ARG P 269      -6.902  47.079 -36.549  1.00  0.00      P1   H  
ATOM   3821  N   VAL P 270      -3.505  39.640 -37.506  1.00  0.00      P1   N  
ATOM   3822  CA  VAL P 270      -3.343  38.687 -36.350  1.00  0.00      P1   C  
ATOM   3823  C   VAL P 270      -4.119  37.401 -36.490  1.00  0.00      P1   C  
ATOM   3824  O   VAL P 270      -5.250  37.380 -36.931  1.00  0.00      P1   O  
ATOM   3825  CB  VAL P 270      -3.398  39.384 -35.013  1.00  0.00      P1   C  
ATOM   3826  CG1 VAL P 270      -2.898  38.421 -33.869  1.00  0.00      P1   C  
ATOM   3827  CG2 VAL P 270      -2.433  40.504 -34.969  1.00  0.00      P1   C  
ATOM   3828  HN  VAL P 270      -2.568  39.883 -37.794  1.00  0.00      P1   H  
ATOM   3829  HA  VAL P 270      -2.310  38.414 -36.463  1.00  0.00      P1   H  
ATOM   3830  HB  VAL P 270      -4.432  39.671 -34.734  1.00  0.00      P1   H  
ATOM   3831 HG11 VAL P 270      -2.840  38.957 -32.898  1.00  0.00      P1   H  
ATOM   3832 HG12 VAL P 270      -3.665  37.634 -33.776  1.00  0.00      P1   H  
ATOM   3833 HG13 VAL P 270      -1.894  38.007 -34.107  1.00  0.00      P1   H  
ATOM   3834 HG21 VAL P 270      -1.414  40.090 -35.134  1.00  0.00      P1   H  
ATOM   3835 HG22 VAL P 270      -2.647  41.342 -35.662  1.00  0.00      P1   H  
ATOM   3836 HG23 VAL P 270      -2.349  40.963 -33.962  1.00  0.00      P1   H  
ATOM   3837  N   GLU P 271      -3.516  36.221 -36.070  1.00  0.00      P1   N  
ATOM   3838  CA  GLU P 271      -4.083  34.866 -36.155  1.00  0.00      P1   C  
ATOM   3839  C   GLU P 271      -5.292  34.550 -35.245  1.00  0.00      P1   C  
ATOM   3840  O   GLU P 271      -5.510  35.239 -34.214  1.00  0.00      P1   O  
ATOM   3841  CB  GLU P 271      -2.858  33.891 -36.012  1.00  0.00      P1   C  
ATOM   3842  CG  GLU P 271      -3.150  32.376 -36.240  1.00  0.00      P1   C  
ATOM   3843  CD  GLU P 271      -1.912  31.429 -35.948  1.00  0.00      P1   C  
ATOM   3844  OE1 GLU P 271      -1.470  31.485 -34.763  1.00  0.00      P1   O  
ATOM   3845  OE2 GLU P 271      -1.415  30.694 -36.800  1.00  0.00      P1   O1-
ATOM   3846  HN  GLU P 271      -2.612  36.286 -35.664  1.00  0.00      P1   H  
ATOM   3847  HA  GLU P 271      -4.425  34.735 -37.168  1.00  0.00      P1   H  
ATOM   3848  HB1 GLU P 271      -2.062  34.123 -36.753  1.00  0.00      P1   H  
ATOM   3849  HB2 GLU P 271      -2.445  34.003 -34.986  1.00  0.00      P1   H  
ATOM   3850  HG1 GLU P 271      -3.848  32.068 -35.434  1.00  0.00      P1   H  
ATOM   3851  HG2 GLU P 271      -3.573  32.060 -37.218  1.00  0.00      P1   H  
ATOM   3852  N   ALA P 272      -6.092  33.577 -35.566  1.00  0.00      P1   N  
ATOM   3853  CA  ALA P 272      -7.312  33.214 -34.852  1.00  0.00      P1   C  
ATOM   3854  C   ALA P 272      -7.592  31.710 -35.064  1.00  0.00      P1   C  
ATOM   3855  O   ALA P 272      -7.029  31.094 -35.927  1.00  0.00      P1   O  
ATOM   3856  CB  ALA P 272      -8.494  34.160 -35.190  1.00  0.00      P1   C  
ATOM   3857  HN  ALA P 272      -5.913  33.018 -36.375  1.00  0.00      P1   H  
ATOM   3858  HA  ALA P 272      -7.182  33.254 -33.783  1.00  0.00      P1   H  
ATOM   3859  HB1 ALA P 272      -8.195  35.213 -35.005  1.00  0.00      P1   H  
ATOM   3860  HB2 ALA P 272      -8.609  34.116 -36.294  1.00  0.00      P1   H  
ATOM   3861  HB3 ALA P 272      -9.389  33.870 -34.603  1.00  0.00      P1   H  
ATOM   3862  N   ALA P 273      -8.483  31.201 -34.199  1.00  0.00      P1   N  
ATOM   3863  CA  ALA P 273      -8.680  29.731 -34.133  1.00  0.00      P1   C  
ATOM   3864  C   ALA P 273      -9.735  29.266 -35.119  1.00  0.00      P1   C  
ATOM   3865  O   ALA P 273      -9.508  28.266 -35.788  1.00  0.00      P1   O  
ATOM   3866  CB  ALA P 273      -9.060  29.402 -32.756  1.00  0.00      P1   C  
ATOM   3867  HN  ALA P 273      -8.987  31.811 -33.606  1.00  0.00      P1   H  
ATOM   3868  HA  ALA P 273      -7.785  29.156 -34.315  1.00  0.00      P1   H  
ATOM   3869  HB1 ALA P 273      -9.235  28.305 -32.752  1.00  0.00      P1   H  
ATOM   3870  HB2 ALA P 273      -8.383  29.683 -31.921  1.00  0.00      P1   H  
ATOM   3871  HB3 ALA P 273     -10.010  29.887 -32.447  1.00  0.00      P1   H  
ATOM   3872  N   ARG P 274     -10.850  29.864 -35.275  1.00  0.00      P1   N  
ATOM   3873  CA  ARG P 274     -11.946  29.509 -36.313  1.00  0.00      P1   C  
ATOM   3874  C   ARG P 274     -11.402  29.801 -37.738  1.00  0.00      P1   C  
ATOM   3875  O   ARG P 274     -11.700  29.063 -38.638  1.00  0.00      P1   O  
ATOM   3876  CB  ARG P 274     -13.207  30.394 -36.058  1.00  0.00      P1   C  
ATOM   3877  CG  ARG P 274     -13.901  30.077 -34.727  1.00  0.00      P1   C  
ATOM   3878  CD  ARG P 274     -15.121  30.907 -34.282  1.00  0.00      P1   C  
ATOM   3879  NE  ARG P 274     -16.222  30.767 -35.299  1.00  0.00      P1   N  
ATOM   3880  CZ  ARG P 274     -17.223  31.547 -35.592  1.00  0.00      P1   C  
ATOM   3881  NH1 ARG P 274     -17.674  32.643 -34.870  1.00  0.00      P1   N1+
ATOM   3882  NH2 ARG P 274     -17.948  31.346 -36.671  1.00  0.00      P1   N  
ATOM   3883  HN  ARG P 274     -11.022  30.660 -34.709  1.00  0.00      P1   H  
ATOM   3884  HA  ARG P 274     -12.234  28.471 -36.235  1.00  0.00      P1   H  
ATOM   3885  HB1 ARG P 274     -12.965  31.475 -36.095  1.00  0.00      P1   H  
ATOM   3886  HB2 ARG P 274     -13.921  30.239 -36.894  1.00  0.00      P1   H  
ATOM   3887  HG1 ARG P 274     -14.102  28.984 -34.763  1.00  0.00      P1   H  
ATOM   3888  HG2 ARG P 274     -13.168  30.285 -33.930  1.00  0.00      P1   H  
ATOM   3889  HD1 ARG P 274     -15.456  30.556 -33.284  1.00  0.00      P1   H  
ATOM   3890  HD2 ARG P 274     -14.893  31.991 -34.217  1.00  0.00      P1   H  
ATOM   3891  HE  ARG P 274     -16.150  29.969 -35.894  1.00  0.00      P1   H  
ATOM   3892 HH11 ARG P 274     -18.391  33.048 -35.364  1.00  0.00      P1   H  
ATOM   3893 HH12 ARG P 274     -17.220  32.740 -34.069  1.00  0.00      P1   H  
ATOM   3894 HH21 ARG P 274     -18.703  31.979 -36.830  1.00  0.00      P1   H  
ATOM   3895 HH22 ARG P 274     -17.650  30.565 -37.219  1.00  0.00      P1   H  
ATOM   3896  N   ARG P 275     -10.628  30.833 -37.929  1.00  0.00      P1   N  
ATOM   3897  CA  ARG P 275      -9.922  31.085 -39.149  1.00  0.00      P1   C  
ATOM   3898  C   ARG P 275      -8.836  29.972 -39.490  1.00  0.00      P1   C  
ATOM   3899  O   ARG P 275      -8.644  29.644 -40.689  1.00  0.00      P1   O  
ATOM   3900  CB  ARG P 275      -9.175  32.437 -39.146  1.00  0.00      P1   C  
ATOM   3901  CG  ARG P 275     -10.002  33.760 -39.039  1.00  0.00      P1   C  
ATOM   3902  CD  ARG P 275     -10.888  34.135 -40.188  1.00  0.00      P1   C  
ATOM   3903  NE  ARG P 275     -12.096  33.203 -40.229  1.00  0.00      P1   N  
ATOM   3904  CZ  ARG P 275     -12.498  32.571 -41.389  1.00  0.00      P1   C  
ATOM   3905  NH1 ARG P 275     -11.852  32.364 -42.524  1.00  0.00      P1   N1+
ATOM   3906  NH2 ARG P 275     -13.707  32.110 -41.358  1.00  0.00      P1   N  
ATOM   3907  HN  ARG P 275     -10.395  31.533 -37.270  1.00  0.00      P1   H  
ATOM   3908  HA  ARG P 275     -10.580  31.047 -39.985  1.00  0.00      P1   H  
ATOM   3909  HB1 ARG P 275      -8.390  32.376 -38.359  1.00  0.00      P1   H  
ATOM   3910  HB2 ARG P 275      -8.680  32.562 -40.124  1.00  0.00      P1   H  
ATOM   3911  HG1 ARG P 275     -10.616  33.694 -38.117  1.00  0.00      P1   H  
ATOM   3912  HG2 ARG P 275      -9.151  34.476 -39.063  1.00  0.00      P1   H  
ATOM   3913  HD1 ARG P 275     -11.350  35.112 -39.928  1.00  0.00      P1   H  
ATOM   3914  HD2 ARG P 275     -10.349  34.234 -41.131  1.00  0.00      P1   H  
ATOM   3915  HE  ARG P 275     -12.635  33.140 -39.400  1.00  0.00      P1   H  
ATOM   3916 HH11 ARG P 275     -12.381  31.992 -43.297  1.00  0.00      P1   H  
ATOM   3917 HH12 ARG P 275     -10.893  32.536 -42.622  1.00  0.00      P1   H  
ATOM   3918 HH21 ARG P 275     -14.087  31.646 -42.158  1.00  0.00      P1   H  
ATOM   3919 HH22 ARG P 275     -14.319  32.178 -40.571  1.00  0.00      P1   H  
ATOM   3920  N   ALA P 276      -8.152  29.365 -38.502  1.00  0.00      P1   N  
ATOM   3921  CA  ALA P 276      -7.253  28.230 -38.565  1.00  0.00      P1   C  
ATOM   3922  C   ALA P 276      -7.992  26.904 -38.621  1.00  0.00      P1   C  
ATOM   3923  O   ALA P 276      -7.474  25.995 -39.336  1.00  0.00      P1   O  
ATOM   3924  CB  ALA P 276      -6.208  28.315 -37.427  1.00  0.00      P1   C  
ATOM   3925  HN  ALA P 276      -8.262  29.697 -37.566  1.00  0.00      P1   H  
ATOM   3926  HA  ALA P 276      -6.699  28.338 -39.481  1.00  0.00      P1   H  
ATOM   3927  HB1 ALA P 276      -5.762  29.329 -37.515  1.00  0.00      P1   H  
ATOM   3928  HB2 ALA P 276      -6.797  28.238 -36.487  1.00  0.00      P1   H  
ATOM   3929  HB3 ALA P 276      -5.511  27.460 -37.527  1.00  0.00      P1   H  
ATOM   3930  N   GLN P 277      -9.133  26.683 -37.940  1.00  0.00      P1   N  
ATOM   3931  CA  GLN P 277      -9.965  25.496 -38.154  1.00  0.00      P1   C  
ATOM   3932  C   GLN P 277     -10.524  25.425 -39.626  1.00  0.00      P1   C  
ATOM   3933  O   GLN P 277     -10.641  24.303 -40.108  1.00  0.00      P1   O  
ATOM   3934  CB  GLN P 277     -11.133  25.531 -37.139  1.00  0.00      P1   C  
ATOM   3935  CG  GLN P 277     -12.090  24.288 -37.151  1.00  0.00      P1   C  
ATOM   3936  CD  GLN P 277     -13.150  24.485 -36.091  1.00  0.00      P1   C  
ATOM   3937  NE2 GLN P 277     -13.778  23.315 -35.704  1.00  0.00      P1   N  
ATOM   3938  OE1 GLN P 277     -13.478  25.554 -35.581  1.00  0.00      P1   O  
ATOM   3939  HN  GLN P 277      -9.400  27.370 -37.276  1.00  0.00      P1   H  
ATOM   3940  HA  GLN P 277      -9.315  24.651 -38.002  1.00  0.00      P1   H  
ATOM   3941  HB1 GLN P 277     -10.729  25.618 -36.107  1.00  0.00      P1   H  
ATOM   3942  HB2 GLN P 277     -11.768  26.402 -37.403  1.00  0.00      P1   H  
ATOM   3943  HG1 GLN P 277     -12.594  24.294 -38.136  1.00  0.00      P1   H  
ATOM   3944  HG2 GLN P 277     -11.483  23.380 -36.940  1.00  0.00      P1   H  
ATOM   3945 HE21 GLN P 277     -14.467  23.377 -35.011  1.00  0.00      P1   H  
ATOM   3946 HE22 GLN P 277     -13.511  22.476 -36.134  1.00  0.00      P1   H  
ATOM   3947  N   GLU P 278     -10.818  26.554 -40.275  1.00  0.00      P1   N  
ATOM   3948  CA  GLU P 278     -11.320  26.523 -41.625  1.00  0.00      P1   C  
ATOM   3949  C   GLU P 278     -10.180  26.142 -42.618  1.00  0.00      P1   C  
ATOM   3950  O   GLU P 278     -10.487  25.455 -43.614  1.00  0.00      P1   O  
ATOM   3951  CB  GLU P 278     -11.867  27.885 -42.080  1.00  0.00      P1   C  
ATOM   3952  CG  GLU P 278     -12.533  27.971 -43.484  1.00  0.00      P1   C  
ATOM   3953  CD  GLU P 278     -13.087  29.329 -43.860  1.00  0.00      P1   C  
ATOM   3954  OE1 GLU P 278     -14.269  29.609 -43.581  1.00  0.00      P1   O  
ATOM   3955  OE2 GLU P 278     -12.296  30.126 -44.451  1.00  0.00      P1   O1-
ATOM   3956  HN  GLU P 278     -10.713  27.479 -39.918  1.00  0.00      P1   H  
ATOM   3957  HA  GLU P 278     -12.116  25.803 -41.696  1.00  0.00      P1   H  
ATOM   3958  HB1 GLU P 278     -12.669  28.099 -41.340  1.00  0.00      P1   H  
ATOM   3959  HB2 GLU P 278     -11.043  28.630 -42.082  1.00  0.00      P1   H  
ATOM   3960  HG1 GLU P 278     -11.787  27.741 -44.272  1.00  0.00      P1   H  
ATOM   3961  HG2 GLU P 278     -13.298  27.168 -43.419  1.00  0.00      P1   H  
ATOM   3962  N   LEU P 279      -8.917  26.535 -42.424  1.00  0.00      P1   N  
ATOM   3963  CA  LEU P 279      -7.734  25.936 -43.141  1.00  0.00      P1   C  
ATOM   3964  C   LEU P 279      -7.618  24.500 -42.920  1.00  0.00      P1   C  
ATOM   3965  O   LEU P 279      -7.338  23.716 -43.854  1.00  0.00      P1   O  
ATOM   3966  CB  LEU P 279      -6.511  26.851 -42.698  1.00  0.00      P1   C  
ATOM   3967  CG  LEU P 279      -5.118  26.537 -43.374  1.00  0.00      P1   C  
ATOM   3968  CD1 LEU P 279      -4.417  25.199 -42.865  1.00  0.00      P1   C  
ATOM   3969  CD2 LEU P 279      -5.230  26.550 -44.899  1.00  0.00      P1   C  
ATOM   3970  HN  LEU P 279      -8.730  27.242 -41.746  1.00  0.00      P1   H  
ATOM   3971  HA  LEU P 279      -7.919  26.080 -44.193  1.00  0.00      P1   H  
ATOM   3972  HB1 LEU P 279      -6.797  27.882 -42.974  1.00  0.00      P1   H  
ATOM   3973  HB2 LEU P 279      -6.401  26.741 -41.600  1.00  0.00      P1   H  
ATOM   3974  HG  LEU P 279      -4.521  27.411 -43.045  1.00  0.00      P1   H  
ATOM   3975 HD11 LEU P 279      -3.434  25.147 -43.375  1.00  0.00      P1   H  
ATOM   3976 HD12 LEU P 279      -4.301  25.235 -41.760  1.00  0.00      P1   H  
ATOM   3977 HD13 LEU P 279      -4.842  24.224 -43.156  1.00  0.00      P1   H  
ATOM   3978 HD21 LEU P 279      -4.232  26.417 -45.349  1.00  0.00      P1   H  
ATOM   3979 HD22 LEU P 279      -5.790  25.623 -45.146  1.00  0.00      P1   H  
ATOM   3980 HD23 LEU P 279      -5.722  27.439 -45.300  1.00  0.00      P1   H  
ATOM   3981  N   GLU P 280      -7.822  23.982 -41.652  1.00  0.00      P1   N  
ATOM   3982  CA  GLU P 280      -7.967  22.551 -41.450  1.00  0.00      P1   C  
ATOM   3983  C   GLU P 280      -9.178  21.921 -42.092  1.00  0.00      P1   C  
ATOM   3984  O   GLU P 280      -9.034  20.770 -42.526  1.00  0.00      P1   O  
ATOM   3985  CB  GLU P 280      -7.819  22.265 -39.979  1.00  0.00      P1   C  
ATOM   3986  CG  GLU P 280      -7.621  20.759 -39.691  1.00  0.00      P1   C  
ATOM   3987  CD  GLU P 280      -7.319  20.588 -38.214  1.00  0.00      P1   C  
ATOM   3988  OE1 GLU P 280      -6.329  19.957 -37.848  1.00  0.00      P1   O  
ATOM   3989  OE2 GLU P 280      -8.118  21.106 -37.343  1.00  0.00      P1   O1-
ATOM   3990  HN  GLU P 280      -7.892  24.624 -40.892  1.00  0.00      P1   H  
ATOM   3991  HA  GLU P 280      -7.071  22.065 -41.811  1.00  0.00      P1   H  
ATOM   3992  HB1 GLU P 280      -6.819  22.689 -39.741  1.00  0.00      P1   H  
ATOM   3993  HB2 GLU P 280      -8.638  22.722 -39.381  1.00  0.00      P1   H  
ATOM   3994  HG1 GLU P 280      -8.551  20.205 -39.944  1.00  0.00      P1   H  
ATOM   3995  HG2 GLU P 280      -6.754  20.305 -40.221  1.00  0.00      P1   H  
ATOM   3996  N   MET P 281     -10.340  22.578 -42.162  1.00  0.00      P1   N  
ATOM   3997  CA  MET P 281     -11.564  22.065 -42.830  1.00  0.00      P1   C  
ATOM   3998  C   MET P 281     -11.330  21.819 -44.356  1.00  0.00      P1   C  
ATOM   3999  O   MET P 281     -11.865  20.860 -44.874  1.00  0.00      P1   O  
ATOM   4000  CB  MET P 281     -12.793  23.033 -42.617  1.00  0.00      P1   C  
ATOM   4001  CG  MET P 281     -14.181  22.439 -43.047  1.00  0.00      P1   C  
ATOM   4002  SD  MET P 281     -14.647  20.884 -42.250  1.00  0.00      P1   S  
ATOM   4003  CE  MET P 281     -16.290  20.861 -43.109  1.00  0.00      P1   C  
ATOM   4004  HN  MET P 281     -10.421  23.464 -41.725  1.00  0.00      P1   H  
ATOM   4005  HA  MET P 281     -11.694  21.087 -42.414  1.00  0.00      P1   H  
ATOM   4006  HB1 MET P 281     -12.862  23.118 -41.512  1.00  0.00      P1   H  
ATOM   4007  HB2 MET P 281     -12.631  24.021 -43.090  1.00  0.00      P1   H  
ATOM   4008  HG1 MET P 281     -14.998  23.139 -42.767  1.00  0.00      P1   H  
ATOM   4009  HG2 MET P 281     -14.235  22.297 -44.146  1.00  0.00      P1   H  
ATOM   4010  HE1 MET P 281     -16.928  21.768 -43.028  1.00  0.00      P1   H  
ATOM   4011  HE2 MET P 281     -16.139  20.957 -44.205  1.00  0.00      P1   H  
ATOM   4012  HE3 MET P 281     -16.928  19.951 -43.058  1.00  0.00      P1   H  
ATOM   4013  N   GLU P 282     -10.556  22.711 -45.027  1.00  0.00      P1   N  
ATOM   4014  CA  GLU P 282     -10.296  22.617 -46.422  1.00  0.00      P1   C  
ATOM   4015  C   GLU P 282      -9.423  21.431 -46.723  1.00  0.00      P1   C  
ATOM   4016  O   GLU P 282      -9.767  20.701 -47.664  1.00  0.00      P1   O  
ATOM   4017  CB  GLU P 282      -9.629  23.844 -46.909  1.00  0.00      P1   C  
ATOM   4018  CG  GLU P 282      -9.325  23.922 -48.462  1.00  0.00      P1   C  
ATOM   4019  CD  GLU P 282      -8.751  25.246 -48.811  1.00  0.00      P1   C  
ATOM   4020  OE1 GLU P 282      -9.524  26.234 -48.802  1.00  0.00      P1   O  
ATOM   4021  OE2 GLU P 282      -7.497  25.280 -49.097  1.00  0.00      P1   O1-
ATOM   4022  HN  GLU P 282     -10.144  23.509 -44.615  1.00  0.00      P1   H  
ATOM   4023  HA  GLU P 282     -11.235  22.417 -46.917  1.00  0.00      P1   H  
ATOM   4024  HB1 GLU P 282     -10.296  24.716 -46.731  1.00  0.00      P1   H  
ATOM   4025  HB2 GLU P 282      -8.641  24.028 -46.438  1.00  0.00      P1   H  
ATOM   4026  HG1 GLU P 282      -8.621  23.133 -48.803  1.00  0.00      P1   H  
ATOM   4027  HG2 GLU P 282     -10.238  23.872 -49.093  1.00  0.00      P1   H  
ATOM   4028  N   MET P 283      -8.322  21.109 -46.046  1.00  0.00      P1   N  
ATOM   4029  CA  MET P 283      -7.620  19.799 -46.143  1.00  0.00      P1   C  
ATOM   4030  C   MET P 283      -8.490  18.555 -45.786  1.00  0.00      P1   C  
ATOM   4031  O   MET P 283      -8.374  17.537 -46.459  1.00  0.00      P1   O  
ATOM   4032  CB  MET P 283      -6.309  19.766 -45.312  1.00  0.00      P1   C  
ATOM   4033  CG  MET P 283      -5.341  20.832 -45.695  1.00  0.00      P1   C  
ATOM   4034  SD  MET P 283      -3.721  20.720 -44.848  1.00  0.00      P1   S  
ATOM   4035  CE  MET P 283      -4.111  21.005 -43.143  1.00  0.00      P1   C  
ATOM   4036  HN  MET P 283      -8.018  21.814 -45.414  1.00  0.00      P1   H  
ATOM   4037  HA  MET P 283      -7.409  19.632 -47.183  1.00  0.00      P1   H  
ATOM   4038  HB1 MET P 283      -6.485  19.896 -44.232  1.00  0.00      P1   H  
ATOM   4039  HB2 MET P 283      -5.817  18.780 -45.465  1.00  0.00      P1   H  
ATOM   4040  HG1 MET P 283      -5.255  20.654 -46.790  1.00  0.00      P1   H  
ATOM   4041  HG2 MET P 283      -5.673  21.876 -45.518  1.00  0.00      P1   H  
ATOM   4042  HE1 MET P 283      -4.752  21.903 -43.090  1.00  0.00      P1   H  
ATOM   4043  HE2 MET P 283      -4.707  20.153 -42.766  1.00  0.00      P1   H  
ATOM   4044  HE3 MET P 283      -3.204  21.171 -42.516  1.00  0.00      P1   H  
ATOM   4045  N   LEU P 284      -9.269  18.664 -44.740  1.00  0.00      P1   N  
ATOM   4046  CA  LEU P 284     -10.111  17.626 -44.176  1.00  0.00      P1   C  
ATOM   4047  C   LEU P 284     -11.190  17.241 -45.172  1.00  0.00      P1   C  
ATOM   4048  O   LEU P 284     -11.474  16.045 -45.188  1.00  0.00      P1   O  
ATOM   4049  CB  LEU P 284     -10.739  17.955 -42.740  1.00  0.00      P1   C  
ATOM   4050  CG  LEU P 284     -11.424  16.804 -41.997  1.00  0.00      P1   C  
ATOM   4051  CD1 LEU P 284     -10.510  15.603 -41.741  1.00  0.00      P1   C  
ATOM   4052  CD2 LEU P 284     -11.934  17.289 -40.676  1.00  0.00      P1   C  
ATOM   4053  HN  LEU P 284      -9.328  19.501 -44.197  1.00  0.00      P1   H  
ATOM   4054  HA  LEU P 284      -9.430  16.807 -44.045  1.00  0.00      P1   H  
ATOM   4055  HB1 LEU P 284      -9.854  18.231 -42.131  1.00  0.00      P1   H  
ATOM   4056  HB2 LEU P 284     -11.437  18.811 -42.788  1.00  0.00      P1   H  
ATOM   4057  HG  LEU P 284     -12.312  16.498 -42.586  1.00  0.00      P1   H  
ATOM   4058 HD11 LEU P 284      -9.710  16.118 -41.171  1.00  0.00      P1   H  
ATOM   4059 HD12 LEU P 284     -11.087  14.828 -41.194  1.00  0.00      P1   H  
ATOM   4060 HD13 LEU P 284     -10.200  15.093 -42.674  1.00  0.00      P1   H  
ATOM   4061 HD21 LEU P 284     -11.069  17.664 -40.089  1.00  0.00      P1   H  
ATOM   4062 HD22 LEU P 284     -12.674  18.116 -40.717  1.00  0.00      P1   H  
ATOM   4063 HD23 LEU P 284     -12.445  16.451 -40.159  1.00  0.00      P1   H  
ATOM   4064  N   SER P 285     -11.769  18.147 -45.997  1.00  0.00      P1   N  
ATOM   4065  CA  SER P 285     -12.691  17.853 -47.115  1.00  0.00      P1   C  
ATOM   4066  C   SER P 285     -11.968  17.366 -48.412  1.00  0.00      P1   C  
ATOM   4067  O   SER P 285     -12.248  16.252 -48.835  1.00  0.00      P1   O  
ATOM   4068  CB  SER P 285     -13.553  19.128 -47.521  1.00  0.00      P1   C  
ATOM   4069  OG  SER P 285     -14.336  19.664 -46.512  1.00  0.00      P1   O  
ATOM   4070  HN  SER P 285     -11.592  19.125 -45.920  1.00  0.00      P1   H  
ATOM   4071  HA  SER P 285     -13.339  17.076 -46.743  1.00  0.00      P1   H  
ATOM   4072  HB1 SER P 285     -12.802  19.896 -47.811  1.00  0.00      P1   H  
ATOM   4073  HB2 SER P 285     -14.291  18.950 -48.331  1.00  0.00      P1   H  
ATOM   4074  HG1 SER P 285     -13.769  19.933 -45.799  1.00  0.00      P1   H  
ATOM   4075  N   SER P 286     -11.050  18.106 -49.106  1.00  0.00      P1   N  
ATOM   4076  CA  SER P 286     -10.306  17.823 -50.338  1.00  0.00      P1   C  
ATOM   4077  C   SER P 286      -8.816  17.667 -49.975  1.00  0.00      P1   C  
ATOM   4078  O   SER P 286      -8.224  18.619 -49.475  1.00  0.00      P1   O  
ATOM   4079  CB  SER P 286     -10.365  19.004 -51.376  1.00  0.00      P1   C  
ATOM   4080  OG  SER P 286      -9.685  18.711 -52.545  1.00  0.00      P1   O  
ATOM   4081  HN  SER P 286     -10.770  19.017 -48.791  1.00  0.00      P1   H  
ATOM   4082  HA  SER P 286     -10.744  16.995 -50.868  1.00  0.00      P1   H  
ATOM   4083  HB1 SER P 286     -11.444  19.154 -51.587  1.00  0.00      P1   H  
ATOM   4084  HB2 SER P 286     -10.031  19.933 -50.868  1.00  0.00      P1   H  
ATOM   4085  HG1 SER P 286      -9.828  19.472 -53.111  1.00  0.00      P1   H  
ATOM   4086  N   THR P 287      -8.100  16.539 -50.191  1.00  0.00      P1   N  
ATOM   4087  CA  THR P 287      -8.409  15.167 -50.647  1.00  0.00      P1   C  
ATOM   4088  C   THR P 287      -8.889  15.067 -52.072  1.00  0.00      P1   C  
ATOM   4089  O   THR P 287     -10.089  14.907 -52.337  1.00  0.00      P1   O  
ATOM   4090  CB  THR P 287      -9.251  14.244 -49.662  1.00  0.00      P1   C  
ATOM   4091  CG2 THR P 287      -9.126  12.791 -50.052  1.00  0.00      P1   C  
ATOM   4092  OG1 THR P 287      -8.607  14.291 -48.408  1.00  0.00      P1   O  
ATOM   4093  HN  THR P 287      -7.124  16.620 -49.971  1.00  0.00      P1   H  
ATOM   4094  HA  THR P 287      -7.461  14.654 -50.590  1.00  0.00      P1   H  
ATOM   4095  HB  THR P 287     -10.276  14.651 -49.569  1.00  0.00      P1   H  
ATOM   4096  HG1 THR P 287      -8.748  15.139 -48.031  1.00  0.00      P1   H  
ATOM   4097 HG21 THR P 287      -8.109  12.377 -50.208  1.00  0.00      P1   H  
ATOM   4098 HG22 THR P 287      -9.588  12.106 -49.309  1.00  0.00      P1   H  
ATOM   4099 HG23 THR P 287      -9.579  12.576 -51.038  1.00  0.00      P1   H  
ATOM   4100  N   SER P 288      -7.942  15.157 -52.953  1.00  0.00      P1   N  
ATOM   4101  CA  SER P 288      -8.227  15.305 -54.417  1.00  0.00      P1   C  
ATOM   4102  C   SER P 288      -8.583  14.029 -55.158  1.00  0.00      P1   C  
ATOM   4103  O   SER P 288      -9.251  14.235 -56.177  1.00  0.00      P1   O  
ATOM   4104  CB  SER P 288      -7.020  15.937 -55.156  1.00  0.00      P1   C  
ATOM   4105  OG  SER P 288      -6.614  17.156 -54.574  1.00  0.00      P1   O  
ATOM   4106  HN  SER P 288      -6.971  15.161 -52.791  1.00  0.00      P1   H  
ATOM   4107  HA  SER P 288      -9.079  15.957 -54.526  1.00  0.00      P1   H  
ATOM   4108  HB1 SER P 288      -6.124  15.283 -55.092  1.00  0.00      P1   H  
ATOM   4109  HB2 SER P 288      -7.298  16.022 -56.225  1.00  0.00      P1   H  
ATOM   4110  HG1 SER P 288      -7.286  17.841 -54.582  1.00  0.00      P1   H  
ATOM   4111  N   PRO P 289      -8.239  12.792 -54.887  1.00  0.00      P1   N  
ATOM   4112  CA  PRO P 289      -8.870  11.557 -55.557  1.00  0.00      P1   C  
ATOM   4113  C   PRO P 289     -10.414  11.369 -55.822  1.00  0.00      P1   C  
ATOM   4114  O   PRO P 289     -10.642  11.107 -57.002  1.00  0.00      P1   O  
ATOM   4115  CB  PRO P 289      -8.210  10.415 -54.740  1.00  0.00      P1   C  
ATOM   4116  CG  PRO P 289      -6.814  10.958 -54.645  1.00  0.00      P1   C  
ATOM   4117  CD  PRO P 289      -7.111  12.319 -54.030  1.00  0.00      P1   C  
ATOM   4118  HA  PRO P 289      -8.400  11.581 -56.528  1.00  0.00      P1   H  
ATOM   4119  HB1 PRO P 289      -8.367   9.471 -55.294  1.00  0.00      P1   H  
ATOM   4120  HB2 PRO P 289      -8.617  10.288 -53.713  1.00  0.00      P1   H  
ATOM   4121  HG1 PRO P 289      -6.093  10.366 -54.047  1.00  0.00      P1   H  
ATOM   4122  HG2 PRO P 289      -6.299  11.208 -55.603  1.00  0.00      P1   H  
ATOM   4123  HD1 PRO P 289      -6.249  13.018 -54.039  1.00  0.00      P1   H  
ATOM   4124  HD2 PRO P 289      -7.609  12.266 -53.035  1.00  0.00      P1   H  
ATOM   4125  N   PRO P 290     -11.384  11.472 -54.987  1.00  0.00      P1   N  
ATOM   4126  CA  PRO P 290     -12.823  11.395 -55.237  1.00  0.00      P1   C  
ATOM   4127  C   PRO P 290     -13.316  12.650 -55.977  1.00  0.00      P1   C  
ATOM   4128  O   PRO P 290     -14.560  12.562 -56.226  1.00  0.00      P1   O  
ATOM   4129  CB  PRO P 290     -13.326  11.118 -53.846  1.00  0.00      P1   C  
ATOM   4130  CG  PRO P 290     -12.470  12.116 -53.056  1.00  0.00      P1   C  
ATOM   4131  CD  PRO P 290     -11.144  11.698 -53.543  1.00  0.00      P1   C  
ATOM   4132  HA  PRO P 290     -13.035  10.668 -56.005  1.00  0.00      P1   H  
ATOM   4133  HB1 PRO P 290     -13.075  10.073 -53.533  1.00  0.00      P1   H  
ATOM   4134  HB2 PRO P 290     -14.410  11.264 -53.680  1.00  0.00      P1   H  
ATOM   4135  HG1 PRO P 290     -12.515  12.107 -51.944  1.00  0.00      P1   H  
ATOM   4136  HG2 PRO P 290     -12.650  13.172 -53.338  1.00  0.00      P1   H  
ATOM   4137  HD1 PRO P 290     -10.848  10.675 -53.236  1.00  0.00      P1   H  
ATOM   4138  HD2 PRO P 290     -10.403  12.443 -53.217  1.00  0.00      P1   H  
ATOM   4139  N   GLU P 291     -12.584  13.685 -56.334  1.00  0.00      P1   N  
ATOM   4140  CA  GLU P 291     -12.969  14.583 -57.399  1.00  0.00      P1   C  
ATOM   4141  C   GLU P 291     -12.938  13.915 -58.792  1.00  0.00      P1   C  
ATOM   4142  O   GLU P 291     -13.695  14.408 -59.640  1.00  0.00      P1   O  
ATOM   4143  CB  GLU P 291     -12.123  15.846 -57.329  1.00  0.00      P1   C  
ATOM   4144  CG  GLU P 291     -12.614  17.008 -58.267  1.00  0.00      P1   C  
ATOM   4145  CD  GLU P 291     -11.786  18.232 -58.037  1.00  0.00      P1   C  
ATOM   4146  OE1 GLU P 291     -12.206  19.102 -57.279  1.00  0.00      P1   O  
ATOM   4147  OE2 GLU P 291     -10.675  18.367 -58.613  1.00  0.00      P1   O1-
ATOM   4148  HN  GLU P 291     -11.689  13.901 -55.935  1.00  0.00      P1   H  
ATOM   4149  HA  GLU P 291     -13.972  14.922 -57.211  1.00  0.00      P1   H  
ATOM   4150  HB1 GLU P 291     -12.246  16.284 -56.316  1.00  0.00      P1   H  
ATOM   4151  HB2 GLU P 291     -11.056  15.611 -57.509  1.00  0.00      P1   H  
ATOM   4152  HG1 GLU P 291     -12.494  16.733 -59.333  1.00  0.00      P1   H  
ATOM   4153  HG2 GLU P 291     -13.674  17.207 -58.006  1.00  0.00      P1   H  
ATOM   4154  N   ARG P 292     -12.080  12.845 -59.028  1.00  0.00      P1   N  
ATOM   4155  CA  ARG P 292     -11.720  12.399 -60.348  1.00  0.00      P1   C  
ATOM   4156  C   ARG P 292     -12.803  11.525 -60.982  1.00  0.00      P1   C  
ATOM   4157  O   ARG P 292     -13.720  11.115 -60.330  1.00  0.00      P1   O  
ATOM   4158  CB  ARG P 292     -10.340  11.775 -60.327  1.00  0.00      P1   C  
ATOM   4159  CG  ARG P 292      -9.140  12.519 -59.739  1.00  0.00      P1   C  
ATOM   4160  CD  ARG P 292      -7.909  11.659 -59.710  1.00  0.00      P1   C  
ATOM   4161  NE  ARG P 292      -6.763  12.469 -59.081  1.00  0.00      P1   N  
ATOM   4162  CZ  ARG P 292      -5.786  11.789 -58.514  1.00  0.00      P1   C  
ATOM   4163  NH1 ARG P 292      -5.459  10.527 -58.746  1.00  0.00      P1   N1+
ATOM   4164  NH2 ARG P 292      -5.036  12.451 -57.595  1.00  0.00      P1   N  
ATOM   4165  HN  ARG P 292     -11.621  12.281 -58.346  1.00  0.00      P1   H  
ATOM   4166  HA  ARG P 292     -11.704  13.243 -61.017  1.00  0.00      P1   H  
ATOM   4167  HB1 ARG P 292     -10.390  10.830 -59.745  1.00  0.00      P1   H  
ATOM   4168  HB2 ARG P 292     -10.058  11.435 -61.339  1.00  0.00      P1   H  
ATOM   4169  HG1 ARG P 292      -8.984  13.447 -60.327  1.00  0.00      P1   H  
ATOM   4170  HG2 ARG P 292      -9.382  12.821 -58.698  1.00  0.00      P1   H  
ATOM   4171  HD1 ARG P 292      -8.079  10.693 -59.187  1.00  0.00      P1   H  
ATOM   4172  HD2 ARG P 292      -7.488  11.339 -60.685  1.00  0.00      P1   H  
ATOM   4173  HE  ARG P 292      -6.846  13.401 -58.932  1.00  0.00      P1   H  
ATOM   4174 HH11 ARG P 292      -4.723  10.254 -58.091  1.00  0.00      P1   H  
ATOM   4175 HH12 ARG P 292      -5.772   9.888 -59.401  1.00  0.00      P1   H  
ATOM   4176 HH21 ARG P 292      -4.323  11.936 -57.152  1.00  0.00      P1   H  
ATOM   4177 HH22 ARG P 292      -5.288  13.396 -57.462  1.00  0.00      P1   H  
ATOM   4178  N   THR P 293     -12.724  11.260 -62.246  1.00  0.00      P1   N  
ATOM   4179  CA  THR P 293     -13.785  10.608 -63.034  1.00  0.00      P1   C  
ATOM   4180  C   THR P 293     -13.898   9.123 -62.722  1.00  0.00      P1   C  
ATOM   4181  O   THR P 293     -14.904   8.644 -62.211  1.00  0.00      P1   O  
ATOM   4182  CB  THR P 293     -13.697  10.852 -64.530  1.00  0.00      P1   C  
ATOM   4183  CG2 THR P 293     -13.736  12.372 -64.923  1.00  0.00      P1   C  
ATOM   4184  OG1 THR P 293     -12.471  10.351 -65.067  1.00  0.00      P1   O  
ATOM   4185  HN  THR P 293     -11.906  11.513 -62.743  1.00  0.00      P1   H  
ATOM   4186  HA  THR P 293     -14.708  11.107 -62.785  1.00  0.00      P1   H  
ATOM   4187  HB  THR P 293     -14.531  10.435 -65.135  1.00  0.00      P1   H  
ATOM   4188  HG1 THR P 293     -12.364  10.489 -66.011  1.00  0.00      P1   H  
ATOM   4189 HG21 THR P 293     -14.636  12.885 -64.527  1.00  0.00      P1   H  
ATOM   4190 HG22 THR P 293     -12.905  12.848 -64.371  1.00  0.00      P1   H  
ATOM   4191 HG23 THR P 293     -13.656  12.466 -66.030  1.00  0.00      P1   H  
ATOM   4192  N   ARG P 294     -12.872   8.336 -63.042  1.00  0.00      P1   N  
ATOM   4193  CA  ARG P 294     -12.735   6.866 -62.819  1.00  0.00      P1   C  
ATOM   4194  C   ARG P 294     -12.820   6.502 -61.323  1.00  0.00      P1   C  
ATOM   4195  O   ARG P 294     -13.495   5.551 -60.935  1.00  0.00      P1   O  
ATOM   4196  CB  ARG P 294     -11.556   6.184 -63.464  1.00  0.00      P1   C  
ATOM   4197  CG  ARG P 294     -11.526   6.310 -65.022  1.00  0.00      P1   C  
ATOM   4198  CD  ARG P 294     -10.305   5.644 -65.570  1.00  0.00      P1   C  
ATOM   4199  NE  ARG P 294     -10.284   5.869 -67.141  1.00  0.00      P1   N  
ATOM   4200  CZ  ARG P 294      -9.782   6.950 -67.755  1.00  0.00      P1   C  
ATOM   4201  NH1 ARG P 294      -9.233   7.976 -67.144  1.00  0.00      P1   N1+
ATOM   4202  NH2 ARG P 294      -9.810   7.052 -69.080  1.00  0.00      P1   N  
ATOM   4203  HN  ARG P 294     -12.091   8.763 -63.477  1.00  0.00      P1   H  
ATOM   4204  HA  ARG P 294     -13.585   6.319 -63.194  1.00  0.00      P1   H  
ATOM   4205  HB1 ARG P 294     -10.571   6.538 -63.097  1.00  0.00      P1   H  
ATOM   4206  HB2 ARG P 294     -11.586   5.086 -63.298  1.00  0.00      P1   H  
ATOM   4207  HG1 ARG P 294     -12.447   5.935 -65.522  1.00  0.00      P1   H  
ATOM   4208  HG2 ARG P 294     -11.362   7.370 -65.298  1.00  0.00      P1   H  
ATOM   4209  HD1 ARG P 294      -9.434   6.098 -65.058  1.00  0.00      P1   H  
ATOM   4210  HD2 ARG P 294     -10.268   4.554 -65.380  1.00  0.00      P1   H  
ATOM   4211  HE  ARG P 294     -10.691   5.114 -67.640  1.00  0.00      P1   H  
ATOM   4212 HH11 ARG P 294      -8.875   8.657 -67.803  1.00  0.00      P1   H  
ATOM   4213 HH12 ARG P 294      -9.152   8.128 -66.169  1.00  0.00      P1   H  
ATOM   4214 HH21 ARG P 294      -9.388   7.896 -69.398  1.00  0.00      P1   H  
ATOM   4215 HH22 ARG P 294     -10.218   6.343 -69.642  1.00  0.00      P1   H  
ATOM   4216  N   TYR P 295     -12.075   7.270 -60.506  1.00  0.00      P1   N  
ATOM   4217  CA  TYR P 295     -11.767   6.839 -59.159  1.00  0.00      P1   C  
ATOM   4218  C   TYR P 295     -12.944   7.038 -58.237  1.00  0.00      P1   C  
ATOM   4219  O   TYR P 295     -13.133   6.133 -57.485  1.00  0.00      P1   O  
ATOM   4220  CB  TYR P 295     -10.563   7.666 -58.708  1.00  0.00      P1   C  
ATOM   4221  CG  TYR P 295     -10.016   7.058 -57.423  1.00  0.00      P1   C  
ATOM   4222  CD1 TYR P 295      -9.242   5.848 -57.618  1.00  0.00      P1   C  
ATOM   4223  CD2 TYR P 295     -10.198   7.526 -56.151  1.00  0.00      P1   C  
ATOM   4224  CE1 TYR P 295      -8.556   5.294 -56.568  1.00  0.00      P1   C  
ATOM   4225  CE2 TYR P 295      -9.498   6.904 -55.036  1.00  0.00      P1   C  
ATOM   4226  CZ  TYR P 295      -8.654   5.839 -55.288  1.00  0.00      P1   C  
ATOM   4227  OH  TYR P 295      -7.808   5.177 -54.312  1.00  0.00      P1   O  
ATOM   4228  HN  TYR P 295     -11.660   8.154 -60.712  1.00  0.00      P1   H  
ATOM   4229  HA  TYR P 295     -11.533   5.787 -59.207  1.00  0.00      P1   H  
ATOM   4230  HB1 TYR P 295      -9.752   7.536 -59.458  1.00  0.00      P1   H  
ATOM   4231  HB2 TYR P 295     -10.710   8.760 -58.571  1.00  0.00      P1   H  
ATOM   4232  HD1 TYR P 295      -9.248   5.423 -58.625  1.00  0.00      P1   H  
ATOM   4233  HD2 TYR P 295     -10.808   8.352 -55.840  1.00  0.00      P1   H  
ATOM   4234  HE1 TYR P 295      -7.928   4.432 -56.719  1.00  0.00      P1   H  
ATOM   4235  HE2 TYR P 295      -9.600   7.239 -54.013  1.00  0.00      P1   H  
ATOM   4236  HH  TYR P 295      -7.332   5.789 -53.747  1.00  0.00      P1   H  
ATOM   4237  N   SER P 296     -13.673   8.180 -58.281  1.00  0.00      P1   N  
ATOM   4238  CA  SER P 296     -14.822   8.556 -57.411  1.00  0.00      P1   C  
ATOM   4239  C   SER P 296     -15.914   7.471 -57.217  1.00  0.00      P1   C  
ATOM   4240  O   SER P 296     -16.404   7.481 -56.042  1.00  0.00      P1   O  
ATOM   4241  CB  SER P 296     -15.467   9.817 -57.806  1.00  0.00      P1   C  
ATOM   4242  OG  SER P 296     -16.570  10.203 -56.920  1.00  0.00      P1   O  
ATOM   4243  HN  SER P 296     -13.353   8.906 -58.875  1.00  0.00      P1   H  
ATOM   4244  HA  SER P 296     -14.432   8.705 -56.416  1.00  0.00      P1   H  
ATOM   4245  HB1 SER P 296     -14.679  10.581 -57.935  1.00  0.00      P1   H  
ATOM   4246  HB2 SER P 296     -15.953   9.662 -58.793  1.00  0.00      P1   H  
ATOM   4247  HG1 SER P 296     -16.986  10.987 -57.280  1.00  0.00      P1   H  
ATOM   4248  N   PRO P 297     -16.401   6.587 -58.040  1.00  0.00      P1   N  
ATOM   4249  CA  PRO P 297     -17.115   5.379 -57.630  1.00  0.00      P1   C  
ATOM   4250  C   PRO P 297     -16.329   4.273 -56.952  1.00  0.00      P1   C  
ATOM   4251  O   PRO P 297     -17.020   3.297 -56.643  1.00  0.00      P1   O  
ATOM   4252  CB  PRO P 297     -17.699   4.974 -59.029  1.00  0.00      P1   C  
ATOM   4253  CG  PRO P 297     -16.502   5.138 -59.935  1.00  0.00      P1   C  
ATOM   4254  CD  PRO P 297     -16.342   6.614 -59.578  1.00  0.00      P1   C  
ATOM   4255  HA  PRO P 297     -17.909   5.516 -56.914  1.00  0.00      P1   H  
ATOM   4256  HB1 PRO P 297     -18.584   5.545 -59.416  1.00  0.00      P1   H  
ATOM   4257  HB2 PRO P 297     -18.162   3.969 -58.988  1.00  0.00      P1   H  
ATOM   4258  HG1 PRO P 297     -15.610   4.538 -59.644  1.00  0.00      P1   H  
ATOM   4259  HG2 PRO P 297     -16.740   4.912 -60.993  1.00  0.00      P1   H  
ATOM   4260  HD1 PRO P 297     -17.140   7.283 -59.984  1.00  0.00      P1   H  
ATOM   4261  HD2 PRO P 297     -15.414   7.060 -59.948  1.00  0.00      P1   H  
ATOM   4262  N   ILE P 298     -15.079   4.322 -56.691  1.00  0.00      P1   N  
ATOM   4263  CA  ILE P 298     -14.296   3.325 -55.927  1.00  0.00      P1   C  
ATOM   4264  C   ILE P 298     -14.527   3.658 -54.413  1.00  0.00      P1   C  
ATOM   4265  O   ILE P 298     -14.841   2.664 -53.741  1.00  0.00      P1   O  
ATOM   4266  CB  ILE P 298     -12.805   3.158 -56.313  1.00  0.00      P1   C  
ATOM   4267  CG1 ILE P 298     -12.773   2.842 -57.811  1.00  0.00      P1   C  
ATOM   4268  CG2 ILE P 298     -12.197   1.967 -55.460  1.00  0.00      P1   C  
ATOM   4269  CD1 ILE P 298     -11.402   2.587 -58.445  1.00  0.00      P1   C  
ATOM   4270  HN  ILE P 298     -14.483   5.052 -56.990  1.00  0.00      P1   H  
ATOM   4271  HA  ILE P 298     -14.646   2.327 -56.114  1.00  0.00      P1   H  
ATOM   4272  HB  ILE P 298     -12.223   4.075 -56.131  1.00  0.00      P1   H  
ATOM   4273 HG11 ILE P 298     -13.362   1.919 -57.982  1.00  0.00      P1   H  
ATOM   4274 HG12 ILE P 298     -13.206   3.660 -58.418  1.00  0.00      P1   H  
ATOM   4275 HG21 ILE P 298     -12.188   2.125 -54.362  1.00  0.00      P1   H  
ATOM   4276 HG22 ILE P 298     -12.685   0.972 -55.540  1.00  0.00      P1   H  
ATOM   4277 HG23 ILE P 298     -11.131   1.826 -55.715  1.00  0.00      P1   H  
ATOM   4278  HD1 ILE P 298     -10.688   3.434 -58.365  1.00  0.00      P1   H  
ATOM   4279  HD2 ILE P 298     -10.921   1.685 -58.023  1.00  0.00      P1   H  
ATOM   4280  HD3 ILE P 298     -11.480   2.351 -59.528  1.00  0.00      P1   H  
ATOM   4281  N   PRO P 299     -14.424   4.809 -53.748  1.00  0.00      P1   N  
ATOM   4282  CA  PRO P 299     -14.846   5.002 -52.339  1.00  0.00      P1   C  
ATOM   4283  C   PRO P 299     -16.250   4.712 -51.839  1.00  0.00      P1   C  
ATOM   4284  O   PRO P 299     -16.316   4.233 -50.704  1.00  0.00      P1   O  
ATOM   4285  CB  PRO P 299     -14.377   6.457 -51.997  1.00  0.00      P1   C  
ATOM   4286  CG  PRO P 299     -13.127   6.533 -52.762  1.00  0.00      P1   C  
ATOM   4287  CD  PRO P 299     -13.689   6.003 -54.074  1.00  0.00      P1   C  
ATOM   4288  HA  PRO P 299     -14.122   4.368 -51.856  1.00  0.00      P1   H  
ATOM   4289  HB1 PRO P 299     -14.323   6.772 -50.933  1.00  0.00      P1   H  
ATOM   4290  HB2 PRO P 299     -15.044   7.228 -52.445  1.00  0.00      P1   H  
ATOM   4291  HG1 PRO P 299     -12.358   5.821 -52.379  1.00  0.00      P1   H  
ATOM   4292  HG2 PRO P 299     -12.567   7.491 -52.803  1.00  0.00      P1   H  
ATOM   4293  HD1 PRO P 299     -12.833   5.827 -54.738  1.00  0.00      P1   H  
ATOM   4294  HD2 PRO P 299     -14.328   6.744 -54.604  1.00  0.00      P1   H  
ATOM   4295  N   PRO P 300     -17.391   4.917 -52.414  1.00  0.00      P1   N  
ATOM   4296  CA  PRO P 300     -18.709   4.214 -52.042  1.00  0.00      P1   C  
ATOM   4297  C   PRO P 300     -18.708   2.672 -51.970  1.00  0.00      P1   C  
ATOM   4298  O   PRO P 300     -19.148   2.224 -50.920  1.00  0.00      P1   O  
ATOM   4299  CB  PRO P 300     -19.622   4.633 -53.188  1.00  0.00      P1   C  
ATOM   4300  CG  PRO P 300     -19.231   6.103 -53.219  1.00  0.00      P1   C  
ATOM   4301  CD  PRO P 300     -17.742   5.900 -53.460  1.00  0.00      P1   C  
ATOM   4302  HA  PRO P 300     -19.047   4.646 -51.112  1.00  0.00      P1   H  
ATOM   4303  HB1 PRO P 300     -20.718   4.498 -53.095  1.00  0.00      P1   H  
ATOM   4304  HB2 PRO P 300     -19.471   4.179 -54.202  1.00  0.00      P1   H  
ATOM   4305  HG1 PRO P 300     -19.555   6.611 -52.274  1.00  0.00      P1   H  
ATOM   4306  HG2 PRO P 300     -19.657   6.735 -54.024  1.00  0.00      P1   H  
ATOM   4307  HD1 PRO P 300     -17.190   6.821 -53.233  1.00  0.00      P1   H  
ATOM   4308  HD2 PRO P 300     -17.552   5.478 -54.472  1.00  0.00      P1   H  
ATOM   4309  N   SER P 301     -18.247   1.948 -53.009  1.00  0.00      P1   N  
ATOM   4310  CA  SER P 301     -18.177   0.458 -52.934  1.00  0.00      P1   C  
ATOM   4311  C   SER P 301     -17.210  -0.056 -51.809  1.00  0.00      P1   C  
ATOM   4312  O   SER P 301     -17.668  -0.955 -51.146  1.00  0.00      P1   O  
ATOM   4313  CB  SER P 301     -17.552  -0.131 -54.264  1.00  0.00      P1   C  
ATOM   4314  OG  SER P 301     -16.236   0.319 -54.645  1.00  0.00      P1   O  
ATOM   4315  HN  SER P 301     -17.954   2.460 -53.810  1.00  0.00      P1   H  
ATOM   4316  HA  SER P 301     -19.153   0.003 -52.863  1.00  0.00      P1   H  
ATOM   4317  HB1 SER P 301     -17.595  -1.241 -54.277  1.00  0.00      P1   H  
ATOM   4318  HB2 SER P 301     -18.223   0.101 -55.118  1.00  0.00      P1   H  
ATOM   4319  HG1 SER P 301     -16.224   1.263 -54.793  1.00  0.00      P1   H  
ATOM   4320  N   HIS P 302     -15.988   0.488 -51.681  1.00  0.00      P1   N  
ATOM   4321  CA  HIS P 302     -14.941   0.083 -50.776  1.00  0.00      P1   C  
ATOM   4322  C   HIS P 302     -15.411   0.166 -49.310  1.00  0.00      P1   C  
ATOM   4323  O   HIS P 302     -16.320   0.943 -49.008  1.00  0.00      P1   O  
ATOM   4324  CB  HIS P 302     -13.667   1.021 -51.031  1.00  0.00      P1   C  
ATOM   4325  CG  HIS P 302     -12.406   0.558 -50.368  1.00  0.00      P1   C  
ATOM   4326  CD2 HIS P 302     -11.946   0.714 -49.065  1.00  0.00      P1   C  
ATOM   4327  ND1 HIS P 302     -11.394  -0.176 -51.060  1.00  0.00      P1   N  
ATOM   4328  CE1 HIS P 302     -10.444  -0.409 -50.160  1.00  0.00      P1   C  
ATOM   4329  NE2 HIS P 302     -10.718   0.064 -48.904  1.00  0.00      P1   N  
ATOM   4330  HN  HIS P 302     -15.795   1.237 -52.308  1.00  0.00      P1   H  
ATOM   4331  HA  HIS P 302     -14.557  -0.869 -51.101  1.00  0.00      P1   H  
ATOM   4332  HB1 HIS P 302     -13.312   0.864 -52.074  1.00  0.00      P1   H  
ATOM   4333  HB2 HIS P 302     -13.839   2.092 -50.780  1.00  0.00      P1   H  
ATOM   4334  HD1 HIS P 302     -11.343  -0.479 -52.009  1.00  0.00      P1   H  
ATOM   4335  HD2 HIS P 302     -12.457   1.260 -48.283  1.00  0.00      P1   H  
ATOM   4336  HE1 HIS P 302      -9.490  -0.921 -50.302  1.00  0.00      P1   H  
ATOM   4337  N   HIS P 303     -14.846  -0.622 -48.341  1.00  0.00      P1   N  
ATOM   4338  CA  HIS P 303     -15.343  -0.735 -46.974  1.00  0.00      P1   C  
ATOM   4339  C   HIS P 303     -15.081   0.549 -46.181  1.00  0.00      P1   C  
ATOM   4340  O   HIS P 303     -13.990   1.027 -46.163  1.00  0.00      P1   O  
ATOM   4341  CB  HIS P 303     -14.947  -1.932 -46.037  1.00  0.00      P1   C  
ATOM   4342  CG  HIS P 303     -15.159  -3.261 -46.718  1.00  0.00      P1   C  
ATOM   4343  CD2 HIS P 303     -14.302  -4.162 -47.171  1.00  0.00      P1   C  
ATOM   4344  ND1 HIS P 303     -16.437  -3.779 -46.902  1.00  0.00      P1   N  
ATOM   4345  CE1 HIS P 303     -16.299  -5.010 -47.418  1.00  0.00      P1   C  
ATOM   4346  NE2 HIS P 303     -15.034  -5.301 -47.656  1.00  0.00      P1   N  
ATOM   4347  HN  HIS P 303     -14.070  -1.195 -48.484  1.00  0.00      P1   H  
ATOM   4348  HA  HIS P 303     -16.405  -0.867 -47.086  1.00  0.00      P1   H  
ATOM   4349  HB1 HIS P 303     -13.871  -1.817 -45.840  1.00  0.00      P1   H  
ATOM   4350  HB2 HIS P 303     -15.477  -1.959 -45.060  1.00  0.00      P1   H  
ATOM   4351  HD1 HIS P 303     -17.245  -3.265 -46.659  1.00  0.00      P1   H  
ATOM   4352  HD2 HIS P 303     -13.227  -4.171 -47.221  1.00  0.00      P1   H  
ATOM   4353  HE1 HIS P 303     -17.169  -5.633 -47.592  1.00  0.00      P1   H  
ATOM   4354  N   GLN P 304     -16.139   1.148 -45.523  1.00  0.00      P1   N  
ATOM   4355  CA  GLN P 304     -16.088   2.422 -44.801  1.00  0.00      P1   C  
ATOM   4356  C   GLN P 304     -15.181   2.301 -43.580  1.00  0.00      P1   C  
ATOM   4357  O   GLN P 304     -14.521   3.281 -43.260  1.00  0.00      P1   O  
ATOM   4358  CB  GLN P 304     -17.511   2.975 -44.387  1.00  0.00      P1   C  
ATOM   4359  CG  GLN P 304     -17.632   4.382 -43.729  1.00  0.00      P1   C  
ATOM   4360  CD  GLN P 304     -19.084   4.739 -43.257  1.00  0.00      P1   C  
ATOM   4361  NE2 GLN P 304     -20.031   4.961 -44.152  1.00  0.00      P1   N  
ATOM   4362  OE1 GLN P 304     -19.363   4.818 -42.043  1.00  0.00      P1   O  
ATOM   4363  HN  GLN P 304     -17.060   0.772 -45.445  1.00  0.00      P1   H  
ATOM   4364  HA  GLN P 304     -15.607   3.027 -45.554  1.00  0.00      P1   H  
ATOM   4365  HB1 GLN P 304     -18.181   2.944 -45.272  1.00  0.00      P1   H  
ATOM   4366  HB2 GLN P 304     -17.985   2.257 -43.686  1.00  0.00      P1   H  
ATOM   4367  HG1 GLN P 304     -17.023   4.269 -42.810  1.00  0.00      P1   H  
ATOM   4368  HG2 GLN P 304     -17.189   5.226 -44.300  1.00  0.00      P1   H  
ATOM   4369 HE21 GLN P 304     -20.917   5.196 -43.751  1.00  0.00      P1   H  
ATOM   4370 HE22 GLN P 304     -19.903   4.908 -45.143  1.00  0.00      P1   H  
ATOM   4371  N   LEU P 305     -15.114   1.121 -42.946  1.00  0.00      P1   N  
ATOM   4372  CA  LEU P 305     -13.996   0.852 -41.952  1.00  0.00      P1   C  
ATOM   4373  C   LEU P 305     -12.533   0.974 -42.588  1.00  0.00      P1   C  
ATOM   4374  O   LEU P 305     -11.688   1.791 -42.136  1.00  0.00      P1   O  
ATOM   4375  CB  LEU P 305     -14.188  -0.487 -41.297  1.00  0.00      P1   C  
ATOM   4376  CG  LEU P 305     -13.291  -0.886 -40.166  1.00  0.00      P1   C  
ATOM   4377  CD1 LEU P 305     -13.278  -0.047 -38.834  1.00  0.00      P1   C  
ATOM   4378  CD2 LEU P 305     -13.658  -2.418 -39.743  1.00  0.00      P1   C  
ATOM   4379  HN  LEU P 305     -15.739   0.345 -43.035  1.00  0.00      P1   H  
ATOM   4380  HA  LEU P 305     -14.078   1.650 -41.231  1.00  0.00      P1   H  
ATOM   4381  HB1 LEU P 305     -15.226  -0.495 -40.902  1.00  0.00      P1   H  
ATOM   4382  HB2 LEU P 305     -14.071  -1.287 -42.058  1.00  0.00      P1   H  
ATOM   4383  HG  LEU P 305     -12.254  -0.934 -40.552  1.00  0.00      P1   H  
ATOM   4384 HD11 LEU P 305     -14.267   0.048 -38.334  1.00  0.00      P1   H  
ATOM   4385 HD12 LEU P 305     -12.485  -0.491 -38.195  1.00  0.00      P1   H  
ATOM   4386 HD13 LEU P 305     -12.919   0.987 -39.017  1.00  0.00      P1   H  
ATOM   4387 HD21 LEU P 305     -12.949  -2.656 -38.922  1.00  0.00      P1   H  
ATOM   4388 HD22 LEU P 305     -14.663  -2.358 -39.276  1.00  0.00      P1   H  
ATOM   4389 HD23 LEU P 305     -13.614  -3.212 -40.521  1.00  0.00      P1   H  
ATOM   4390  N   THR P 306     -12.207   0.208 -43.597  1.00  0.00      P1   N  
ATOM   4391  CA  THR P 306     -10.853   0.230 -44.204  1.00  0.00      P1   C  
ATOM   4392  C   THR P 306     -10.638   1.497 -45.144  1.00  0.00      P1   C  
ATOM   4393  O   THR P 306      -9.451   1.693 -45.535  1.00  0.00      P1   O  
ATOM   4394  CB  THR P 306     -10.545  -1.036 -45.004  1.00  0.00      P1   C  
ATOM   4395  CG2 THR P 306     -10.592  -2.279 -44.163  1.00  0.00      P1   C  
ATOM   4396  OG1 THR P 306     -11.369  -1.090 -46.194  1.00  0.00      P1   O  
ATOM   4397  HN  THR P 306     -12.812  -0.424 -44.065  1.00  0.00      P1   H  
ATOM   4398  HA  THR P 306     -10.040   0.249 -43.495  1.00  0.00      P1   H  
ATOM   4399  HB  THR P 306      -9.511  -0.932 -45.391  1.00  0.00      P1   H  
ATOM   4400  HG1 THR P 306     -11.052  -1.846 -46.691  1.00  0.00      P1   H  
ATOM   4401 HG21 THR P 306      -9.837  -2.249 -43.349  1.00  0.00      P1   H  
ATOM   4402 HG22 THR P 306     -11.592  -2.484 -43.724  1.00  0.00      P1   H  
ATOM   4403 HG23 THR P 306     -10.233  -3.192 -44.682  1.00  0.00      P1   H  
ATOM   4404  N   LEU P 307     -11.673   2.342 -45.547  1.00  0.00      P1   N  
ATOM   4405  CA  LEU P 307     -11.363   3.575 -46.281  1.00  0.00      P1   C  
ATOM   4406  C   LEU P 307     -10.455   4.690 -45.698  1.00  0.00      P1   C  
ATOM   4407  O   LEU P 307      -9.424   5.053 -46.309  1.00  0.00      P1   O  
ATOM   4408  CB  LEU P 307     -12.751   4.168 -46.719  1.00  0.00      P1   C  
ATOM   4409  CG  LEU P 307     -12.817   5.389 -47.690  1.00  0.00      P1   C  
ATOM   4410  CD1 LEU P 307     -12.152   5.138 -49.037  1.00  0.00      P1   C  
ATOM   4411  CD2 LEU P 307     -14.359   5.644 -47.930  1.00  0.00      P1   C  
ATOM   4412  HN  LEU P 307     -12.626   2.126 -45.357  1.00  0.00      P1   H  
ATOM   4413  HA  LEU P 307     -10.951   3.342 -47.237  1.00  0.00      P1   H  
ATOM   4414  HB1 LEU P 307     -13.227   3.342 -47.283  1.00  0.00      P1   H  
ATOM   4415  HB2 LEU P 307     -13.386   4.414 -45.843  1.00  0.00      P1   H  
ATOM   4416  HG  LEU P 307     -12.331   6.228 -47.151  1.00  0.00      P1   H  
ATOM   4417 HD11 LEU P 307     -12.221   5.981 -49.758  1.00  0.00      P1   H  
ATOM   4418 HD12 LEU P 307     -11.069   4.920 -48.942  1.00  0.00      P1   H  
ATOM   4419 HD13 LEU P 307     -12.605   4.227 -49.480  1.00  0.00      P1   H  
ATOM   4420 HD21 LEU P 307     -14.904   5.757 -46.969  1.00  0.00      P1   H  
ATOM   4421 HD22 LEU P 307     -14.535   6.483 -48.635  1.00  0.00      P1   H  
ATOM   4422 HD23 LEU P 307     -14.761   4.720 -48.392  1.00  0.00      P1   H  
ATOM   4423  N   PRO P 308     -10.697   5.340 -44.584  1.00  0.00      P1   N  
ATOM   4424  CA  PRO P 308      -9.868   6.463 -44.039  1.00  0.00      P1   C  
ATOM   4425  C   PRO P 308      -8.448   6.032 -43.511  1.00  0.00      P1   C  
ATOM   4426  O   PRO P 308      -7.589   6.946 -43.450  1.00  0.00      P1   O  
ATOM   4427  CB  PRO P 308     -10.782   7.053 -43.023  1.00  0.00      P1   C  
ATOM   4428  CG  PRO P 308     -11.291   5.834 -42.289  1.00  0.00      P1   C  
ATOM   4429  CD  PRO P 308     -11.785   5.132 -43.653  1.00  0.00      P1   C  
ATOM   4430  HA  PRO P 308      -9.655   7.245 -44.747  1.00  0.00      P1   H  
ATOM   4431  HB1 PRO P 308     -11.640   7.632 -43.444  1.00  0.00      P1   H  
ATOM   4432  HB2 PRO P 308     -10.367   7.845 -42.366  1.00  0.00      P1   H  
ATOM   4433  HG1 PRO P 308     -10.490   5.255 -41.782  1.00  0.00      P1   H  
ATOM   4434  HG2 PRO P 308     -12.139   6.038 -41.607  1.00  0.00      P1   H  
ATOM   4435  HD1 PRO P 308     -12.724   5.653 -43.958  1.00  0.00      P1   H  
ATOM   4436  HD2 PRO P 308     -12.010   4.083 -43.395  1.00  0.00      P1   H  
ATOM   4437  N   ASP P 309      -8.130   4.766 -43.097  1.00  0.00      P1   N  
ATOM   4438  CA  ASP P 309      -6.753   4.341 -42.595  1.00  0.00      P1   C  
ATOM   4439  C   ASP P 309      -5.626   4.527 -43.637  1.00  0.00      P1   C  
ATOM   4440  O   ASP P 309      -4.689   5.303 -43.200  1.00  0.00      P1   O  
ATOM   4441  CB  ASP P 309      -6.831   2.928 -42.040  1.00  0.00      P1   C  
ATOM   4442  CG  ASP P 309      -7.811   2.840 -40.901  1.00  0.00      P1   C  
ATOM   4443  OD1 ASP P 309      -8.847   2.118 -41.021  1.00  0.00      P1   O  
ATOM   4444  OD2 ASP P 309      -7.488   3.529 -39.919  1.00  0.00      P1   O1-
ATOM   4445  HN  ASP P 309      -8.851   4.085 -43.175  1.00  0.00      P1   H  
ATOM   4446  HA  ASP P 309      -6.573   5.095 -41.843  1.00  0.00      P1   H  
ATOM   4447  HB1 ASP P 309      -7.165   2.259 -42.861  1.00  0.00      P1   H  
ATOM   4448  HB2 ASP P 309      -5.863   2.699 -41.543  1.00  0.00      P1   H  
ATOM   4449  N   PRO P 310      -5.499   4.007 -44.880  1.00  0.00      P1   N  
ATOM   4450  CA  PRO P 310      -4.426   4.259 -45.807  1.00  0.00      P1   C  
ATOM   4451  C   PRO P 310      -4.413   5.602 -46.307  1.00  0.00      P1   C  
ATOM   4452  O   PRO P 310      -5.446   6.247 -46.312  1.00  0.00      P1   O  
ATOM   4453  CB  PRO P 310      -4.621   3.087 -46.797  1.00  0.00      P1   C  
ATOM   4454  CG  PRO P 310      -6.087   3.170 -47.086  1.00  0.00      P1   C  
ATOM   4455  CD  PRO P 310      -6.450   3.090 -45.542  1.00  0.00      P1   C  
ATOM   4456  HA  PRO P 310      -3.521   4.107 -45.249  1.00  0.00      P1   H  
ATOM   4457  HB1 PRO P 310      -4.310   2.116 -46.328  1.00  0.00      P1   H  
ATOM   4458  HB2 PRO P 310      -3.963   3.111 -47.689  1.00  0.00      P1   H  
ATOM   4459  HG1 PRO P 310      -6.599   2.480 -47.790  1.00  0.00      P1   H  
ATOM   4460  HG2 PRO P 310      -6.468   4.126 -47.515  1.00  0.00      P1   H  
ATOM   4461  HD1 PRO P 310      -6.348   2.088 -45.065  1.00  0.00      P1   H  
ATOM   4462  HD2 PRO P 310      -7.454   3.380 -45.250  1.00  0.00      P1   H  
ATOM   4463  N   SER P 311      -3.231   6.103 -46.714  1.00  0.00      P1   N  
ATOM   4464  CA  SER P 311      -3.009   7.551 -46.972  1.00  0.00      P1   C  
ATOM   4465  C   SER P 311      -3.053   7.963 -48.442  1.00  0.00      P1   C  
ATOM   4466  O   SER P 311      -2.855   7.123 -49.346  1.00  0.00      P1   O  
ATOM   4467  CB  SER P 311      -1.656   8.041 -46.431  1.00  0.00      P1   C  
ATOM   4468  OG  SER P 311      -1.642   7.859 -45.001  1.00  0.00      P1   O  
ATOM   4469  HN  SER P 311      -2.488   5.453 -46.827  1.00  0.00      P1   H  
ATOM   4470  HA  SER P 311      -3.686   8.195 -46.432  1.00  0.00      P1   H  
ATOM   4471  HB1 SER P 311      -0.848   7.512 -46.980  1.00  0.00      P1   H  
ATOM   4472  HB2 SER P 311      -1.658   9.138 -46.608  1.00  0.00      P1   H  
ATOM   4473  HG1 SER P 311      -0.822   8.209 -44.658  1.00  0.00      P1   H  
ATOM   4474  N   HIS P 312      -3.357   9.299 -48.668  1.00  0.00      P1   N  
ATOM   4475  CA  HIS P 312      -3.724   9.992 -49.989  1.00  0.00      P1   C  
ATOM   4476  C   HIS P 312      -2.822  11.176 -50.225  1.00  0.00      P1   C  
ATOM   4477  O   HIS P 312      -2.736  12.063 -49.336  1.00  0.00      P1   O  
ATOM   4478  CB  HIS P 312      -5.241  10.266 -50.091  1.00  0.00      P1   C  
ATOM   4479  CG  HIS P 312      -5.684  11.184 -48.966  1.00  0.00      P1   C  
ATOM   4480  CD2 HIS P 312      -6.240  11.029 -47.804  1.00  0.00      P1   C  
ATOM   4481  ND1 HIS P 312      -5.428  12.548 -49.138  1.00  0.00      P1   N  
ATOM   4482  CE1 HIS P 312      -5.760  13.117 -47.944  1.00  0.00      P1   C  
ATOM   4483  NE2 HIS P 312      -6.305  12.234 -47.111  1.00  0.00      P1   N  
ATOM   4484  HN  HIS P 312      -3.368   9.974 -47.937  1.00  0.00      P1   H  
ATOM   4485  HA  HIS P 312      -3.559   9.240 -50.742  1.00  0.00      P1   H  
ATOM   4486  HB1 HIS P 312      -5.621  10.738 -51.021  1.00  0.00      P1   H  
ATOM   4487  HB2 HIS P 312      -5.695   9.261 -49.963  1.00  0.00      P1   H  
ATOM   4488  HD1 HIS P 312      -5.058  12.941 -49.985  1.00  0.00      P1   H  
ATOM   4489  HD2 HIS P 312      -6.622  10.112 -47.365  1.00  0.00      P1   H  
ATOM   4490  HE1 HIS P 312      -5.627  14.163 -47.662  1.00  0.00      P1   H  
ATOM   4491  N   HIS P 313      -2.126  11.262 -51.351  1.00  0.00      P1   N  
ATOM   4492  CA  HIS P 313      -1.127  12.262 -51.688  1.00  0.00      P1   C  
ATOM   4493  C   HIS P 313      -1.750  13.568 -52.003  1.00  0.00      P1   C  
ATOM   4494  O   HIS P 313      -2.437  13.732 -53.041  1.00  0.00      P1   O  
ATOM   4495  CB  HIS P 313      -0.118  11.683 -52.726  1.00  0.00      P1   C  
ATOM   4496  CG  HIS P 313       1.098  12.534 -53.041  1.00  0.00      P1   C  
ATOM   4497  CD2 HIS P 313       1.703  12.859 -54.243  1.00  0.00      P1   C  
ATOM   4498  ND1 HIS P 313       1.838  13.149 -52.109  1.00  0.00      P1   N  
ATOM   4499  CE1 HIS P 313       2.831  13.856 -52.707  1.00  0.00      P1   C  
ATOM   4500  NE2 HIS P 313       2.787  13.714 -53.958  1.00  0.00      P1   N  
ATOM   4501  HN  HIS P 313      -2.284  10.616 -52.094  1.00  0.00      P1   H  
ATOM   4502  HA  HIS P 313      -0.553  12.267 -50.781  1.00  0.00      P1   H  
ATOM   4503  HB1 HIS P 313       0.235  10.712 -52.319  1.00  0.00      P1   H  
ATOM   4504  HB2 HIS P 313      -0.589  11.465 -53.709  1.00  0.00      P1   H  
ATOM   4505  HD1 HIS P 313       1.762  13.156 -51.115  1.00  0.00      P1   H  
ATOM   4506  HD2 HIS P 313       1.475  12.572 -55.256  1.00  0.00      P1   H  
ATOM   4507  HE1 HIS P 313       3.548  14.452 -52.152  1.00  0.00      P1   H  
ATOM   4508  N   GLY P 314      -1.565  14.538 -51.108  1.00  0.00      P1   N  
ATOM   4509  CA  GLY P 314      -1.963  15.967 -51.191  1.00  0.00      P1   C  
ATOM   4510  C   GLY P 314      -1.723  16.709 -52.463  1.00  0.00      P1   C  
ATOM   4511  O   GLY P 314      -2.619  17.339 -53.079  1.00  0.00      P1   O  
ATOM   4512  HN  GLY P 314      -1.123  14.437 -50.215  1.00  0.00      P1   H  
ATOM   4513  HA1 GLY P 314      -1.267  16.478 -50.538  1.00  0.00      P1   H  
ATOM   4514  HA2 GLY P 314      -3.033  16.052 -51.071  1.00  0.00      P1   H  
ATOM   4515  N   LEU P 315      -0.510  16.652 -52.935  1.00  0.00      P1   N  
ATOM   4516  CA  LEU P 315      -0.048  17.358 -54.106  1.00  0.00      P1   C  
ATOM   4517  C   LEU P 315      -0.429  16.447 -55.326  1.00  0.00      P1   C  
ATOM   4518  O   LEU P 315      -0.372  15.252 -55.246  1.00  0.00      P1   O  
ATOM   4519  CB  LEU P 315       1.518  17.517 -54.103  1.00  0.00      P1   C  
ATOM   4520  CG  LEU P 315       2.146  18.165 -52.929  1.00  0.00      P1   C  
ATOM   4521  CD1 LEU P 315       3.683  18.120 -53.022  1.00  0.00      P1   C  
ATOM   4522  CD2 LEU P 315       1.683  19.617 -52.829  1.00  0.00      P1   C  
ATOM   4523  HN  LEU P 315       0.136  16.071 -52.458  1.00  0.00      P1   H  
ATOM   4524  HA  LEU P 315      -0.465  18.341 -54.196  1.00  0.00      P1   H  
ATOM   4525  HB1 LEU P 315       1.923  16.485 -54.066  1.00  0.00      P1   H  
ATOM   4526  HB2 LEU P 315       1.856  17.974 -55.057  1.00  0.00      P1   H  
ATOM   4527  HG  LEU P 315       1.777  17.658 -52.018  1.00  0.00      P1   H  
ATOM   4528 HD11 LEU P 315       4.268  18.601 -52.210  1.00  0.00      P1   H  
ATOM   4529 HD12 LEU P 315       4.117  17.098 -53.080  1.00  0.00      P1   H  
ATOM   4530 HD13 LEU P 315       3.927  18.689 -53.943  1.00  0.00      P1   H  
ATOM   4531 HD21 LEU P 315       1.901  20.198 -53.749  1.00  0.00      P1   H  
ATOM   4532 HD22 LEU P 315       0.596  19.695 -52.662  1.00  0.00      P1   H  
ATOM   4533 HD23 LEU P 315       2.104  20.212 -51.988  1.00  0.00      P1   H  
ATOM   4534  N   HIS P 316      -0.804  17.041 -56.478  1.00  0.00      P1   N  
ATOM   4535  CA  HIS P 316      -1.026  16.343 -57.765  1.00  0.00      P1   C  
ATOM   4536  C   HIS P 316      -0.416  17.131 -58.883  1.00  0.00      P1   C  
ATOM   4537  O   HIS P 316      -0.725  16.668 -59.983  1.00  0.00      P1   O  
ATOM   4538  CB  HIS P 316      -2.556  16.127 -57.950  1.00  0.00      P1   C  
ATOM   4539  CG  HIS P 316      -3.415  17.325 -57.856  1.00  0.00      P1   C  
ATOM   4540  CD2 HIS P 316      -4.193  17.881 -56.897  1.00  0.00      P1   C  
ATOM   4541  ND1 HIS P 316      -3.564  18.185 -58.913  1.00  0.00      P1   N  
ATOM   4542  CE1 HIS P 316      -4.358  19.207 -58.493  1.00  0.00      P1   C  
ATOM   4543  NE2 HIS P 316      -4.792  19.080 -57.259  1.00  0.00      P1   N  
ATOM   4544  HN  HIS P 316      -0.928  18.028 -56.432  1.00  0.00      P1   H  
ATOM   4545  HA  HIS P 316      -0.543  15.385 -57.869  1.00  0.00      P1   H  
ATOM   4546  HB1 HIS P 316      -2.878  15.616 -58.885  1.00  0.00      P1   H  
ATOM   4547  HB2 HIS P 316      -3.069  15.489 -57.201  1.00  0.00      P1   H  
ATOM   4548  HD1 HIS P 316      -3.113  17.978 -59.781  1.00  0.00      P1   H  
ATOM   4549  HD2 HIS P 316      -4.339  17.431 -55.922  1.00  0.00      P1   H  
ATOM   4550  HE1 HIS P 316      -4.659  20.089 -59.059  1.00  0.00      P1   H  
ATOM   4551  N   SER P 317       0.456  18.225 -58.747  1.00  0.00      P1   N  
ATOM   4552  CA  SER P 317       1.032  18.914 -59.923  1.00  0.00      P1   C  
ATOM   4553  C   SER P 317       2.294  18.213 -60.397  1.00  0.00      P1   C  
ATOM   4554  O   SER P 317       2.705  18.754 -61.470  1.00  0.00      P1   O  
ATOM   4555  CB  SER P 317       1.244  20.514 -59.632  1.00  0.00      P1   C  
ATOM   4556  OG  SER P 317       0.030  21.209 -59.277  1.00  0.00      P1   O  
ATOM   4557  HN  SER P 317       0.800  18.611 -57.898  1.00  0.00      P1   H  
ATOM   4558  HA  SER P 317       0.425  18.870 -60.815  1.00  0.00      P1   H  
ATOM   4559  HB1 SER P 317       1.954  20.582 -58.781  1.00  0.00      P1   H  
ATOM   4560  HB2 SER P 317       1.671  20.981 -60.545  1.00  0.00      P1   H  
ATOM   4561  HG1 SER P 317       0.304  22.115 -59.118  1.00  0.00      P1   H  
ATOM   4562  N   THR P 318       2.929  17.164 -59.855  1.00  0.00      P1   N  
ATOM   4563  CA  THR P 318       3.974  16.448 -60.595  1.00  0.00      P1   C  
ATOM   4564  C   THR P 318       3.251  15.706 -61.691  1.00  0.00      P1   C  
ATOM   4565  O   THR P 318       2.153  15.265 -61.437  1.00  0.00      P1   O  
ATOM   4566  CB  THR P 318       4.483  15.316 -59.704  1.00  0.00      P1   C  
ATOM   4567  CG2 THR P 318       5.633  14.385 -60.329  1.00  0.00      P1   C  
ATOM   4568  OG1 THR P 318       5.007  15.861 -58.505  1.00  0.00      P1   O  
ATOM   4569  HN  THR P 318       2.704  16.875 -58.934  1.00  0.00      P1   H  
ATOM   4570  HA  THR P 318       4.718  17.171 -60.866  1.00  0.00      P1   H  
ATOM   4571  HB  THR P 318       3.661  14.654 -59.357  1.00  0.00      P1   H  
ATOM   4572  HG1 THR P 318       5.170  15.123 -57.930  1.00  0.00      P1   H  
ATOM   4573 HG21 THR P 318       6.555  14.965 -60.535  1.00  0.00      P1   H  
ATOM   4574 HG22 THR P 318       5.990  13.665 -59.560  1.00  0.00      P1   H  
ATOM   4575 HG23 THR P 318       5.266  13.837 -61.220  1.00  0.00      P1   H  
ATOM   4576  N   PRO P 319       3.862  15.567 -62.868  1.00  0.00      P1   N  
ATOM   4577  CA  PRO P 319       3.345  14.689 -63.990  1.00  0.00      P1   C  
ATOM   4578  C   PRO P 319       2.721  13.291 -63.752  1.00  0.00      P1   C  
ATOM   4579  O   PRO P 319       1.548  13.108 -63.937  1.00  0.00      P1   O  
ATOM   4580  CB  PRO P 319       4.538  14.606 -64.895  1.00  0.00      P1   C  
ATOM   4581  CG  PRO P 319       4.854  16.132 -64.870  1.00  0.00      P1   C  
ATOM   4582  CD  PRO P 319       5.060  16.209 -63.452  1.00  0.00      P1   C  
ATOM   4583  HA  PRO P 319       2.509  15.217 -64.425  1.00  0.00      P1   H  
ATOM   4584  HB1 PRO P 319       4.221  14.232 -65.888  1.00  0.00      P1   H  
ATOM   4585  HB2 PRO P 319       5.393  13.958 -64.567  1.00  0.00      P1   H  
ATOM   4586  HG1 PRO P 319       4.059  16.791 -65.306  1.00  0.00      P1   H  
ATOM   4587  HG2 PRO P 319       5.816  16.324 -65.381  1.00  0.00      P1   H  
ATOM   4588  HD1 PRO P 319       5.171  17.276 -63.174  1.00  0.00      P1   H  
ATOM   4589  HD2 PRO P 319       5.944  15.656 -63.052  1.00  0.00      P1   H  
ATOM   4590  N   ASP P 320       3.520  12.261 -63.344  1.00  0.00      P1   N  
ATOM   4591  CA  ASP P 320       3.069  10.907 -63.251  1.00  0.00      P1   C  
ATOM   4592  C   ASP P 320       2.170  10.726 -62.026  1.00  0.00      P1   C  
ATOM   4593  O   ASP P 320       1.544   9.676 -61.990  1.00  0.00      P1   O  
ATOM   4594  CB  ASP P 320       4.289   9.947 -63.026  1.00  0.00      P1   C  
ATOM   4595  CG  ASP P 320       5.318   9.956 -64.128  1.00  0.00      P1   C  
ATOM   4596  OD1 ASP P 320       5.072   9.243 -65.148  1.00  0.00      P1   O  
ATOM   4597  OD2 ASP P 320       6.317  10.654 -63.969  1.00  0.00      P1   O1-
ATOM   4598  HN  ASP P 320       4.457  12.434 -63.086  1.00  0.00      P1   H  
ATOM   4599  HA  ASP P 320       2.571  10.643 -64.172  1.00  0.00      P1   H  
ATOM   4600  HB1 ASP P 320       4.827  10.276 -62.108  1.00  0.00      P1   H  
ATOM   4601  HB2 ASP P 320       4.060   8.864 -62.970  1.00  0.00      P1   H  
ATOM   4602  N   SER P 321       2.047  11.593 -60.992  1.00  0.00      P1   N  
ATOM   4603  CA  SER P 321       1.446  11.151 -59.644  1.00  0.00      P1   C  
ATOM   4604  C   SER P 321      -0.051  10.960 -59.633  1.00  0.00      P1   C  
ATOM   4605  O   SER P 321      -0.508  10.101 -58.850  1.00  0.00      P1   O  
ATOM   4606  CB  SER P 321       1.894  12.018 -58.466  1.00  0.00      P1   C  
ATOM   4607  OG  SER P 321       3.330  12.028 -58.399  1.00  0.00      P1   O  
ATOM   4608  HN  SER P 321       2.346  12.548 -60.978  1.00  0.00      P1   H  
ATOM   4609  HA  SER P 321       1.815  10.164 -59.411  1.00  0.00      P1   H  
ATOM   4610  HB1 SER P 321       1.551  13.074 -58.496  1.00  0.00      P1   H  
ATOM   4611  HB2 SER P 321       1.539  11.651 -57.479  1.00  0.00      P1   H  
ATOM   4612  HG1 SER P 321       3.517  12.572 -57.630  1.00  0.00      P1   H  
ATOM   4613  N   PRO P 322      -0.951  11.621 -60.374  1.00  0.00      P1   N  
ATOM   4614  CA  PRO P 322      -2.261  11.180 -60.749  1.00  0.00      P1   C  
ATOM   4615  C   PRO P 322      -2.430   9.726 -61.277  1.00  0.00      P1   C  
ATOM   4616  O   PRO P 322      -3.368   9.114 -60.788  1.00  0.00      P1   O  
ATOM   4617  CB  PRO P 322      -2.630  12.212 -61.861  1.00  0.00      P1   C  
ATOM   4618  CG  PRO P 322      -2.181  13.460 -61.274  1.00  0.00      P1   C  
ATOM   4619  CD  PRO P 322      -0.778  12.988 -60.922  1.00  0.00      P1   C  
ATOM   4620  HA  PRO P 322      -2.862  11.220 -59.850  1.00  0.00      P1   H  
ATOM   4621  HB1 PRO P 322      -3.678  12.053 -62.188  1.00  0.00      P1   H  
ATOM   4622  HB2 PRO P 322      -2.092  11.950 -62.805  1.00  0.00      P1   H  
ATOM   4623  HG1 PRO P 322      -2.774  13.574 -60.337  1.00  0.00      P1   H  
ATOM   4624  HG2 PRO P 322      -2.304  14.425 -61.811  1.00  0.00      P1   H  
ATOM   4625  HD1 PRO P 322      -0.279  13.684 -60.223  1.00  0.00      P1   H  
ATOM   4626  HD2 PRO P 322      -0.186  12.920 -61.863  1.00  0.00      P1   H  
ATOM   4627  N   ALA P 323      -1.650   9.187 -62.170  1.00  0.00      P1   N  
ATOM   4628  CA  ALA P 323      -1.666   7.769 -62.596  1.00  0.00      P1   C  
ATOM   4629  C   ALA P 323      -1.504   6.705 -61.531  1.00  0.00      P1   C  
ATOM   4630  O   ALA P 323      -2.047   5.575 -61.736  1.00  0.00      P1   O  
ATOM   4631  CB  ALA P 323      -0.619   7.494 -63.605  1.00  0.00      P1   C  
ATOM   4632  HN  ALA P 323      -0.987   9.808 -62.552  1.00  0.00      P1   H  
ATOM   4633  HA  ALA P 323      -2.604   7.550 -63.084  1.00  0.00      P1   H  
ATOM   4634  HB1 ALA P 323       0.399   7.638 -63.189  1.00  0.00      P1   H  
ATOM   4635  HB2 ALA P 323      -0.630   6.473 -64.043  1.00  0.00      P1   H  
ATOM   4636  HB3 ALA P 323      -0.845   8.221 -64.415  1.00  0.00      P1   H  
ATOM   4637  N   LYS P 324      -0.772   6.825 -60.457  1.00  0.00      P1   N  
ATOM   4638  CA  LYS P 324      -0.309   5.783 -59.612  1.00  0.00      P1   C  
ATOM   4639  C   LYS P 324      -1.297   5.035 -58.627  1.00  0.00      P1   C  
ATOM   4640  O   LYS P 324      -1.095   3.848 -58.526  1.00  0.00      P1   O  
ATOM   4641  CB  LYS P 324       0.923   6.317 -58.819  1.00  0.00      P1   C  
ATOM   4642  CG  LYS P 324       2.036   6.799 -59.682  1.00  0.00      P1   C  
ATOM   4643  CD  LYS P 324       3.221   7.314 -58.906  1.00  0.00      P1   C  
ATOM   4644  CE  LYS P 324       4.328   7.896 -59.768  1.00  0.00      P1   C  
ATOM   4645  NZ  LYS P 324       5.403   8.573 -59.030  1.00  0.00      P1   N1+
ATOM   4646  HN  LYS P 324      -0.573   7.771 -60.232  1.00  0.00      P1   H  
ATOM   4647  HA  LYS P 324       0.059   5.003 -60.257  1.00  0.00      P1   H  
ATOM   4648  HB1 LYS P 324       0.483   7.098 -58.165  1.00  0.00      P1   H  
ATOM   4649  HB2 LYS P 324       1.215   5.385 -58.289  1.00  0.00      P1   H  
ATOM   4650  HG1 LYS P 324       2.420   6.095 -60.444  1.00  0.00      P1   H  
ATOM   4651  HG2 LYS P 324       1.740   7.693 -60.253  1.00  0.00      P1   H  
ATOM   4652  HD1 LYS P 324       2.776   8.041 -58.195  1.00  0.00      P1   H  
ATOM   4653  HD2 LYS P 324       3.709   6.592 -58.220  1.00  0.00      P1   H  
ATOM   4654  HE1 LYS P 324       4.726   7.136 -60.475  1.00  0.00      P1   H  
ATOM   4655  HE2 LYS P 324       3.845   8.650 -60.423  1.00  0.00      P1   H  
ATOM   4656  HZ1 LYS P 324       5.218   9.343 -58.353  1.00  0.00      P1   H  
ATOM   4657  HZ2 LYS P 324       5.901   7.829 -58.503  1.00  0.00      P1   H  
ATOM   4658  HZ3 LYS P 324       6.095   8.857 -59.752  1.00  0.00      P1   H  
ATOM   4659  N   PRO P 325      -2.336   5.499 -57.894  1.00  0.00      P1   N  
ATOM   4660  CA  PRO P 325      -3.251   4.687 -57.077  1.00  0.00      P1   C  
ATOM   4661  C   PRO P 325      -4.192   3.810 -57.989  1.00  0.00      P1   C  
ATOM   4662  O   PRO P 325      -4.541   2.822 -57.433  1.00  0.00      P1   O  
ATOM   4663  CB  PRO P 325      -3.830   5.768 -56.181  1.00  0.00      P1   C  
ATOM   4664  CG  PRO P 325      -4.167   6.788 -57.287  1.00  0.00      P1   C  
ATOM   4665  CD  PRO P 325      -2.725   6.920 -57.842  1.00  0.00      P1   C  
ATOM   4666  HA  PRO P 325      -2.734   3.958 -56.469  1.00  0.00      P1   H  
ATOM   4667  HB1 PRO P 325      -3.141   6.194 -55.408  1.00  0.00      P1   H  
ATOM   4668  HB2 PRO P 325      -4.724   5.391 -55.650  1.00  0.00      P1   H  
ATOM   4669  HG1 PRO P 325      -4.647   7.739 -56.966  1.00  0.00      P1   H  
ATOM   4670  HG2 PRO P 325      -4.995   6.478 -57.958  1.00  0.00      P1   H  
ATOM   4671  HD1 PRO P 325      -2.090   7.428 -57.083  1.00  0.00      P1   H  
ATOM   4672  HD2 PRO P 325      -2.682   7.540 -58.752  1.00  0.00      P1   H  
ATOM   4673  N   GLU P 326      -4.524   4.114 -59.177  1.00  0.00      P1   N  
ATOM   4674  CA  GLU P 326      -5.225   3.201 -60.111  1.00  0.00      P1   C  
ATOM   4675  C   GLU P 326      -4.369   2.127 -60.666  1.00  0.00      P1   C  
ATOM   4676  O   GLU P 326      -4.730   0.971 -60.500  1.00  0.00      P1   O  
ATOM   4677  CB  GLU P 326      -5.840   3.948 -61.362  1.00  0.00      P1   C  
ATOM   4678  CG  GLU P 326      -6.848   5.078 -60.954  1.00  0.00      P1   C  
ATOM   4679  CD  GLU P 326      -7.369   5.785 -62.163  1.00  0.00      P1   C  
ATOM   4680  OE1 GLU P 326      -7.239   7.041 -62.230  1.00  0.00      P1   O  
ATOM   4681  OE2 GLU P 326      -7.920   5.181 -63.097  1.00  0.00      P1   O1-
ATOM   4682  HN  GLU P 326      -4.273   4.981 -59.605  1.00  0.00      P1   H  
ATOM   4683  HA  GLU P 326      -6.070   2.815 -59.565  1.00  0.00      P1   H  
ATOM   4684  HB1 GLU P 326      -4.997   4.486 -61.841  1.00  0.00      P1   H  
ATOM   4685  HB2 GLU P 326      -6.404   3.288 -62.058  1.00  0.00      P1   H  
ATOM   4686  HG1 GLU P 326      -7.677   4.587 -60.401  1.00  0.00      P1   H  
ATOM   4687  HG2 GLU P 326      -6.351   5.761 -60.241  1.00  0.00      P1   H  
ATOM   4688  N   LYS P 327      -3.306   2.502 -61.331  1.00  0.00      P1   N  
ATOM   4689  CA  LYS P 327      -2.561   1.637 -62.215  1.00  0.00      P1   C  
ATOM   4690  C   LYS P 327      -1.553   0.799 -61.485  1.00  0.00      P1   C  
ATOM   4691  O   LYS P 327      -1.406  -0.345 -62.029  1.00  0.00      P1   O  
ATOM   4692  CB  LYS P 327      -1.815   2.364 -63.400  1.00  0.00      P1   C  
ATOM   4693  CG  LYS P 327      -2.777   3.078 -64.445  1.00  0.00      P1   C  
ATOM   4694  CD  LYS P 327      -3.878   2.148 -65.092  1.00  0.00      P1   C  
ATOM   4695  CE  LYS P 327      -4.799   2.783 -66.149  1.00  0.00      P1   C  
ATOM   4696  NZ  LYS P 327      -3.985   3.118 -67.356  1.00  0.00      P1   N1+
ATOM   4697  HN  LYS P 327      -2.995   3.446 -61.250  1.00  0.00      P1   H  
ATOM   4698  HA  LYS P 327      -3.225   0.918 -62.657  1.00  0.00      P1   H  
ATOM   4699  HB1 LYS P 327      -0.992   3.008 -63.017  1.00  0.00      P1   H  
ATOM   4700  HB2 LYS P 327      -1.467   1.508 -64.013  1.00  0.00      P1   H  
ATOM   4701  HG1 LYS P 327      -3.229   3.945 -63.917  1.00  0.00      P1   H  
ATOM   4702  HG2 LYS P 327      -2.005   3.383 -65.183  1.00  0.00      P1   H  
ATOM   4703  HD1 LYS P 327      -3.369   1.242 -65.482  1.00  0.00      P1   H  
ATOM   4704  HD2 LYS P 327      -4.577   1.802 -64.309  1.00  0.00      P1   H  
ATOM   4705  HE1 LYS P 327      -5.508   1.983 -66.452  1.00  0.00      P1   H  
ATOM   4706  HE2 LYS P 327      -5.272   3.688 -65.711  1.00  0.00      P1   H  
ATOM   4707  HZ1 LYS P 327      -3.476   2.276 -67.699  1.00  0.00      P1   H  
ATOM   4708  HZ2 LYS P 327      -4.638   3.566 -68.032  1.00  0.00      P1   H  
ATOM   4709  HZ3 LYS P 327      -3.376   3.895 -67.046  1.00  0.00      P1   H  
ATOM   4710  N   ASN P 328      -0.931   1.289 -60.398  1.00  0.00      P1   N  
ATOM   4711  CA  ASN P 328      -0.210   0.643 -59.220  1.00  0.00      P1   C  
ATOM   4712  C   ASN P 328       1.297   0.970 -59.266  1.00  0.00      P1   C  
ATOM   4713  O   ASN P 328       2.145   0.121 -59.469  1.00  0.00      P1   O  
ATOM   4714  CB  ASN P 328      -0.342  -0.899 -59.182  1.00  0.00      P1   C  
ATOM   4715  CG  ASN P 328      -1.748  -1.343 -58.889  1.00  0.00      P1   C  
ATOM   4716  ND2 ASN P 328      -2.302  -1.054 -57.645  1.00  0.00      P1   N  
ATOM   4717  OD1 ASN P 328      -2.358  -1.973 -59.742  1.00  0.00      P1   O  
ATOM   4718  HN  ASN P 328      -0.892   2.294 -60.269  1.00  0.00      P1   H  
ATOM   4719  HA  ASN P 328      -0.560   0.962 -58.251  1.00  0.00      P1   H  
ATOM   4720  HB1 ASN P 328       0.080  -1.397 -60.088  1.00  0.00      P1   H  
ATOM   4721  HB2 ASN P 328       0.227  -1.257 -58.304  1.00  0.00      P1   H  
ATOM   4722 HD21 ASN P 328      -3.242  -1.333 -57.501  1.00  0.00      P1   H  
ATOM   4723 HD22 ASN P 328      -1.721  -0.598 -56.987  1.00  0.00      P1   H  
ATOM   4724  N   GLY P 329       1.563   2.219 -59.101  1.00  0.00      P1   N  
ATOM   4725  CA  GLY P 329       2.873   2.911 -59.444  1.00  0.00      P1   C  
ATOM   4726  C   GLY P 329       3.870   3.029 -58.299  1.00  0.00      P1   C  
ATOM   4727  O   GLY P 329       5.068   3.071 -58.577  1.00  0.00      P1   O  
ATOM   4728  HN  GLY P 329       0.802   2.772 -58.775  1.00  0.00      P1   H  
ATOM   4729  HA1 GLY P 329       2.590   3.854 -59.853  1.00  0.00      P1   H  
ATOM   4730  HA2 GLY P 329       3.361   2.308 -60.183  1.00  0.00      P1   H  
ATOM   4731  N   HIS P 330       3.420   3.114 -57.042  1.00  0.00      P1   N  
ATOM   4732  CA  HIS P 330       4.460   3.028 -55.955  1.00  0.00      P1   C  
ATOM   4733  C   HIS P 330       5.129   1.623 -55.818  1.00  0.00      P1   C  
ATOM   4734  O   HIS P 330       6.239   1.514 -55.276  1.00  0.00      P1   O  
ATOM   4735  CB  HIS P 330       3.789   3.349 -54.621  1.00  0.00      P1   C  
ATOM   4736  CG  HIS P 330       3.214   4.746 -54.580  1.00  0.00      P1   C  
ATOM   4737  CD2 HIS P 330       1.942   5.341 -54.675  1.00  0.00      P1   C  
ATOM   4738  ND1 HIS P 330       4.049   5.780 -54.422  1.00  0.00      P1   N  
ATOM   4739  CE1 HIS P 330       3.355   6.914 -54.338  1.00  0.00      P1   C  
ATOM   4740  NE2 HIS P 330       2.082   6.724 -54.496  1.00  0.00      P1   N  
ATOM   4741  HN  HIS P 330       2.456   3.204 -56.802  1.00  0.00      P1   H  
ATOM   4742  HA  HIS P 330       5.283   3.722 -56.019  1.00  0.00      P1   H  
ATOM   4743  HB1 HIS P 330       2.946   2.654 -54.414  1.00  0.00      P1   H  
ATOM   4744  HB2 HIS P 330       4.548   3.293 -53.812  1.00  0.00      P1   H  
ATOM   4745  HD1 HIS P 330       5.003   5.498 -54.401  1.00  0.00      P1   H  
ATOM   4746  HD2 HIS P 330       0.982   4.894 -54.852  1.00  0.00      P1   H  
ATOM   4747  HE1 HIS P 330       3.836   7.872 -54.158  1.00  0.00      P1   H  
ATOM   4748  N   ALA P 331       4.510   0.526 -56.370  1.00  0.00      P1   N  
ATOM   4749  CA  ALA P 331       5.214  -0.689 -56.649  1.00  0.00      P1   C  
ATOM   4750  C   ALA P 331       6.450  -0.547 -57.610  1.00  0.00      P1   C  
ATOM   4751  O   ALA P 331       7.484  -1.258 -57.329  1.00  0.00      P1   O  
ATOM   4752  CB  ALA P 331       4.310  -1.723 -57.260  1.00  0.00      P1   C  
ATOM   4753  HN  ALA P 331       3.554   0.510 -56.626  1.00  0.00      P1   H  
ATOM   4754  HA  ALA P 331       5.626  -1.138 -55.765  1.00  0.00      P1   H  
ATOM   4755  HB1 ALA P 331       3.441  -1.924 -56.595  1.00  0.00      P1   H  
ATOM   4756  HB2 ALA P 331       3.891  -1.395 -58.230  1.00  0.00      P1   H  
ATOM   4757  HB3 ALA P 331       4.895  -2.652 -57.405  1.00  0.00      P1   H  
ATOM   4758  N   LYS P 332       6.362   0.233 -58.676  1.00  0.00      P1   N  
ATOM   4759  CA  LYS P 332       7.255   0.333 -59.772  1.00  0.00      P1   C  
ATOM   4760  C   LYS P 332       8.605   1.029 -59.340  1.00  0.00      P1   C  
ATOM   4761  O   LYS P 332       9.653   0.625 -59.823  1.00  0.00      P1   O  
ATOM   4762  CB  LYS P 332       6.673   1.151 -60.945  1.00  0.00      P1   C  
ATOM   4763  CG  LYS P 332       5.341   0.520 -61.533  1.00  0.00      P1   C  
ATOM   4764  CD  LYS P 332       4.925   1.199 -62.825  1.00  0.00      P1   C  
ATOM   4765  CE  LYS P 332       3.667   0.623 -63.504  1.00  0.00      P1   C  
ATOM   4766  NZ  LYS P 332       3.700  -0.808 -63.795  1.00  0.00      P1   N1+
ATOM   4767  HN  LYS P 332       5.604   0.859 -58.744  1.00  0.00      P1   H  
ATOM   4768  HA  LYS P 332       7.528  -0.689 -59.993  1.00  0.00      P1   H  
ATOM   4769  HB1 LYS P 332       6.438   2.193 -60.643  1.00  0.00      P1   H  
ATOM   4770  HB2 LYS P 332       7.475   1.099 -61.709  1.00  0.00      P1   H  
ATOM   4771  HG1 LYS P 332       5.602  -0.535 -61.744  1.00  0.00      P1   H  
ATOM   4772  HG2 LYS P 332       4.560   0.389 -60.760  1.00  0.00      P1   H  
ATOM   4773  HD1 LYS P 332       4.761   2.253 -62.518  1.00  0.00      P1   H  
ATOM   4774  HD2 LYS P 332       5.787   1.116 -63.521  1.00  0.00      P1   H  
ATOM   4775  HE1 LYS P 332       2.900   0.676 -62.704  1.00  0.00      P1   H  
ATOM   4776  HE2 LYS P 332       3.377   1.101 -64.466  1.00  0.00      P1   H  
ATOM   4777  HZ1 LYS P 332       2.758  -1.031 -64.178  1.00  0.00      P1   H  
ATOM   4778  HZ2 LYS P 332       4.442  -0.973 -64.503  1.00  0.00      P1   H  
ATOM   4779  HZ3 LYS P 332       3.898  -1.468 -63.018  1.00  0.00      P1   H  
ATOM   4780  N   ASP P 333       8.522   2.032 -58.442  1.00  0.00      P1   N  
ATOM   4781  CA  ASP P 333       9.607   2.714 -57.848  1.00  0.00      P1   C  
ATOM   4782  C   ASP P 333       9.870   2.114 -56.449  1.00  0.00      P1   C  
ATOM   4783  O   ASP P 333      10.485   2.835 -55.616  1.00  0.00      P1   O  
ATOM   4784  CB  ASP P 333       9.300   4.271 -57.751  1.00  0.00      P1   C  
ATOM   4785  CG  ASP P 333       9.103   4.785 -59.124  1.00  0.00      P1   C  
ATOM   4786  OD1 ASP P 333       8.004   5.109 -59.526  1.00  0.00      P1   O  
ATOM   4787  OD2 ASP P 333      10.101   4.915 -59.963  1.00  0.00      P1   O1-
ATOM   4788  HN  ASP P 333       7.691   2.430 -58.058  1.00  0.00      P1   H  
ATOM   4789  HA  ASP P 333      10.539   2.642 -58.380  1.00  0.00      P1   H  
ATOM   4790  HB1 ASP P 333       8.428   4.572 -57.131  1.00  0.00      P1   H  
ATOM   4791  HB2 ASP P 333      10.184   4.796 -57.339  1.00  0.00      P1   H  
ATOM   4792  N   HIS P 334       9.504   0.813 -56.113  1.00  0.00      P1   N  
ATOM   4793  CA  HIS P 334       9.609   0.303 -54.769  1.00  0.00      P1   C  
ATOM   4794  C   HIS P 334      11.125   0.057 -54.353  1.00  0.00      P1   C  
ATOM   4795  O   HIS P 334      11.404   0.369 -53.175  1.00  0.00      P1   O  
ATOM   4796  CB  HIS P 334       8.762  -0.994 -54.491  1.00  0.00      P1   C  
ATOM   4797  CG  HIS P 334       8.813  -1.552 -53.088  1.00  0.00      P1   C  
ATOM   4798  CD2 HIS P 334       9.612  -2.553 -52.612  1.00  0.00      P1   C  
ATOM   4799  ND1 HIS P 334       8.038  -1.146 -52.004  1.00  0.00      P1   N  
ATOM   4800  CE1 HIS P 334       8.397  -1.933 -50.940  1.00  0.00      P1   C  
ATOM   4801  NE2 HIS P 334       9.351  -2.779 -51.215  1.00  0.00      P1   N  
ATOM   4802  HN  HIS P 334       9.161   0.114 -56.731  1.00  0.00      P1   H  
ATOM   4803  HA  HIS P 334       9.215   1.088 -54.145  1.00  0.00      P1   H  
ATOM   4804  HB1 HIS P 334       7.687  -0.865 -54.725  1.00  0.00      P1   H  
ATOM   4805  HB2 HIS P 334       9.071  -1.872 -55.098  1.00  0.00      P1   H  
ATOM   4806  HD1 HIS P 334       7.365  -0.410 -52.065  1.00  0.00      P1   H  
ATOM   4807  HD2 HIS P 334      10.343  -3.119 -53.162  1.00  0.00      P1   H  
ATOM   4808  HE1 HIS P 334       7.893  -1.814 -49.981  1.00  0.00      P1   H  
ATOM   4809  N   PRO P 335      12.074  -0.440 -55.150  1.00  0.00      P1   N  
ATOM   4810  CA  PRO P 335      13.499  -0.226 -55.026  1.00  0.00      P1   C  
ATOM   4811  C   PRO P 335      14.167   1.022 -54.521  1.00  0.00      P1   C  
ATOM   4812  O   PRO P 335      15.258   0.946 -53.946  1.00  0.00      P1   O  
ATOM   4813  CB  PRO P 335      14.050  -0.612 -56.415  1.00  0.00      P1   C  
ATOM   4814  CG  PRO P 335      13.261  -1.903 -56.581  1.00  0.00      P1   C  
ATOM   4815  CD  PRO P 335      11.936  -1.305 -56.335  1.00  0.00      P1   C  
ATOM   4816  HA  PRO P 335      13.807  -0.916 -54.252  1.00  0.00      P1   H  
ATOM   4817  HB1 PRO P 335      15.136  -0.815 -56.379  1.00  0.00      P1   H  
ATOM   4818  HB2 PRO P 335      13.940   0.206 -57.167  1.00  0.00      P1   H  
ATOM   4819  HG1 PRO P 335      13.527  -2.629 -55.777  1.00  0.00      P1   H  
ATOM   4820  HG2 PRO P 335      13.328  -2.550 -57.483  1.00  0.00      P1   H  
ATOM   4821  HD1 PRO P 335      11.220  -2.114 -56.093  1.00  0.00      P1   H  
ATOM   4822  HD2 PRO P 335      11.623  -0.676 -57.199  1.00  0.00      P1   H  
ATOM   4823  N   LYS P 336      13.553   2.220 -54.699  1.00  0.00      P1   N  
ATOM   4824  CA  LYS P 336      14.126   3.433 -54.282  1.00  0.00      P1   C  
ATOM   4825  C   LYS P 336      14.042   3.775 -52.716  1.00  0.00      P1   C  
ATOM   4826  O   LYS P 336      15.062   4.122 -52.162  1.00  0.00      P1   O  
ATOM   4827  CB  LYS P 336      13.665   4.699 -55.029  1.00  0.00      P1   C  
ATOM   4828  CG  LYS P 336      13.862   4.527 -56.596  1.00  0.00      P1   C  
ATOM   4829  CD  LYS P 336      13.389   5.659 -57.471  1.00  0.00      P1   C  
ATOM   4830  CE  LYS P 336      13.640   5.671 -58.964  1.00  0.00      P1   C  
ATOM   4831  NZ  LYS P 336      12.918   4.589 -59.645  1.00  0.00      P1   N1+
ATOM   4832  HN  LYS P 336      12.663   2.301 -55.135  1.00  0.00      P1   H  
ATOM   4833  HA  LYS P 336      15.179   3.517 -54.501  1.00  0.00      P1   H  
ATOM   4834  HB1 LYS P 336      12.581   4.788 -54.813  1.00  0.00      P1   H  
ATOM   4835  HB2 LYS P 336      14.156   5.616 -54.635  1.00  0.00      P1   H  
ATOM   4836  HG1 LYS P 336      14.959   4.376 -56.673  1.00  0.00      P1   H  
ATOM   4837  HG2 LYS P 336      13.321   3.631 -56.964  1.00  0.00      P1   H  
ATOM   4838  HD1 LYS P 336      12.303   5.822 -57.312  1.00  0.00      P1   H  
ATOM   4839  HD2 LYS P 336      13.850   6.595 -57.089  1.00  0.00      P1   H  
ATOM   4840  HE1 LYS P 336      13.229   6.635 -59.326  1.00  0.00      P1   H  
ATOM   4841  HE2 LYS P 336      14.690   5.641 -59.325  1.00  0.00      P1   H  
ATOM   4842  HZ1 LYS P 336      11.924   4.619 -59.340  1.00  0.00      P1   H  
ATOM   4843  HZ2 LYS P 336      12.942   4.612 -60.686  1.00  0.00      P1   H  
ATOM   4844  HZ3 LYS P 336      13.226   3.665 -59.287  1.00  0.00      P1   H  
ATOM   4845  N   ILE P 337      12.811   3.599 -52.179  1.00  0.00      P1   N  
ATOM   4846  CA  ILE P 337      12.598   3.695 -50.697  1.00  0.00      P1   C  
ATOM   4847  C   ILE P 337      13.150   2.457 -49.964  1.00  0.00      P1   C  
ATOM   4848  O   ILE P 337      13.230   2.520 -48.685  1.00  0.00      P1   O  
ATOM   4849  CB  ILE P 337      11.088   4.099 -50.400  1.00  0.00      P1   C  
ATOM   4850  CG1 ILE P 337      10.873   4.556 -48.953  1.00  0.00      P1   C  
ATOM   4851  CG2 ILE P 337      10.103   2.974 -50.886  1.00  0.00      P1   C  
ATOM   4852  CD1 ILE P 337       9.460   5.077 -48.673  1.00  0.00      P1   C  
ATOM   4853  HN  ILE P 337      12.100   3.416 -52.830  1.00  0.00      P1   H  
ATOM   4854  HA  ILE P 337      13.219   4.495 -50.336  1.00  0.00      P1   H  
ATOM   4855  HB  ILE P 337      10.876   4.958 -51.067  1.00  0.00      P1   H  
ATOM   4856 HG11 ILE P 337      10.929   3.680 -48.288  1.00  0.00      P1   H  
ATOM   4857 HG12 ILE P 337      11.657   5.340 -48.866  1.00  0.00      P1   H  
ATOM   4858 HG21 ILE P 337       9.009   3.154 -50.809  1.00  0.00      P1   H  
ATOM   4859 HG22 ILE P 337      10.184   2.504 -51.881  1.00  0.00      P1   H  
ATOM   4860 HG23 ILE P 337      10.324   2.045 -50.322  1.00  0.00      P1   H  
ATOM   4861  HD1 ILE P 337       8.767   4.219 -48.752  1.00  0.00      P1   H  
ATOM   4862  HD2 ILE P 337       9.468   5.453 -47.627  1.00  0.00      P1   H  
ATOM   4863  HD3 ILE P 337       9.220   5.984 -49.270  1.00  0.00      P1   H  
ATOM   4864  N   ALA P 338      13.685   1.360 -50.506  1.00  0.00      P1   N  
ATOM   4865  CA  ALA P 338      14.187   0.164 -49.802  1.00  0.00      P1   C  
ATOM   4866  C   ALA P 338      15.338   0.272 -48.859  1.00  0.00      P1   C  
ATOM   4867  O   ALA P 338      15.345  -0.189 -47.721  1.00  0.00      P1   O  
ATOM   4868  CB  ALA P 338      14.651  -0.881 -50.813  1.00  0.00      P1   C  
ATOM   4869  HN  ALA P 338      13.761   1.247 -51.495  1.00  0.00      P1   H  
ATOM   4870  HA  ALA P 338      13.336  -0.138 -49.216  1.00  0.00      P1   H  
ATOM   4871  HB1 ALA P 338      14.883  -1.845 -50.323  1.00  0.00      P1   H  
ATOM   4872  HB2 ALA P 338      13.842  -1.151 -51.527  1.00  0.00      P1   H  
ATOM   4873  HB3 ALA P 338      15.485  -0.654 -51.511  1.00  0.00      P1   H  
ATOM   4874  N   LYS P 339      16.452   0.941 -49.338  1.00  0.00      P1   N  
ATOM   4875  CA  LYS P 339      17.732   0.964 -48.617  1.00  0.00      P1   C  
ATOM   4876  C   LYS P 339      17.853   2.092 -47.640  1.00  0.00      P1   C  
ATOM   4877  O   LYS P 339      18.904   2.058 -46.972  1.00  0.00      P1   O  
ATOM   4878  CB  LYS P 339      18.771   1.139 -49.737  1.00  0.00      P1   C  
ATOM   4879  CG  LYS P 339      18.847  -0.082 -50.615  1.00  0.00      P1   C  
ATOM   4880  CD  LYS P 339      20.026  -0.048 -51.632  1.00  0.00      P1   C  
ATOM   4881  CE  LYS P 339      20.295  -1.307 -52.469  1.00  0.00      P1   C  
ATOM   4882  NZ  LYS P 339      21.342  -1.187 -53.483  1.00  0.00      P1   N1+
ATOM   4883  HN  LYS P 339      16.330   1.416 -50.206  1.00  0.00      P1   H  
ATOM   4884  HA  LYS P 339      17.936   0.014 -48.150  1.00  0.00      P1   H  
ATOM   4885  HB1 LYS P 339      18.621   2.141 -50.194  1.00  0.00      P1   H  
ATOM   4886  HB2 LYS P 339      19.766   1.177 -49.256  1.00  0.00      P1   H  
ATOM   4887  HG1 LYS P 339      19.025  -0.955 -49.954  1.00  0.00      P1   H  
ATOM   4888  HG2 LYS P 339      17.909  -0.325 -51.156  1.00  0.00      P1   H  
ATOM   4889  HD1 LYS P 339      19.827   0.799 -52.322  1.00  0.00      P1   H  
ATOM   4890  HD2 LYS P 339      20.977   0.094 -51.078  1.00  0.00      P1   H  
ATOM   4891  HE1 LYS P 339      20.458  -2.178 -51.796  1.00  0.00      P1   H  
ATOM   4892  HE2 LYS P 339      19.442  -1.576 -53.126  1.00  0.00      P1   H  
ATOM   4893  HZ1 LYS P 339      21.173  -0.448 -54.194  1.00  0.00      P1   H  
ATOM   4894  HZ2 LYS P 339      22.280  -1.004 -53.072  1.00  0.00      P1   H  
ATOM   4895  HZ3 LYS P 339      21.497  -2.026 -54.077  1.00  0.00      P1   H  
ATOM   4896  N   ILE P 340      16.952   3.058 -47.389  1.00  0.00      P1   N  
ATOM   4897  CA  ILE P 340      17.094   3.980 -46.258  1.00  0.00      P1   C  
ATOM   4898  C   ILE P 340      16.963   3.258 -44.860  1.00  0.00      P1   C  
ATOM   4899  O   ILE P 340      16.297   2.221 -44.726  1.00  0.00      P1   O  
ATOM   4900  CB  ILE P 340      16.196   5.148 -46.445  1.00  0.00      P1   C  
ATOM   4901  CG1 ILE P 340      14.714   4.850 -46.190  1.00  0.00      P1   C  
ATOM   4902  CG2 ILE P 340      16.525   5.940 -47.764  1.00  0.00      P1   C  
ATOM   4903  CD1 ILE P 340      13.778   6.086 -46.360  1.00  0.00      P1   C  
ATOM   4904  HN  ILE P 340      16.164   3.146 -47.963  1.00  0.00      P1   H  
ATOM   4905  HA  ILE P 340      18.068   4.430 -46.257  1.00  0.00      P1   H  
ATOM   4906  HB  ILE P 340      16.456   5.886 -45.667  1.00  0.00      P1   H  
ATOM   4907 HG11 ILE P 340      14.354   4.216 -47.010  1.00  0.00      P1   H  
ATOM   4908 HG12 ILE P 340      14.449   4.423 -45.201  1.00  0.00      P1   H  
ATOM   4909 HG21 ILE P 340      17.624   6.088 -47.787  1.00  0.00      P1   H  
ATOM   4910 HG22 ILE P 340      16.206   5.358 -48.646  1.00  0.00      P1   H  
ATOM   4911 HG23 ILE P 340      16.005   6.905 -47.865  1.00  0.00      P1   H  
ATOM   4912  HD1 ILE P 340      13.768   6.470 -47.399  1.00  0.00      P1   H  
ATOM   4913  HD2 ILE P 340      12.729   5.769 -46.197  1.00  0.00      P1   H  
ATOM   4914  HD3 ILE P 340      14.067   6.846 -45.604  1.00  0.00      P1   H  
ATOM   4915  N   PHE P 341      17.636   3.828 -43.822  1.00  0.00      P1   N  
ATOM   4916  CA  PHE P 341      17.697   3.207 -42.555  1.00  0.00      P1   C  
ATOM   4917  C   PHE P 341      16.325   3.278 -41.739  1.00  0.00      P1   C  
ATOM   4918  O   PHE P 341      15.970   2.289 -41.143  1.00  0.00      P1   O  
ATOM   4919  CB  PHE P 341      18.802   3.734 -41.600  1.00  0.00      P1   C  
ATOM   4920  CG  PHE P 341      20.151   3.636 -42.209  1.00  0.00      P1   C  
ATOM   4921  CD1 PHE P 341      20.811   2.368 -42.073  1.00  0.00      P1   C  
ATOM   4922  CD2 PHE P 341      20.747   4.690 -42.841  1.00  0.00      P1   C  
ATOM   4923  CE1 PHE P 341      22.109   2.254 -42.565  1.00  0.00      P1   C  
ATOM   4924  CE2 PHE P 341      22.047   4.598 -43.351  1.00  0.00      P1   C  
ATOM   4925  CZ  PHE P 341      22.698   3.348 -43.212  1.00  0.00      P1   C  
ATOM   4926  HN  PHE P 341      18.110   4.700 -43.836  1.00  0.00      P1   H  
ATOM   4927  HA  PHE P 341      17.926   2.156 -42.653  1.00  0.00      P1   H  
ATOM   4928  HB1 PHE P 341      18.569   4.804 -41.423  1.00  0.00      P1   H  
ATOM   4929  HB2 PHE P 341      18.841   3.278 -40.591  1.00  0.00      P1   H  
ATOM   4930  HD1 PHE P 341      20.275   1.560 -41.591  1.00  0.00      P1   H  
ATOM   4931  HD2 PHE P 341      20.212   5.625 -42.954  1.00  0.00      P1   H  
ATOM   4932  HE1 PHE P 341      22.654   1.328 -42.448  1.00  0.00      P1   H  
ATOM   4933  HE2 PHE P 341      22.533   5.416 -43.822  1.00  0.00      P1   H  
ATOM   4934  HZ  PHE P 341      23.681   3.061 -43.556  1.00  0.00      P1   H  
ATOM   4935  N   GLU P 342      15.612   4.428 -41.738  1.00  0.00      P1   N  
ATOM   4936  CA  GLU P 342      14.500   4.622 -40.793  1.00  0.00      P1   C  
ATOM   4937  C   GLU P 342      13.214   3.741 -41.041  1.00  0.00      P1   C
[truncated: 137,381 more chars]
