# Supplementary material for: Homology Modeling of Dopamine D2 and D3 Receptors: Molecular Dynamics Refinement and Docking Evaluation
Source: PLoS One. 2012 Sep 6;7(9):e44316. doi: 10.1371/journal.pone.0044316 (PMC3435408; doi:10.1371/journal.pone.0044316)
Supplement: Supporting Information S2 — Supplemental files (.pdb files) contained in the compressed directory File S2 include poses of ligands, shown in Figure 1, docked into hD3 and hD2L optimized receptors, whose.pdb files are also included in File S2. All.pdb files can be visualized with Open Pymol. Files named ligand_D2.pdb correspond to poses of ligand docked into hD2L receptor, whereas files named ligand_D3.pdb correspond to poses into hD3 receptor. The optimized structure of hD3 and hD2L receptor are named respectively opt_D3_receptor.pdb and opt_D2L_receptor. (ZIP) [file pone.0044316.s002.zip › supporting_information_pdb/opt_D3_receptor.pdb]

HEADER    hD3 dopaminergic receptor optimized in POPC bilayer 
ATOM      1  C   ACE P  31      -7.245 -21.697  17.781  1.00  0.00      P1   C  
ATOM      2  O   ACE P  31      -8.266 -22.020  18.412  1.00  0.00      P1   O  
ATOM      3  CH3 ACE P  31      -6.536 -20.407  18.148  1.00  0.00      P1   C  
ATOM      4 1HH3 ACE P  31      -6.160 -20.475  19.158  1.00  0.00      P1   H  
ATOM      5 2HH3 ACE P  31      -5.700 -20.188  17.501  1.00  0.00      P1   H  
ATOM      6 3HH3 ACE P  31      -7.233 -19.586  18.067  1.00  0.00      P1   H  
ATOM      7  CA  TYR P  32      -6.924 -23.815  16.068  1.00  0.00      P1   C  
ATOM      8  C   TYR P  32      -5.633 -24.481  15.718  1.00  0.00      P1   C  
ATOM      9  O   TYR P  32      -5.286 -24.450  14.557  1.00  0.00      P1   O  
ATOM     10  CB  TYR P  32      -7.794 -23.437  14.763  1.00  0.00      P1   C  
ATOM     11  CG  TYR P  32      -9.100 -22.706  14.998  1.00  0.00      P1   C  
ATOM     12  CD1 TYR P  32     -10.183 -23.405  15.621  1.00  0.00      P1   C  
ATOM     13  CD2 TYR P  32      -9.278 -21.390  14.691  1.00  0.00      P1   C  
ATOM     14  CE1 TYR P  32     -11.427 -22.777  15.860  1.00  0.00      P1   C  
ATOM     15  CE2 TYR P  32     -10.539 -20.756  14.873  1.00  0.00      P1   C  
ATOM     16  CZ  TYR P  32     -11.643 -21.491  15.492  1.00  0.00      P1   C  
ATOM     17  OH  TYR P  32     -12.868 -20.879  15.676  1.00  0.00      P1   O  
ATOM     18  N01 TYR P  32      -6.816 -22.549  16.877  1.00  0.00      P1   N  
ATOM     19  HA  TYR P  32      -7.559 -24.492  16.619  1.00  0.00      P1   H  
ATOM     20  HB1 TYR P  32      -7.265 -22.833  13.987  1.00  0.00      P1   H  
ATOM     21  HB2 TYR P  32      -8.171 -24.386  14.350  1.00  0.00      P1   H  
ATOM     22  HD1 TYR P  32     -10.114 -24.430  15.944  1.00  0.00      P1   H  
ATOM     23  HD2 TYR P  32      -8.498 -20.759  14.276  1.00  0.00      P1   H  
ATOM     24  HE1 TYR P  32     -12.186 -23.381  16.338  1.00  0.00      P1   H  
ATOM     25  HE2 TYR P  32     -10.700 -19.791  14.477  1.00  0.00      P1   H  
ATOM     26  HH  TYR P  32     -13.583 -21.471  15.943  1.00  0.00      P1   H  
ATOM     27  H01 TYR P  32      -5.990 -22.141  16.485  1.00  0.00      P1   H  
ATOM     28  N   ALA P  33      -4.803 -25.016  16.705  1.00  0.00      P1   N  
ATOM     29  CA  ALA P  33      -3.366 -25.280  16.452  1.00  0.00      P1   C  
ATOM     30  C   ALA P  33      -2.931 -26.262  15.330  1.00  0.00      P1   C  
ATOM     31  O   ALA P  33      -2.252 -25.844  14.392  1.00  0.00      P1   O  
ATOM     32  CB  ALA P  33      -2.718 -25.683  17.722  1.00  0.00      P1   C  
ATOM     33  HN  ALA P  33      -5.143 -25.209  17.597  1.00  0.00      P1   H  
ATOM     34  HA  ALA P  33      -3.066 -24.275  16.372  1.00  0.00      P1   H  
ATOM     35  HB1 ALA P  33      -2.654 -24.872  18.427  1.00  0.00      P1   H  
ATOM     36  HB2 ALA P  33      -3.124 -26.593  18.220  1.00  0.00      P1   H  
ATOM     37  HB3 ALA P  33      -1.647 -25.851  17.558  1.00  0.00      P1   H  
ATOM     38  N   LEU P  34      -3.401 -27.460  15.379  1.00  0.00      P1   N  
ATOM     39  CA  LEU P  34      -3.308 -28.450  14.311  1.00  0.00      P1   C  
ATOM     40  C   LEU P  34      -3.961 -27.988  12.960  1.00  0.00      P1   C  
ATOM     41  O   LEU P  34      -3.401 -28.317  11.920  1.00  0.00      P1   O  
ATOM     42  CB  LEU P  34      -3.700 -29.880  14.831  1.00  0.00      P1   C  
ATOM     43  CG  LEU P  34      -2.837 -30.455  16.020  1.00  0.00      P1   C  
ATOM     44  CD1 LEU P  34      -3.574 -31.752  16.510  1.00  0.00      P1   C  
ATOM     45  CD2 LEU P  34      -1.415 -30.817  15.499  1.00  0.00      P1   C  
ATOM     46  HN  LEU P  34      -3.897 -27.715  16.198  1.00  0.00      P1   H  
ATOM     47  HA  LEU P  34      -2.302 -28.580  13.997  1.00  0.00      P1   H  
ATOM     48  HB1 LEU P  34      -4.757 -29.805  15.171  1.00  0.00      P1   H  
ATOM     49  HB2 LEU P  34      -3.668 -30.562  13.959  1.00  0.00      P1   H  
ATOM     50  HG  LEU P  34      -2.803 -29.674  16.808  1.00  0.00      P1   H  
ATOM     51 HD11 LEU P  34      -2.970 -32.258  17.293  1.00  0.00      P1   H  
ATOM     52 HD12 LEU P  34      -4.612 -31.586  16.874  1.00  0.00      P1   H  
ATOM     53 HD13 LEU P  34      -3.665 -32.444  15.647  1.00  0.00      P1   H  
ATOM     54 HD21 LEU P  34      -0.835 -29.962  15.121  1.00  0.00      P1   H  
ATOM     55 HD22 LEU P  34      -0.829 -31.269  16.329  1.00  0.00      P1   H  
ATOM     56 HD23 LEU P  34      -1.499 -31.560  14.676  1.00  0.00      P1   H  
ATOM     57  N   SER P  35      -5.053 -27.202  12.948  1.00  0.00      P1   N  
ATOM     58  CA  SER P  35      -5.636 -26.564  11.759  1.00  0.00      P1   C  
ATOM     59  C   SER P  35      -4.721 -25.442  11.243  1.00  0.00      P1   C  
ATOM     60  O   SER P  35      -4.622 -25.406  10.040  1.00  0.00      P1   O  
ATOM     61  CB  SER P  35      -7.012 -25.940  11.867  1.00  0.00      P1   C  
ATOM     62  OG  SER P  35      -7.928 -27.017  12.195  1.00  0.00      P1   O  
ATOM     63  HN  SER P  35      -5.547 -26.930  13.766  1.00  0.00      P1   H  
ATOM     64  HA  SER P  35      -5.609 -27.287  10.959  1.00  0.00      P1   H  
ATOM     65  HB1 SER P  35      -6.888 -25.130  12.585  1.00  0.00      P1   H  
ATOM     66  HB2 SER P  35      -7.329 -25.540  10.889  1.00  0.00      P1   H  
ATOM     67  HG1 SER P  35      -7.730 -27.364  13.047  1.00  0.00      P1   H  
ATOM     68  N   TYR P  36      -4.142 -24.540  12.105  1.00  0.00      P1   N  
ATOM     69  CA  TYR P  36      -3.070 -23.650  11.680  1.00  0.00      P1   C  
ATOM     70  C   TYR P  36      -1.884 -24.392  11.086  1.00  0.00      P1   C  
ATOM     71  O   TYR P  36      -1.520 -23.851  10.027  1.00  0.00      P1   O  
ATOM     72  CB  TYR P  36      -2.571 -22.763  12.932  1.00  0.00      P1   C  
ATOM     73  CG  TYR P  36      -3.355 -21.394  13.030  1.00  0.00      P1   C  
ATOM     74  CD1 TYR P  36      -2.547 -20.219  13.216  1.00  0.00      P1   C  
ATOM     75  CD2 TYR P  36      -4.759 -21.207  12.859  1.00  0.00      P1   C  
ATOM     76  CE1 TYR P  36      -3.164 -18.923  13.096  1.00  0.00      P1   C  
ATOM     77  CE2 TYR P  36      -5.297 -19.899  12.759  1.00  0.00      P1   C  
ATOM     78  CZ  TYR P  36      -4.499 -18.738  12.869  1.00  0.00      P1   C  
ATOM     79  OH  TYR P  36      -5.098 -17.400  12.806  1.00  0.00      P1   O  
ATOM     80  HN  TYR P  36      -4.446 -24.582  13.052  1.00  0.00      P1   H  
ATOM     81  HA  TYR P  36      -3.516 -22.982  10.952  1.00  0.00      P1   H  
ATOM     82  HB1 TYR P  36      -2.679 -23.311  13.878  1.00  0.00      P1   H  
ATOM     83  HB2 TYR P  36      -1.524 -22.450  12.725  1.00  0.00      P1   H  
ATOM     84  HD1 TYR P  36      -1.477 -20.224  13.398  1.00  0.00      P1   H  
ATOM     85  HD2 TYR P  36      -5.373 -22.102  12.772  1.00  0.00      P1   H  
ATOM     86  HE1 TYR P  36      -2.473 -18.096  13.199  1.00  0.00      P1   H  
ATOM     87  HE2 TYR P  36      -6.343 -19.707  12.595  1.00  0.00      P1   H  
ATOM     88  HH  TYR P  36      -4.507 -16.761  13.194  1.00  0.00      P1   H  
ATOM     89  N   CYS P  37      -1.269 -25.414  11.569  1.00  0.00      P1   N  
ATOM     90  CA  CYS P  37      -0.129 -26.023  10.855  1.00  0.00      P1   C  
ATOM     91  C   CYS P  37      -0.386 -26.628   9.469  1.00  0.00      P1   C  
ATOM     92  O   CYS P  37       0.561 -26.565   8.647  1.00  0.00      P1   O  
ATOM     93  CB  CYS P  37       0.500 -27.148  11.740  1.00  0.00      P1   C  
ATOM     94  SG  CYS P  37       1.337 -26.729  13.335  1.00  0.00      P1   S  
ATOM     95  HN  CYS P  37      -1.606 -25.787  12.430  1.00  0.00      P1   H  
ATOM     96  HA  CYS P  37       0.623 -25.271  10.666  1.00  0.00      P1   H  
ATOM     97  HB1 CYS P  37      -0.271 -27.930  11.914  1.00  0.00      P1   H  
ATOM     98  HB2 CYS P  37       1.243 -27.575  11.034  1.00  0.00      P1   H  
ATOM     99  HG1 CYS P  37       0.287 -26.182  13.755  1.00  0.00      P1   H  
ATOM    100  N   ALA P  38      -1.622 -27.106   9.272  1.00  0.00      P1   N  
ATOM    101  CA  ALA P  38      -1.935 -27.334   7.888  1.00  0.00      P1   C  
ATOM    102  C   ALA P  38      -2.010 -26.110   6.925  1.00  0.00      P1   C  
ATOM    103  O   ALA P  38      -1.590 -26.200   5.764  1.00  0.00      P1   O  
ATOM    104  CB  ALA P  38      -3.387 -27.949   7.845  1.00  0.00      P1   C  
ATOM    105  HN  ALA P  38      -2.324 -27.273   9.963  1.00  0.00      P1   H  
ATOM    106  HA  ALA P  38      -1.252 -28.022   7.408  1.00  0.00      P1   H  
ATOM    107  HB1 ALA P  38      -3.669 -28.182   6.800  1.00  0.00      P1   H  
ATOM    108  HB2 ALA P  38      -3.395 -28.893   8.429  1.00  0.00      P1   H  
ATOM    109  HB3 ALA P  38      -4.167 -27.257   8.222  1.00  0.00      P1   H  
ATOM    110  N   LEU P  39      -2.574 -24.987   7.421  1.00  0.00      P1   N  
ATOM    111  CA  LEU P  39      -2.561 -23.782   6.597  1.00  0.00      P1   C  
ATOM    112  C   LEU P  39      -1.195 -23.186   6.386  1.00  0.00      P1   C  
ATOM    113  O   LEU P  39      -1.002 -22.722   5.277  1.00  0.00      P1   O  
ATOM    114  CB  LEU P  39      -3.407 -22.791   7.274  1.00  0.00      P1   C  
ATOM    115  CG  LEU P  39      -3.680 -21.414   6.584  1.00  0.00      P1   C  
ATOM    116  CD1 LEU P  39      -4.294 -21.459   5.212  1.00  0.00      P1   C  
ATOM    117  CD2 LEU P  39      -4.582 -20.559   7.517  1.00  0.00      P1   C  
ATOM    118  HN  LEU P  39      -2.981 -25.031   8.332  1.00  0.00      P1   H  
ATOM    119  HA  LEU P  39      -2.968 -23.951   5.625  1.00  0.00      P1   H  
ATOM    120  HB1 LEU P  39      -4.422 -23.237   7.308  1.00  0.00      P1   H  
ATOM    121  HB2 LEU P  39      -2.934 -22.593   8.251  1.00  0.00      P1   H  
ATOM    122  HG  LEU P  39      -2.723 -20.894   6.512  1.00  0.00      P1   H  
ATOM    123 HD11 LEU P  39      -4.348 -20.480   4.704  1.00  0.00      P1   H  
ATOM    124 HD12 LEU P  39      -3.556 -21.973   4.585  1.00  0.00      P1   H  
ATOM    125 HD13 LEU P  39      -5.235 -22.049   5.273  1.00  0.00      P1   H  
ATOM    126 HD21 LEU P  39      -5.628 -20.908   7.660  1.00  0.00      P1   H  
ATOM    127 HD22 LEU P  39      -4.055 -20.567   8.473  1.00  0.00      P1   H  
ATOM    128 HD23 LEU P  39      -4.612 -19.530   7.158  1.00  0.00      P1   H  
ATOM    129  N   ILE P  40      -0.260 -23.200   7.379  1.00  0.00      P1   N  
ATOM    130  CA  ILE P  40       1.152 -22.752   7.212  1.00  0.00      P1   C  
ATOM    131  C   ILE P  40       1.820 -23.517   6.022  1.00  0.00      P1   C  
ATOM    132  O   ILE P  40       2.413 -22.822   5.195  1.00  0.00      P1   O  
ATOM    133  CB  ILE P  40       1.926 -22.901   8.499  1.00  0.00      P1   C  
ATOM    134  CG1 ILE P  40       1.412 -21.942   9.608  1.00  0.00      P1   C  
ATOM    135  CG2 ILE P  40       3.504 -22.619   8.271  1.00  0.00      P1   C  
ATOM    136  CD1 ILE P  40       1.925 -22.190  11.075  1.00  0.00      P1   C  
ATOM    137  HN  ILE P  40      -0.472 -23.640   8.243  1.00  0.00      P1   H  
ATOM    138  HA  ILE P  40       1.160 -21.711   6.936  1.00  0.00      P1   H  
ATOM    139  HB  ILE P  40       1.869 -23.948   8.852  1.00  0.00      P1   H  
ATOM    140 HG11 ILE P  40       1.683 -20.896   9.349  1.00  0.00      P1   H  
ATOM    141 HG12 ILE P  40       0.338 -22.040   9.713  1.00  0.00      P1   H  
ATOM    142 HG21 ILE P  40       3.607 -21.643   7.793  1.00  0.00      P1   H  
ATOM    143 HG22 ILE P  40       4.001 -22.771   9.230  1.00  0.00      P1   H  
ATOM    144 HG23 ILE P  40       4.040 -23.379   7.654  1.00  0.00      P1   H  
ATOM    145  HD1 ILE P  40       1.450 -21.561  11.862  1.00  0.00      P1   H  
ATOM    146  HD2 ILE P  40       1.677 -23.237  11.365  1.00  0.00      P1   H  
ATOM    147  HD3 ILE P  40       2.970 -22.003  11.146  1.00  0.00      P1   H  
ATOM    148  N   LEU P  41       1.642 -24.845   5.991  1.00  0.00      P1   N  
ATOM    149  CA  LEU P  41       2.147 -25.599   4.859  1.00  0.00      P1   C  
ATOM    150  C   LEU P  41       1.464 -25.301   3.515  1.00  0.00      P1   C  
ATOM    151  O   LEU P  41       2.071 -25.332   2.435  1.00  0.00      P1   O  
ATOM    152  CB  LEU P  41       2.142 -27.092   5.111  1.00  0.00      P1   C  
ATOM    153  CG  LEU P  41       2.870 -27.969   4.107  1.00  0.00      P1   C  
ATOM    154  CD1 LEU P  41       4.351 -27.582   3.825  1.00  0.00      P1   C  
ATOM    155  CD2 LEU P  41       2.726 -29.439   4.529  1.00  0.00      P1   C  
ATOM    156  HN  LEU P  41       1.168 -25.347   6.712  1.00  0.00      P1   H  
ATOM    157  HA  LEU P  41       3.154 -25.263   4.700  1.00  0.00      P1   H  
ATOM    158  HB1 LEU P  41       2.616 -27.289   6.093  1.00  0.00      P1   H  
ATOM    159  HB2 LEU P  41       1.110 -27.484   5.213  1.00  0.00      P1   H  
ATOM    160  HG  LEU P  41       2.310 -27.954   3.152  1.00  0.00      P1   H  
ATOM    161 HD11 LEU P  41       4.723 -28.289   3.066  1.00  0.00      P1   H  
ATOM    162 HD12 LEU P  41       4.532 -26.582   3.364  1.00  0.00      P1   H  
ATOM    163 HD13 LEU P  41       5.042 -27.641   4.690  1.00  0.00      P1   H  
ATOM    164 HD21 LEU P  41       3.233 -30.099   3.791  1.00  0.00      P1   H  
ATOM    165 HD22 LEU P  41       3.161 -29.599   5.539  1.00  0.00      P1   H  
ATOM    166 HD23 LEU P  41       1.642 -29.654   4.616  1.00  0.00      P1   H  
ATOM    167  N   ALA P  42       0.117 -25.005   3.537  1.00  0.00      P1   N  
ATOM    168  CA  ALA P  42      -0.610 -24.599   2.320  1.00  0.00      P1   C  
ATOM    169  C   ALA P  42      -0.158 -23.286   1.680  1.00  0.00      P1   C  
ATOM    170  O   ALA P  42      -0.092 -23.187   0.493  1.00  0.00      P1   O  
ATOM    171  CB  ALA P  42      -2.117 -24.498   2.521  1.00  0.00      P1   C  
ATOM    172  HN  ALA P  42      -0.440 -25.069   4.363  1.00  0.00      P1   H  
ATOM    173  HA  ALA P  42      -0.432 -25.334   1.550  1.00  0.00      P1   H  
ATOM    174  HB1 ALA P  42      -2.631 -24.368   1.546  1.00  0.00      P1   H  
ATOM    175  HB2 ALA P  42      -2.535 -25.444   2.927  1.00  0.00      P1   H  
ATOM    176  HB3 ALA P  42      -2.333 -23.626   3.176  1.00  0.00      P1   H  
ATOM    177  N   ILE P  43       0.179 -22.272   2.493  1.00  0.00      P1   N  
ATOM    178  CA  ILE P  43       0.786 -20.990   2.083  1.00  0.00      P1   C  
ATOM    179  C   ILE P  43       2.271 -21.076   1.620  1.00  0.00      P1   C  
ATOM    180  O   ILE P  43       2.597 -20.494   0.573  1.00  0.00      P1   O  
ATOM    181  CB  ILE P  43       0.620 -19.961   3.261  1.00  0.00      P1   C  
ATOM    182  CG1 ILE P  43      -0.860 -19.733   3.774  1.00  0.00      P1   C  
ATOM    183  CG2 ILE P  43       1.175 -18.531   2.774  1.00  0.00      P1   C  
ATOM    184  CD1 ILE P  43      -0.764 -19.291   5.248  1.00  0.00      P1   C  
ATOM    185  HN  ILE P  43       0.073 -22.366   3.477  1.00  0.00      P1   H  
ATOM    186  HA  ILE P  43       0.275 -20.674   1.190  1.00  0.00      P1   H  
ATOM    187  HB  ILE P  43       1.220 -20.416   4.071  1.00  0.00      P1   H  
ATOM    188 HG11 ILE P  43      -1.298 -19.065   3.053  1.00  0.00      P1   H  
ATOM    189 HG12 ILE P  43      -1.506 -20.594   3.914  1.00  0.00      P1   H  
ATOM    190 HG21 ILE P  43       0.531 -18.207   1.959  1.00  0.00      P1   H  
ATOM    191 HG22 ILE P  43       0.999 -17.740   3.512  1.00  0.00      P1   H  
ATOM    192 HG23 ILE P  43       2.192 -18.387   2.348  1.00  0.00      P1   H  
ATOM    193  HD1 ILE P  43      -0.079 -18.465   5.414  1.00  0.00      P1   H  
ATOM    194  HD2 ILE P  43      -1.753 -19.031   5.611  1.00  0.00      P1   H  
ATOM    195  HD3 ILE P  43      -0.325 -20.164   5.784  1.00  0.00      P1   H  
ATOM    196  N   VAL P  44       3.091 -21.780   2.517  1.00  0.00      P1   N  
ATOM    197  CA  VAL P  44       4.486 -22.063   2.076  1.00  0.00      P1   C  
ATOM    198  C   VAL P  44       4.596 -22.856   0.800  1.00  0.00      P1   C  
ATOM    199  O   VAL P  44       5.489 -22.456   0.059  1.00  0.00      P1   O  
ATOM    200  CB  VAL P  44       5.420 -22.629   3.234  1.00  0.00      P1   C  
ATOM    201  CG1 VAL P  44       6.711 -23.331   2.819  1.00  0.00      P1   C  
ATOM    202  CG2 VAL P  44       5.753 -21.508   4.265  1.00  0.00      P1   C  
ATOM    203  HN  VAL P  44       2.740 -22.102   3.387  1.00  0.00      P1   H  
ATOM    204  HA  VAL P  44       4.939 -21.181   1.787  1.00  0.00      P1   H  
ATOM    205  HB  VAL P  44       4.946 -23.496   3.732  1.00  0.00      P1   H  
ATOM    206 HG11 VAL P  44       7.267 -22.624   2.172  1.00  0.00      P1   H  
ATOM    207 HG12 VAL P  44       7.272 -23.570   3.746  1.00  0.00      P1   H  
ATOM    208 HG13 VAL P  44       6.553 -24.254   2.214  1.00  0.00      P1   H  
ATOM    209 HG21 VAL P  44       6.383 -21.869   5.107  1.00  0.00      P1   H  
ATOM    210 HG22 VAL P  44       6.360 -20.744   3.730  1.00  0.00      P1   H  
ATOM    211 HG23 VAL P  44       4.825 -21.079   4.677  1.00  0.00      P1   H  
ATOM    212  N   PHE P  45       3.775 -23.923   0.536  1.00  0.00      P1   N  
ATOM    213  CA  PHE P  45       3.982 -24.693  -0.663  1.00  0.00      P1   C  
ATOM    214  C   PHE P  45       3.540 -23.923  -1.882  1.00  0.00      P1   C  
ATOM    215  O   PHE P  45       4.136 -23.847  -2.906  1.00  0.00      P1   O  
ATOM    216  CB  PHE P  45       3.239 -26.041  -0.657  1.00  0.00      P1   C  
ATOM    217  CG  PHE P  45       3.904 -27.050  -1.575  1.00  0.00      P1   C  
ATOM    218  CD1 PHE P  45       3.459 -27.461  -2.847  1.00  0.00      P1   C  
ATOM    219  CD2 PHE P  45       5.037 -27.688  -1.040  1.00  0.00      P1   C  
ATOM    220  CE1 PHE P  45       4.059 -28.508  -3.474  1.00  0.00      P1   C  
ATOM    221  CE2 PHE P  45       5.643 -28.760  -1.642  1.00  0.00      P1   C  
ATOM    222  CZ  PHE P  45       5.097 -29.215  -2.932  1.00  0.00      P1   C  
ATOM    223  HN  PHE P  45       3.033 -24.194   1.141  1.00  0.00      P1   H  
ATOM    224  HA  PHE P  45       5.033 -24.871  -0.841  1.00  0.00      P1   H  
ATOM    225  HB1 PHE P  45       3.310 -26.559   0.322  1.00  0.00      P1   H  
ATOM    226  HB2 PHE P  45       2.162 -25.854  -0.853  1.00  0.00      P1   H  
ATOM    227  HD1 PHE P  45       2.610 -26.945  -3.255  1.00  0.00      P1   H  
ATOM    228  HD2 PHE P  45       5.464 -27.335  -0.093  1.00  0.00      P1   H  
ATOM    229  HE1 PHE P  45       3.655 -28.813  -4.421  1.00  0.00      P1   H  
ATOM    230  HE2 PHE P  45       6.483 -29.267  -1.194  1.00  0.00      P1   H  
ATOM    231  HZ  PHE P  45       5.560 -30.088  -3.351  1.00  0.00      P1   H  
ATOM    232  N   GLY P  46       2.362 -23.225  -1.773  1.00  0.00      P1   N  
ATOM    233  CA  GLY P  46       1.797 -22.448  -2.905  1.00  0.00      P1   C  
ATOM    234  C   GLY P  46       2.421 -21.204  -3.351  1.00  0.00      P1   C  
ATOM    235  O   GLY P  46       2.743 -21.041  -4.498  1.00  0.00      P1   O  
ATOM    236  HN  GLY P  46       1.755 -23.170  -0.979  1.00  0.00      P1   H  
ATOM    237  HA1 GLY P  46       0.799 -22.259  -2.527  1.00  0.00      P1   H  
ATOM    238  HA2 GLY P  46       1.704 -23.100  -3.759  1.00  0.00      P1   H  
ATOM    239  N   ASN P  47       2.631 -20.280  -2.423  1.00  0.00      P1   N  
ATOM    240  CA  ASN P  47       3.461 -19.059  -2.688  1.00  0.00      P1   C  
ATOM    241  C   ASN P  47       4.938 -19.513  -2.919  1.00  0.00      P1   C  
ATOM    242  O   ASN P  47       5.608 -18.888  -3.676  1.00  0.00      P1   O  
ATOM    243  CB  ASN P  47       3.348 -17.926  -1.549  1.00  0.00      P1   C  
ATOM    244  CG  ASN P  47       1.868 -17.383  -1.718  1.00  0.00      P1   C  
ATOM    245  ND2 ASN P  47       1.053 -17.795  -0.807  1.00  0.00      P1   N  
ATOM    246  OD1 ASN P  47       1.613 -16.622  -2.664  1.00  0.00      P1   O  
ATOM    247  HN  ASN P  47       2.283 -20.401  -1.495  1.00  0.00      P1   H  
ATOM    248  HA  ASN P  47       3.239 -18.541  -3.612  1.00  0.00      P1   H  
ATOM    249  HB1 ASN P  47       3.607 -18.256  -0.527  1.00  0.00      P1   H  
ATOM    250  HB2 ASN P  47       4.049 -17.114  -1.760  1.00  0.00      P1   H  
ATOM    251 HD21 ASN P  47       0.135 -17.452  -0.648  1.00  0.00      P1   H  
ATOM    252 HD22 ASN P  47       1.317 -18.531  -0.193  1.00  0.00      P1   H  
ATOM    253  N   GLY P  48       5.452 -20.641  -2.472  1.00  0.00      P1   N  
ATOM    254  CA  GLY P  48       6.829 -21.111  -2.816  1.00  0.00      P1   C  
ATOM    255  C   GLY P  48       6.821 -21.657  -4.280  1.00  0.00      P1   C  
ATOM    256  O   GLY P  48       7.788 -21.399  -5.010  1.00  0.00      P1   O  
ATOM    257  HN  GLY P  48       5.023 -21.242  -1.789  1.00  0.00      P1   H  
ATOM    258  HA1 GLY P  48       7.114 -21.989  -2.259  1.00  0.00      P1   H  
ATOM    259  HA2 GLY P  48       7.543 -20.316  -2.718  1.00  0.00      P1   H  
ATOM    260  N   LEU P  49       5.698 -22.371  -4.666  1.00  0.00      P1   N  
ATOM    261  CA  LEU P  49       5.403 -22.581  -6.062  1.00  0.00      P1   C  
ATOM    262  C   LEU P  49       5.236 -21.301  -6.826  1.00  0.00      P1   C  
ATOM    263  O   LEU P  49       5.859 -21.375  -7.855  1.00  0.00      P1   O  
ATOM    264  CB  LEU P  49       4.198 -23.628  -6.234  1.00  0.00      P1   C  
ATOM    265  CG  LEU P  49       4.531 -25.087  -6.016  1.00  0.00      P1   C  
ATOM    266  CD1 LEU P  49       3.319 -26.020  -6.047  1.00  0.00      P1   C  
ATOM    267  CD2 LEU P  49       5.483 -25.600  -7.109  1.00  0.00      P1   C  
ATOM    268  HN  LEU P  49       5.007 -22.712  -4.037  1.00  0.00      P1   H  
ATOM    269  HA  LEU P  49       6.298 -22.956  -6.478  1.00  0.00      P1   H  
ATOM    270  HB1 LEU P  49       3.353 -23.319  -5.608  1.00  0.00      P1   H  
ATOM    271  HB2 LEU P  49       3.891 -23.585  -7.300  1.00  0.00      P1   H  
ATOM    272  HG  LEU P  49       5.045 -25.104  -5.037  1.00  0.00      P1   H  
ATOM    273 HD11 LEU P  49       3.641 -27.072  -5.962  1.00  0.00      P1   H  
ATOM    274 HD12 LEU P  49       2.608 -25.732  -5.244  1.00  0.00      P1   H  
ATOM    275 HD13 LEU P  49       2.777 -25.899  -7.009  1.00  0.00      P1   H  
ATOM    276 HD21 LEU P  49       5.731 -26.660  -6.952  1.00  0.00      P1   H  
ATOM    277 HD22 LEU P  49       5.008 -25.525  -8.114  1.00  0.00      P1   H  
ATOM    278 HD23 LEU P  49       6.449 -25.117  -7.151  1.00  0.00      P1   H  
ATOM    279  N   VAL P  50       4.579 -20.175  -6.445  1.00  0.00      P1   N  
ATOM    280  CA  VAL P  50       4.705 -18.824  -7.152  1.00  0.00      P1   C  
ATOM    281  C   VAL P  50       6.139 -18.411  -7.166  1.00  0.00      P1   C  
ATOM    282  O   VAL P  50       6.531 -18.318  -8.327  1.00  0.00      P1   O  
ATOM    283  CB  VAL P  50       3.935 -17.663  -6.456  1.00  0.00      P1   C  
ATOM    284  CG1 VAL P  50       4.062 -16.299  -7.144  1.00  0.00      P1   C  
ATOM    285  CG2 VAL P  50       2.457 -18.019  -6.469  1.00  0.00      P1   C  
ATOM    286  HN  VAL P  50       4.024 -20.300  -5.631  1.00  0.00      P1   H  
ATOM    287  HA  VAL P  50       4.357 -18.888  -8.166  1.00  0.00      P1   H  
ATOM    288  HB  VAL P  50       4.310 -17.533  -5.460  1.00  0.00      P1   H  
ATOM    289 HG11 VAL P  50       3.729 -16.491  -8.146  1.00  0.00      P1   H  
ATOM    290 HG12 VAL P  50       3.427 -15.547  -6.621  1.00  0.00      P1   H  
ATOM    291 HG13 VAL P  50       5.069 -15.869  -7.336  1.00  0.00      P1   H  
ATOM    292 HG21 VAL P  50       1.928 -17.197  -5.941  1.00  0.00      P1   H  
ATOM    293 HG22 VAL P  50       2.087 -18.213  -7.499  1.00  0.00      P1   H  
ATOM    294 HG23 VAL P  50       2.185 -18.872  -5.855  1.00  0.00      P1   H  
ATOM    295  N   CYS P  51       6.845 -18.212  -6.062  1.00  0.00      P1   N  
ATOM    296  CA  CYS P  51       8.185 -17.542  -6.111  1.00  0.00      P1   C  
ATOM    297  C   CYS P  51       9.209 -18.345  -6.888  1.00  0.00      P1   C  
ATOM    298  O   CYS P  51       9.954 -17.713  -7.622  1.00  0.00      P1   O  
ATOM    299  CB  CYS P  51       8.855 -17.197  -4.810  1.00  0.00      P1   C  
ATOM    300  SG  CYS P  51       8.030 -15.968  -3.696  1.00  0.00      P1   S  
ATOM    301  HN  CYS P  51       6.511 -18.436  -5.179  1.00  0.00      P1   H  
ATOM    302  HA  CYS P  51       8.041 -16.604  -6.614  1.00  0.00      P1   H  
ATOM    303  HB1 CYS P  51       9.028 -18.173  -4.308  1.00  0.00      P1   H  
ATOM    304  HB2 CYS P  51       9.855 -16.784  -5.071  1.00  0.00      P1   H  
ATOM    305  HG1 CYS P  51       7.120 -16.734  -3.359  1.00  0.00      P1   H  
ATOM    306  N   MET P  52       9.239 -19.709  -6.845  1.00  0.00      P1   N  
ATOM    307  CA  MET P  52      10.158 -20.507  -7.654  1.00  0.00      P1   C  
ATOM    308  C   MET P  52       9.720 -20.487  -9.129  1.00  0.00      P1   C  
ATOM    309  O   MET P  52      10.555 -20.505  -9.995  1.00  0.00      P1   O  
ATOM    310  CB  MET P  52      10.251 -21.979  -7.107  1.00  0.00      P1   C  
ATOM    311  CG  MET P  52      11.206 -22.936  -7.737  1.00  0.00      P1   C  
ATOM    312  SD  MET P  52      12.885 -22.339  -7.705  1.00  0.00      P1   S  
ATOM    313  CE  MET P  52      13.439 -23.953  -8.433  1.00  0.00      P1   C  
ATOM    314  HN  MET P  52       8.615 -20.210  -6.258  1.00  0.00      P1   H  
ATOM    315  HA  MET P  52      11.128 -20.060  -7.536  1.00  0.00      P1   H  
ATOM    316  HB1 MET P  52      10.538 -21.942  -6.036  1.00  0.00      P1   H  
ATOM    317  HB2 MET P  52       9.200 -22.343  -7.142  1.00  0.00      P1   H  
ATOM    318  HG1 MET P  52      11.105 -23.994  -7.411  1.00  0.00      P1   H  
ATOM    319  HG2 MET P  52      10.940 -22.949  -8.769  1.00  0.00      P1   H  
ATOM    320  HE1 MET P  52      12.844 -24.180  -9.331  1.00  0.00      P1   H  
ATOM    321  HE2 MET P  52      14.482 -23.837  -8.783  1.00  0.00      P1   H  
ATOM    322  HE3 MET P  52      13.336 -24.796  -7.714  1.00  0.00      P1   H  
ATOM    323  N   ALA P  53       8.409 -20.583  -9.459  1.00  0.00      P1   N  
ATOM    324  CA  ALA P  53       7.861 -20.640 -10.803  1.00  0.00      P1   C  
ATOM    325  C   ALA P  53       8.175 -19.369 -11.614  1.00  0.00      P1   C  
ATOM    326  O   ALA P  53       8.444 -19.479 -12.814  1.00  0.00      P1   O  
ATOM    327  CB  ALA P  53       6.413 -20.888 -10.823  1.00  0.00      P1   C  
ATOM    328  HN  ALA P  53       7.680 -20.617  -8.775  1.00  0.00      P1   H  
ATOM    329  HA  ALA P  53       8.418 -21.374 -11.365  1.00  0.00      P1   H  
ATOM    330  HB1 ALA P  53       5.889 -20.095 -10.216  1.00  0.00      P1   H  
ATOM    331  HB2 ALA P  53       6.015 -20.905 -11.776  1.00  0.00      P1   H  
ATOM    332  HB3 ALA P  53       6.355 -21.931 -10.411  1.00  0.00      P1   H  
ATOM    333  N   VAL P  54       8.179 -18.171 -10.928  1.00  0.00      P1   N  
ATOM    334  CA  VAL P  54       8.634 -16.986 -11.608  1.00  0.00      P1   C  
ATOM    335  C   VAL P  54      10.142 -17.029 -11.813  1.00  0.00      P1   C  
ATOM    336  O   VAL P  54      10.600 -16.509 -12.817  1.00  0.00      P1   O  
ATOM    337  CB  VAL P  54       8.124 -15.704 -10.902  1.00  0.00      P1   C  
ATOM    338  CG1 VAL P  54       8.669 -14.422 -11.595  1.00  0.00      P1   C  
ATOM    339  CG2 VAL P  54       6.583 -15.730 -10.763  1.00  0.00      P1   C  
ATOM    340  HN  VAL P  54       7.999 -18.025  -9.954  1.00  0.00      P1   H  
ATOM    341  HA  VAL P  54       8.184 -16.883 -12.547  1.00  0.00      P1   H  
ATOM    342  HB  VAL P  54       8.504 -15.741  -9.861  1.00  0.00      P1   H  
ATOM    343 HG11 VAL P  54       8.195 -13.561 -11.142  1.00  0.00      P1   H  
ATOM    344 HG12 VAL P  54       9.756 -14.257 -11.423  1.00  0.00      P1   H  
ATOM    345 HG13 VAL P  54       8.320 -14.319 -12.646  1.00  0.00      P1   H  
ATOM    346 HG21 VAL P  54       6.131 -15.688 -11.776  1.00  0.00      P1   H  
ATOM    347 HG22 VAL P  54       6.167 -16.583 -10.231  1.00  0.00      P1   H  
ATOM    348 HG23 VAL P  54       6.302 -14.815 -10.198  1.00  0.00      P1   H  
ATOM    349  N   LEU P  55      11.027 -17.596 -10.957  1.00  0.00      P1   N  
ATOM    350  CA  LEU P  55      12.415 -17.779 -11.183  1.00  0.00      P1   C  
ATOM    351  C   LEU P  55      12.847 -18.683 -12.397  1.00  0.00      P1   C  
ATOM    352  O   LEU P  55      13.713 -18.227 -13.164  1.00  0.00      P1   O  
ATOM    353  CB  LEU P  55      13.084 -18.411  -9.886  1.00  0.00      P1   C  
ATOM    354  CG  LEU P  55      14.554 -17.999  -9.674  1.00  0.00      P1   C  
ATOM    355  CD1 LEU P  55      14.798 -16.530  -9.541  1.00  0.00      P1   C  
ATOM    356  CD2 LEU P  55      15.097 -18.739  -8.420  1.00  0.00      P1   C  
ATOM    357  HN  LEU P  55      10.622 -17.842 -10.093  1.00  0.00      P1   H  
ATOM    358  HA  LEU P  55      12.752 -16.796 -11.429  1.00  0.00      P1   H  
ATOM    359  HB1 LEU P  55      12.626 -17.912  -9.005  1.00  0.00      P1   H  
ATOM    360  HB2 LEU P  55      12.974 -19.509  -9.864  1.00  0.00      P1   H  
ATOM    361  HG  LEU P  55      15.185 -18.369 -10.503  1.00  0.00      P1   H  
ATOM    362 HD11 LEU P  55      14.592 -15.881 -10.409  1.00  0.00      P1   H  
ATOM    363 HD12 LEU P  55      14.284 -16.092  -8.657  1.00  0.00      P1   H  
ATOM    364 HD13 LEU P  55      15.889 -16.440  -9.371  1.00  0.00      P1   H  
ATOM    365 HD21 LEU P  55      14.562 -18.489  -7.477  1.00  0.00      P1   H  
ATOM    366 HD22 LEU P  55      15.035 -19.846  -8.479  1.00  0.00      P1   H  
ATOM    367 HD23 LEU P  55      16.172 -18.496  -8.300  1.00  0.00      P1   H  
ATOM    368  N   LYS P  56      12.240 -19.860 -12.503  1.00  0.00      P1   N  
ATOM    369  CA  LYS P  56      12.262 -20.809 -13.564  1.00  0.00      P1   C  
ATOM    370  C   LYS P  56      11.425 -20.648 -14.816  1.00  0.00      P1   C  
ATOM    371  O   LYS P  56      11.386 -21.591 -15.690  1.00  0.00      P1   O  
ATOM    372  CB  LYS P  56      12.162 -22.226 -13.002  1.00  0.00      P1   C  
ATOM    373  CG  LYS P  56      13.008 -22.599 -11.739  1.00  0.00      P1   C  
ATOM    374  CD  LYS P  56      14.561 -22.393 -12.028  1.00  0.00      P1   C  
ATOM    375  CE  LYS P  56      14.997 -23.074 -13.378  1.00  0.00      P1   C  
ATOM    376  NZ  LYS P  56      16.484 -22.987 -13.563  1.00  0.00      P1   N1+
ATOM    377  HN  LYS P  56      11.671 -20.041 -11.727  1.00  0.00      P1   H  
ATOM    378  HA  LYS P  56      13.229 -20.676 -14.020  1.00  0.00      P1   H  
ATOM    379  HB1 LYS P  56      11.110 -22.387 -12.732  1.00  0.00      P1   H  
ATOM    380  HB2 LYS P  56      12.234 -23.038 -13.762  1.00  0.00      P1   H  
ATOM    381  HG1 LYS P  56      12.695 -22.001 -10.854  1.00  0.00      P1   H  
ATOM    382  HG2 LYS P  56      12.819 -23.682 -11.598  1.00  0.00      P1   H  
ATOM    383  HD1 LYS P  56      14.778 -21.303 -12.007  1.00  0.00      P1   H  
ATOM    384  HD2 LYS P  56      15.067 -22.838 -11.147  1.00  0.00      P1   H  
ATOM    385  HE1 LYS P  56      14.508 -24.071 -13.326  1.00  0.00      P1   H  
ATOM    386  HE2 LYS P  56      14.609 -22.592 -14.304  1.00  0.00      P1   H  
ATOM    387  HZ1 LYS P  56      16.638 -21.961 -13.627  1.00  0.00      P1   H  
ATOM    388  HZ2 LYS P  56      17.059 -23.423 -12.811  1.00  0.00      P1   H  
ATOM    389  HZ3 LYS P  56      16.803 -23.402 -14.461  1.00  0.00      P1   H  
ATOM    390  N   GLU P  57      10.774 -19.463 -14.920  1.00  0.00      P1   N  
ATOM    391  CA  GLU P  57      10.122 -19.144 -16.167  1.00  0.00      P1   C  
ATOM    392  C   GLU P  57      10.191 -17.623 -16.484  1.00  0.00      P1   C  
ATOM    393  O   GLU P  57      10.121 -16.805 -15.658  1.00  0.00      P1   O  
ATOM    394  CB  GLU P  57       8.690 -19.744 -16.240  1.00  0.00      P1   C  
ATOM    395  CG  GLU P  57       7.862 -19.531 -17.551  1.00  0.00      P1   C  
ATOM    396  CD  GLU P  57       8.431 -20.117 -18.872  1.00  0.00      P1   C  
ATOM    397  OE1 GLU P  57       8.857 -19.298 -19.719  1.00  0.00      P1   O  
ATOM    398  OE2 GLU P  57       8.478 -21.324 -19.021  1.00  0.00      P1   O1-
ATOM    399  HN  GLU P  57      10.631 -18.739 -14.249  1.00  0.00      P1   H  
ATOM    400  HA  GLU P  57      10.669 -19.558 -16.984  1.00  0.00      P1   H  
ATOM    401  HB1 GLU P  57       8.827 -20.831 -16.056  1.00  0.00      P1   H  
ATOM    402  HB2 GLU P  57       8.061 -19.225 -15.485  1.00  0.00      P1   H  
ATOM    403  HG1 GLU P  57       6.857 -20.002 -17.480  1.00  0.00      P1   H  
ATOM    404  HG2 GLU P  57       7.787 -18.442 -17.680  1.00  0.00      P1   H  
ATOM    405  N   ARG P  58      10.303 -17.335 -17.763  1.00  0.00      P1   N  
ATOM    406  CA  ARG P  58      10.450 -16.027 -18.361  1.00  0.00      P1   C  
ATOM    407  C   ARG P  58       9.328 -15.551 -19.171  1.00  0.00      P1   C  
ATOM    408  O   ARG P  58       9.198 -14.347 -19.376  1.00  0.00      P1   O  
ATOM    409  CB  ARG P  58      11.684 -15.950 -19.265  1.00  0.00      P1   C  
ATOM    410  CG  ARG P  58      11.711 -16.956 -20.522  1.00  0.00      P1   C  
ATOM    411  CD  ARG P  58      12.845 -16.805 -21.498  1.00  0.00      P1   C  
ATOM    412  NE  ARG P  58      12.545 -17.778 -22.657  1.00  0.00      P1   N  
ATOM    413  CZ  ARG P  58      13.339 -17.960 -23.700  1.00  0.00      P1   C  
ATOM    414  NH1 ARG P  58      14.551 -17.421 -23.858  1.00  0.00      P1   N1+
ATOM    415  NH2 ARG P  58      12.923 -18.742 -24.695  1.00  0.00      P1   N  
ATOM    416  HN  ARG P  58      10.200 -17.998 -18.445  1.00  0.00      P1   H  
ATOM    417  HA  ARG P  58      10.589 -15.216 -17.662  1.00  0.00      P1   H  
ATOM    418  HB1 ARG P  58      11.896 -14.915 -19.616  1.00  0.00      P1   H  
ATOM    419  HB2 ARG P  58      12.514 -16.272 -18.604  1.00  0.00      P1   H  
ATOM    420  HG1 ARG P  58      11.694 -17.999 -20.162  1.00  0.00      P1   H  
ATOM    421  HG2 ARG P  58      10.833 -16.696 -21.146  1.00  0.00      P1   H  
ATOM    422  HD1 ARG P  58      12.738 -15.770 -21.901  1.00  0.00      P1   H  
ATOM    423  HD2 ARG P  58      13.862 -16.994 -21.084  1.00  0.00      P1   H  
ATOM    424  HE  ARG P  58      11.713 -18.330 -22.685  1.00  0.00      P1   H  
ATOM    425 HH11 ARG P  58      14.956 -17.746 -24.733  1.00  0.00      P1   H  
ATOM    426 HH12 ARG P  58      15.010 -16.808 -23.249  1.00  0.00      P1   H  
ATOM    427 HH21 ARG P  58      13.489 -18.944 -25.472  1.00  0.00      P1   H  
ATOM    428 HH22 ARG P  58      12.005 -19.083 -24.567  1.00  0.00      P1   H  
ATOM    429  N   ALA P  59       8.327 -16.313 -19.624  1.00  0.00      P1   N  
ATOM    430  CA  ALA P  59       7.043 -15.957 -20.308  1.00  0.00      P1   C  
ATOM    431  C   ALA P  59       5.992 -15.190 -19.395  1.00  0.00      P1   C  
ATOM    432  O   ALA P  59       4.797 -15.033 -19.879  1.00  0.00      P1   O  
ATOM    433  CB  ALA P  59       6.315 -17.193 -20.880  1.00  0.00      P1   C  
ATOM    434  HN  ALA P  59       8.382 -17.286 -19.624  1.00  0.00      P1   H  
ATOM    435  HA  ALA P  59       7.324 -15.280 -21.095  1.00  0.00      P1   H  
ATOM    436  HB1 ALA P  59       5.891 -17.802 -20.054  1.00  0.00      P1   H  
ATOM    437  HB2 ALA P  59       5.433 -16.960 -21.505  1.00  0.00      P1   H  
ATOM    438  HB3 ALA P  59       7.024 -17.814 -21.471  1.00  0.00      P1   H  
ATOM    439  N   LEU P  60       6.275 -14.709 -18.261  1.00  0.00      P1   N  
ATOM    440  CA  LEU P  60       5.399 -14.047 -17.305  1.00  0.00      P1   C  
ATOM    441  C   LEU P  60       5.978 -12.615 -16.952  1.00  0.00      P1   C  
ATOM    442  O   LEU P  60       5.438 -12.024 -16.000  1.00  0.00      P1   O  
ATOM    443  CB  LEU P  60       5.592 -14.869 -15.981  1.00  0.00      P1   C  
ATOM    444  CG  LEU P  60       5.426 -16.421 -16.008  1.00  0.00      P1   C  
ATOM    445  CD1 LEU P  60       5.766 -17.052 -14.634  1.00  0.00      P1   C  
ATOM    446  CD2 LEU P  60       3.991 -16.849 -16.442  1.00  0.00      P1   C  
ATOM    447  HN  LEU P  60       7.138 -14.698 -17.804  1.00  0.00      P1   H  
ATOM    448  HA  LEU P  60       4.360 -13.970 -17.554  1.00  0.00      P1   H  
ATOM    449  HB1 LEU P  60       6.571 -14.651 -15.500  1.00  0.00      P1   H  
ATOM    450  HB2 LEU P  60       4.828 -14.480 -15.284  1.00  0.00      P1   H  
ATOM    451  HG  LEU P  60       6.228 -16.767 -16.692  1.00  0.00      P1   H  
ATOM    452 HD11 LEU P  60       5.850 -18.163 -14.633  1.00  0.00      P1   H  
ATOM    453 HD12 LEU P  60       6.686 -16.602 -14.272  1.00  0.00      P1   H  
ATOM    454 HD13 LEU P  60       5.045 -16.714 -13.862  1.00  0.00      P1   H  
ATOM    455 HD21 LEU P  60       4.021 -17.924 -16.449  1.00  0.00      P1   H  
ATOM    456 HD22 LEU P  60       3.356 -16.399 -15.645  1.00  0.00      P1   H  
ATOM    457 HD23 LEU P  60       3.791 -16.346 -17.412  1.00  0.00      P1   H  
ATOM    458  N   GLN P  61       6.959 -12.102 -17.543  1.00  0.00      P1   N  
ATOM    459  CA  GLN P  61       7.779 -10.917 -17.144  1.00  0.00      P1   C  
ATOM    460  C   GLN P  61       7.095  -9.545 -17.368  1.00  0.00      P1   C  
ATOM    461  O   GLN P  61       7.553  -8.772 -18.246  1.00  0.00      P1   O  
ATOM    462  CB  GLN P  61       9.249 -10.964 -17.697  1.00  0.00      P1   C  
ATOM    463  CG  GLN P  61      10.013 -12.093 -16.926  1.00  0.00      P1   C  
ATOM    464  CD  GLN P  61      11.434 -12.256 -17.525  1.00  0.00      P1   C  
ATOM    465  NE2 GLN P  61      12.173 -13.106 -16.755  1.00  0.00      P1   N  
ATOM    466  OE1 GLN P  61      11.882 -11.716 -18.540  1.00  0.00      P1   O  
ATOM    467  HN  GLN P  61       7.270 -12.342 -18.469  1.00  0.00      P1   H  
ATOM    468  HA  GLN P  61       7.844 -10.969 -16.072  1.00  0.00      P1   H  
ATOM    469  HB1 GLN P  61       9.221 -11.237 -18.773  1.00  0.00      P1   H  
ATOM    470  HB2 GLN P  61       9.787 -10.008 -17.540  1.00  0.00      P1   H  
ATOM    471  HG1 GLN P  61      10.173 -11.872 -15.845  1.00  0.00      P1   H  
ATOM    472  HG2 GLN P  61       9.467 -13.049 -17.034  1.00  0.00      P1   H  
ATOM    473 HE21 GLN P  61      13.130 -13.175 -17.038  1.00  0.00      P1   H  
ATOM    474 HE22 GLN P  61      11.737 -13.587 -16.000  1.00  0.00      P1   H  
ATOM    475  N   THR P  62       6.043  -9.348 -16.516  1.00  0.00      P1   N  
ATOM    476  CA  THR P  62       5.222  -8.065 -16.508  1.00  0.00      P1   C  
ATOM    477  C   THR P  62       5.484  -7.341 -15.192  1.00  0.00      P1   C  
ATOM    478  O   THR P  62       5.892  -7.967 -14.223  1.00  0.00      P1   O  
ATOM    479  CB  THR P  62       3.685  -8.173 -16.748  1.00  0.00      P1   C  
ATOM    480  CG2 THR P  62       3.500  -9.000 -18.005  1.00  0.00      P1   C  
ATOM    481  OG1 THR P  62       2.974  -8.793 -15.685  1.00  0.00      P1   O  
ATOM    482  HN  THR P  62       5.722 -10.024 -15.880  1.00  0.00      P1   H  
ATOM    483  HA  THR P  62       5.550  -7.391 -17.270  1.00  0.00      P1   H  
ATOM    484  HB  THR P  62       3.411  -7.111 -16.925  1.00  0.00      P1   H  
ATOM    485  HG1 THR P  62       2.059  -8.680 -15.957  1.00  0.00      P1   H  
ATOM    486 HG21 THR P  62       2.424  -9.043 -18.278  1.00  0.00      P1   H  
ATOM    487 HG22 THR P  62       4.110  -8.606 -18.839  1.00  0.00      P1   H  
ATOM    488 HG23 THR P  62       3.831 -10.043 -17.814  1.00  0.00      P1   H  
ATOM    489  N   THR P  63       5.262  -6.017 -15.083  1.00  0.00      P1   N  
ATOM    490  CA  THR P  63       5.265  -5.230 -13.806  1.00  0.00      P1   C  
ATOM    491  C   THR P  63       4.186  -5.769 -12.861  1.00  0.00      P1   C  
ATOM    492  O   THR P  63       4.601  -5.821 -11.702  1.00  0.00      P1   O  
ATOM    493  CB  THR P  63       4.979  -3.750 -13.970  1.00  0.00      P1   C  
ATOM    494  CG2 THR P  63       4.824  -2.896 -12.650  1.00  0.00      P1   C  
ATOM    495  OG1 THR P  63       6.129  -3.242 -14.636  1.00  0.00      P1   O  
ATOM    496  HN  THR P  63       5.042  -5.418 -15.851  1.00  0.00      P1   H  
ATOM    497  HA  THR P  63       6.219  -5.334 -13.304  1.00  0.00      P1   H  
ATOM    498  HB  THR P  63       4.065  -3.496 -14.518  1.00  0.00      P1   H  
ATOM    499  HG1 THR P  63       5.978  -2.313 -14.834  1.00  0.00      P1   H  
ATOM    500 HG21 THR P  63       4.824  -1.796 -12.766  1.00  0.00      P1   H  
ATOM    501 HG22 THR P  63       3.808  -3.091 -12.238  1.00  0.00      P1   H  
ATOM    502 HG23 THR P  63       5.435  -3.277 -11.830  1.00  0.00      P1   H  
ATOM    503  N   THR P  64       2.952  -6.018 -13.321  1.00  0.00      P1   N  
ATOM    504  CA  THR P  64       1.890  -6.653 -12.580  1.00  0.00      P1   C  
ATOM    505  C   THR P  64       2.362  -7.894 -11.867  1.00  0.00      P1   C  
ATOM    506  O   THR P  64       2.359  -7.945 -10.661  1.00  0.00      P1   O  
ATOM    507  CB  THR P  64       0.605  -6.982 -13.366  1.00  0.00      P1   C  
ATOM    508  CG2 THR P  64      -0.509  -7.804 -12.593  1.00  0.00      P1   C  
ATOM    509  OG1 THR P  64       0.012  -5.767 -13.616  1.00  0.00      P1   O  
ATOM    510  HN  THR P  64       2.757  -5.818 -14.268  1.00  0.00      P1   H  
ATOM    511  HA  THR P  64       1.637  -5.956 -11.797  1.00  0.00      P1   H  
ATOM    512  HB  THR P  64       0.705  -7.611 -14.277  1.00  0.00      P1   H  
ATOM    513  HG1 THR P  64       0.514  -5.229 -14.187  1.00  0.00      P1   H  
ATOM    514 HG21 THR P  64      -0.187  -8.853 -12.398  1.00  0.00      P1   H  
ATOM    515 HG22 THR P  64      -0.660  -7.273 -11.630  1.00  0.00      P1   H  
ATOM    516 HG23 THR P  64      -1.482  -7.855 -13.085  1.00  0.00      P1   H  
ATOM    517  N   ASN P  65       2.922  -8.834 -12.635  1.00  0.00      P1   N  
ATOM    518  CA  ASN P  65       3.508 -10.084 -12.057  1.00  0.00      P1   C  
ATOM    519  C   ASN P  65       4.714  -9.925 -11.198  1.00  0.00      P1   C  
ATOM    520  O   ASN P  65       4.937 -10.821 -10.408  1.00  0.00      P1   O  
ATOM    521  CB  ASN P  65       3.849 -11.038 -13.285  1.00  0.00      P1   C  
ATOM    522  CG  ASN P  65       2.610 -11.405 -14.028  1.00  0.00      P1   C  
ATOM    523  ND2 ASN P  65       2.799 -12.229 -15.069  1.00  0.00      P1   N  
ATOM    524  OD1 ASN P  65       1.450 -11.005 -13.739  1.00  0.00      P1   O  
ATOM    525  HN  ASN P  65       2.938  -8.652 -13.608  1.00  0.00      P1   H  
ATOM    526  HA  ASN P  65       2.702 -10.493 -11.468  1.00  0.00      P1   H  
ATOM    527  HB1 ASN P  65       4.597 -10.498 -13.904  1.00  0.00      P1   H  
ATOM    528  HB2 ASN P  65       4.291 -12.008 -12.977  1.00  0.00      P1   H  
ATOM    529 HD21 ASN P  65       2.058 -12.628 -15.577  1.00  0.00      P1   H  
ATOM    530 HD22 ASN P  65       3.759 -12.384 -15.245  1.00  0.00      P1   H  
ATOM    531  N   TYR P  66       5.618  -8.922 -11.258  1.00  0.00      P1   N  
ATOM    532  CA  TYR P  66       6.645  -8.681 -10.303  1.00  0.00      P1   C  
ATOM    533  C   TYR P  66       6.144  -8.210  -8.962  1.00  0.00      P1   C  
ATOM    534  O   TYR P  66       6.776  -8.596  -7.969  1.00  0.00      P1   O  
ATOM    535  CB  TYR P  66       7.648  -7.546 -10.826  1.00  0.00      P1   C  
ATOM    536  CG  TYR P  66       8.447  -7.988 -12.032  1.00  0.00      P1   C  
ATOM    537  CD1 TYR P  66       8.769  -9.279 -12.361  1.00  0.00      P1   C  
ATOM    538  CD2 TYR P  66       9.006  -6.915 -12.790  1.00  0.00      P1   C  
ATOM    539  CE1 TYR P  66       9.599  -9.490 -13.488  1.00  0.00      P1   C  
ATOM    540  CE2 TYR P  66       9.816  -7.205 -13.909  1.00  0.00      P1   C  
ATOM    541  CZ  TYR P  66      10.054  -8.535 -14.188  1.00  0.00      P1   C  
ATOM    542  OH  TYR P  66      10.856  -8.771 -15.312  1.00  0.00      P1   O  
ATOM    543  HN  TYR P  66       5.454  -8.287 -12.002  1.00  0.00      P1   H  
ATOM    544  HA  TYR P  66       7.171  -9.581 -10.009  1.00  0.00      P1   H  
ATOM    545  HB1 TYR P  66       7.004  -6.673 -11.062  1.00  0.00      P1   H  
ATOM    546  HB2 TYR P  66       8.356  -7.268 -10.014  1.00  0.00      P1   H  
ATOM    547  HD1 TYR P  66       8.472 -10.167 -11.835  1.00  0.00      P1   H  
ATOM    548  HD2 TYR P  66       8.886  -5.861 -12.588  1.00  0.00      P1   H  
ATOM    549  HE1 TYR P  66       9.840 -10.514 -13.725  1.00  0.00      P1   H  
ATOM    550  HE2 TYR P  66      10.197  -6.363 -14.471  1.00  0.00      P1   H  
ATOM    551  HH  TYR P  66      10.502  -8.339 -16.092  1.00  0.00      P1   H  
ATOM    552  N   LEU P  67       5.087  -7.431  -8.902  1.00  0.00      P1   N  
ATOM    553  CA  LEU P  67       4.395  -7.186  -7.624  1.00  0.00      P1   C  
ATOM    554  C   LEU P  67       3.505  -8.339  -7.077  1.00  0.00      P1   C  
ATOM    555  O   LEU P  67       3.218  -8.311  -5.892  1.00  0.00      P1   O  
ATOM    556  CB  LEU P  67       3.572  -5.932  -7.815  1.00  0.00      P1   C  
ATOM    557  CG  LEU P  67       4.409  -4.651  -8.257  1.00  0.00      P1   C  
ATOM    558  CD1 LEU P  67       3.474  -3.470  -8.511  1.00  0.00      P1   C  
ATOM    559  CD2 LEU P  67       5.526  -4.315  -7.234  1.00  0.00      P1   C  
ATOM    560  HN  LEU P  67       4.678  -7.028  -9.719  1.00  0.00      P1   H  
ATOM    561  HA  LEU P  67       5.039  -7.050  -6.781  1.00  0.00      P1   H  
ATOM    562  HB1 LEU P  67       2.852  -6.202  -8.584  1.00  0.00      P1   H  
ATOM    563  HB2 LEU P  67       3.061  -5.632  -6.876  1.00  0.00      P1   H  
ATOM    564  HG  LEU P  67       4.921  -4.793  -9.229  1.00  0.00      P1   H  
ATOM    565 HD11 LEU P  67       2.899  -3.152  -7.627  1.00  0.00      P1   H  
ATOM    566 HD12 LEU P  67       3.996  -2.533  -8.807  1.00  0.00      P1   H  
ATOM    567 HD13 LEU P  67       2.692  -3.698  -9.267  1.00  0.00      P1   H  
ATOM    568 HD21 LEU P  67       5.055  -4.258  -6.229  1.00  0.00      P1   H  
ATOM    569 HD22 LEU P  67       6.272  -5.131  -7.178  1.00  0.00      P1   H  
ATOM    570 HD23 LEU P  67       6.146  -3.512  -7.693  1.00  0.00      P1   H  
ATOM    571  N   VAL P  68       3.150  -9.332  -7.883  1.00  0.00      P1   N  
ATOM    572  CA  VAL P  68       2.743 -10.654  -7.398  1.00  0.00      P1   C  
ATOM    573  C   VAL P  68       3.934 -11.299  -6.678  1.00  0.00      P1   C  
ATOM    574  O   VAL P  68       3.624 -12.002  -5.722  1.00  0.00      P1   O  
ATOM    575  CB  VAL P  68       2.143 -11.569  -8.492  1.00  0.00      P1   C  
ATOM    576  CG1 VAL P  68       1.665 -12.891  -7.962  1.00  0.00      P1   C  
ATOM    577  CG2 VAL P  68       0.900 -10.883  -9.040  1.00  0.00      P1   C  
ATOM    578  HN  VAL P  68       3.197  -9.250  -8.871  1.00  0.00      P1   H  
ATOM    579  HA  VAL P  68       2.004 -10.523  -6.635  1.00  0.00      P1   H  
ATOM    580  HB  VAL P  68       2.813 -11.790  -9.320  1.00  0.00      P1   H  
ATOM    581 HG11 VAL P  68       1.070 -12.582  -7.135  1.00  0.00      P1   H  
ATOM    582 HG12 VAL P  68       1.105 -13.502  -8.699  1.00  0.00      P1   H  
ATOM    583 HG13 VAL P  68       2.530 -13.515  -7.640  1.00  0.00      P1   H  
ATOM    584 HG21 VAL P  68       1.055  -9.877  -9.436  1.00  0.00      P1   H  
ATOM    585 HG22 VAL P  68       0.372 -11.559  -9.747  1.00  0.00      P1   H  
ATOM    586 HG23 VAL P  68       0.177 -10.668  -8.227  1.00  0.00      P1   H  
ATOM    587  N   VAL P  69       5.194 -11.174  -7.018  1.00  0.00      P1   N  
ATOM    588  CA  VAL P  69       6.385 -11.720  -6.248  1.00  0.00      P1   C  
ATOM    589  C   VAL P  69       6.487 -10.871  -4.999  1.00  0.00      P1   C  
ATOM    590  O   VAL P  69       6.639 -11.519  -3.986  1.00  0.00      P1   O  
ATOM    591  CB  VAL P  69       7.657 -11.914  -7.079  1.00  0.00      P1   C  
ATOM    592  CG1 VAL P  69       8.742 -12.564  -6.186  1.00  0.00      P1   C  
ATOM    593  CG2 VAL P  69       7.334 -12.750  -8.272  1.00  0.00      P1   C  
ATOM    594  HN  VAL P  69       5.404 -10.684  -7.848  1.00  0.00      P1   H  
ATOM    595  HA  VAL P  69       6.127 -12.701  -5.870  1.00  0.00      P1   H  
ATOM    596  HB  VAL P  69       7.905 -10.922  -7.511  1.00  0.00      P1   H  
ATOM    597 HG11 VAL P  69       9.074 -11.864  -5.394  1.00  0.00      P1   H  
ATOM    598 HG12 VAL P  69       8.306 -13.496  -5.768  1.00  0.00      P1   H  
ATOM    599 HG13 VAL P  69       9.625 -12.860  -6.798  1.00  0.00      P1   H  
ATOM    600 HG21 VAL P  69       6.662 -12.242  -8.980  1.00  0.00      P1   H  
ATOM    601 HG22 VAL P  69       8.171 -12.772  -8.970  1.00  0.00      P1   H  
ATOM    602 HG23 VAL P  69       6.895 -13.721  -7.951  1.00  0.00      P1   H  
ATOM    603  N   SER P  70       6.315  -9.535  -4.920  1.00  0.00      P1   N  
ATOM    604  CA  SER P  70       6.230  -8.759  -3.650  1.00  0.00      P1   C  
ATOM    605  C   SER P  70       5.122  -9.179  -2.708  1.00  0.00      P1   C  
ATOM    606  O   SER P  70       5.358  -9.371  -1.546  1.00  0.00      P1   O  
ATOM    607  CB  SER P  70       6.048  -7.253  -3.934  1.00  0.00      P1   C  
ATOM    608  OG  SER P  70       6.004  -6.326  -2.784  1.00  0.00      P1   O  
ATOM    609  HN  SER P  70       6.257  -9.060  -5.796  1.00  0.00      P1   H  
ATOM    610  HA  SER P  70       7.138  -8.910  -3.088  1.00  0.00      P1   H  
ATOM    611  HB1 SER P  70       6.864  -6.904  -4.603  1.00  0.00      P1   H  
ATOM    612  HB2 SER P  70       5.091  -7.118  -4.469  1.00  0.00      P1   H  
ATOM    613  HG1 SER P  70       5.841  -5.459  -3.167  1.00  0.00      P1   H  
ATOM    614  N   LEU P  71       3.862  -9.378  -3.252  1.00  0.00      P1   N  
ATOM    615  CA  LEU P  71       2.814 -10.084  -2.501  1.00  0.00      P1   C  
ATOM    616  C   LEU P  71       3.082 -11.441  -2.066  1.00  0.00      P1   C  
ATOM    617  O   LEU P  71       2.751 -11.893  -0.947  1.00  0.00      P1   O  
ATOM    618  CB  LEU P  71       1.523 -10.233  -3.388  1.00  0.00      P1   C  
ATOM    619  CG  LEU P  71       0.666  -8.951  -3.632  1.00  0.00      P1   C  
ATOM    620  CD1 LEU P  71      -0.413  -9.035  -4.752  1.00  0.00      P1   C  
ATOM    621  CD2 LEU P  71      -0.110  -8.587  -2.348  1.00  0.00      P1   C  
ATOM    622  HN  LEU P  71       3.652  -9.090  -4.185  1.00  0.00      P1   H  
ATOM    623  HA  LEU P  71       2.610  -9.572  -1.582  1.00  0.00      P1   H  
ATOM    624  HB1 LEU P  71       1.826 -10.701  -4.321  1.00  0.00      P1   H  
ATOM    625  HB2 LEU P  71       0.780 -10.868  -2.857  1.00  0.00      P1   H  
ATOM    626  HG  LEU P  71       1.405  -8.195  -3.907  1.00  0.00      P1   H  
ATOM    627 HD11 LEU P  71      -1.002  -9.842  -4.310  1.00  0.00      P1   H  
ATOM    628 HD12 LEU P  71      -1.110  -8.167  -4.836  1.00  0.00      P1   H  
ATOM    629 HD13 LEU P  71      -0.044  -9.522  -5.681  1.00  0.00      P1   H  
ATOM    630 HD21 LEU P  71       0.563  -8.497  -1.490  1.00  0.00      P1   H  
ATOM    631 HD22 LEU P  71      -0.670  -7.694  -2.563  1.00  0.00      P1   H  
ATOM    632 HD23 LEU P  71      -0.762  -9.394  -1.944  1.00  0.00      P1   H  
ATOM    633  N   ALA P  72       3.622 -12.360  -2.947  1.00  0.00      P1   N  
ATOM    634  CA  ALA P  72       3.899 -13.752  -2.525  1.00  0.00      P1   C  
ATOM    635  C   ALA P  72       5.148 -13.762  -1.548  1.00  0.00      P1   C  
ATOM    636  O   ALA P  72       5.059 -14.590  -0.645  1.00  0.00      P1   O  
ATOM    637  CB  ALA P  72       4.290 -14.529  -3.718  1.00  0.00      P1   C  
ATOM    638  HN  ALA P  72       3.803 -12.070  -3.884  1.00  0.00      P1   H  
ATOM    639  HA  ALA P  72       3.089 -14.269  -2.048  1.00  0.00      P1   H  
ATOM    640  HB1 ALA P  72       5.165 -14.136  -4.280  1.00  0.00      P1   H  
ATOM    641  HB2 ALA P  72       4.514 -15.551  -3.408  1.00  0.00      P1   H  
ATOM    642  HB3 ALA P  72       3.421 -14.539  -4.414  1.00  0.00      P1   H  
ATOM    643  N   VAL P  73       6.094 -12.919  -1.674  1.00  0.00      P1   N  
ATOM    644  CA  VAL P  73       7.195 -12.643  -0.627  1.00  0.00      P1   C  
ATOM    645  C   VAL P  73       6.471 -12.178   0.697  1.00  0.00      P1   C  
ATOM    646  O   VAL P  73       6.880 -12.703   1.747  1.00  0.00      P1   O  
ATOM    647  CB  VAL P  73       8.350 -11.725  -1.135  1.00  0.00      P1   C  
ATOM    648  CG1 VAL P  73       9.381 -11.263  -0.025  1.00  0.00      P1   C  
ATOM    649  CG2 VAL P  73       9.079 -12.577  -2.218  1.00  0.00      P1   C  
ATOM    650  HN  VAL P  73       6.243 -12.280  -2.431  1.00  0.00      P1   H  
ATOM    651  HA  VAL P  73       7.653 -13.601  -0.435  1.00  0.00      P1   H  
ATOM    652  HB  VAL P  73       7.868 -10.832  -1.587  1.00  0.00      P1   H  
ATOM    653 HG11 VAL P  73      10.115 -10.577  -0.502  1.00  0.00      P1   H  
ATOM    654 HG12 VAL P  73       8.825 -10.659   0.722  1.00  0.00      P1   H  
ATOM    655 HG13 VAL P  73       9.907 -12.128   0.430  1.00  0.00      P1   H  
ATOM    656 HG21 VAL P  73       8.446 -13.079  -2.950  1.00  0.00      P1   H  
ATOM    657 HG22 VAL P  73       9.868 -12.075  -2.811  1.00  0.00      P1   H  
ATOM    658 HG23 VAL P  73       9.670 -13.409  -1.770  1.00  0.00      P1   H  
ATOM    659  N   ALA P  74       5.532 -11.292   0.716  1.00  0.00      P1   N  
ATOM    660  CA  ALA P  74       4.806 -10.991   1.943  1.00  0.00      P1   C  
ATOM    661  C   ALA P  74       3.920 -12.093   2.462  1.00  0.00      P1   C  
ATOM    662  O   ALA P  74       3.893 -12.231   3.702  1.00  0.00      P1   O  
ATOM    663  CB  ALA P  74       3.926  -9.755   1.634  1.00  0.00      P1   C  
ATOM    664  HN  ALA P  74       5.315 -10.819  -0.137  1.00  0.00      P1   H  
ATOM    665  HA  ALA P  74       5.485 -10.673   2.722  1.00  0.00      P1   H  
ATOM    666  HB1 ALA P  74       3.438  -9.402   2.562  1.00  0.00      P1   H  
ATOM    667  HB2 ALA P  74       4.584  -8.905   1.345  1.00  0.00      P1   H  
ATOM    668  HB3 ALA P  74       3.141 -10.141   0.968  1.00  0.00      P1   H  
ATOM    669  N   ASP P  75       3.260 -12.949   1.613  1.00  0.00      P1   N  
ATOM    670  CA  ASP P  75       2.575 -14.161   2.094  1.00  0.00      P1   C  
ATOM    671  C   ASP P  75       3.571 -15.289   2.466  1.00  0.00      P1   C  
ATOM    672  O   ASP P  75       3.194 -16.142   3.299  1.00  0.00      P1   O  
ATOM    673  CB  ASP P  75       1.680 -14.708   0.925  1.00  0.00      P1   C  
ATOM    674  CG  ASP P  75       0.484 -13.836   0.588  1.00  0.00      P1   C  
ATOM    675  OD1 ASP P  75       0.119 -12.928   1.333  1.00  0.00      P1   O  
ATOM    676  OD2 ASP P  75      -0.181 -14.077  -0.451  1.00  0.00      P1   O1-
ATOM    677  HN  ASP P  75       3.280 -12.706   0.651  1.00  0.00      P1   H  
ATOM    678  HA  ASP P  75       1.987 -13.879   2.922  1.00  0.00      P1   H  
ATOM    679  HB1 ASP P  75       2.203 -14.955  -0.013  1.00  0.00      P1   H  
ATOM    680  HB2 ASP P  75       1.269 -15.710   1.146  1.00  0.00      P1   H  
ATOM    681  N   LEU P  76       4.735 -15.510   1.921  1.00  0.00      P1   N  
ATOM    682  CA  LEU P  76       5.778 -16.475   2.453  1.00  0.00      P1   C  
ATOM    683  C   LEU P  76       6.402 -15.924   3.760  1.00  0.00      P1   C  
ATOM    684  O   LEU P  76       6.556 -16.821   4.643  1.00  0.00      P1   O  
ATOM    685  CB  LEU P  76       7.011 -16.709   1.527  1.00  0.00      P1   C  
ATOM    686  CG  LEU P  76       6.615 -17.595   0.280  1.00  0.00      P1   C  
ATOM    687  CD1 LEU P  76       7.910 -17.830  -0.499  1.00  0.00      P1   C  
ATOM    688  CD2 LEU P  76       6.130 -18.967   0.660  1.00  0.00      P1   C  
ATOM    689  HN  LEU P  76       5.018 -14.986   1.121  1.00  0.00      P1   H  
ATOM    690  HA  LEU P  76       5.370 -17.395   2.808  1.00  0.00      P1   H  
ATOM    691  HB1 LEU P  76       7.356 -15.737   1.118  1.00  0.00      P1   H  
ATOM    692  HB2 LEU P  76       7.812 -17.215   2.112  1.00  0.00      P1   H  
ATOM    693  HG  LEU P  76       5.916 -17.049  -0.366  1.00  0.00      P1   H  
ATOM    694 HD11 LEU P  76       8.573 -18.331   0.236  1.00  0.00      P1   H  
ATOM    695 HD12 LEU P  76       7.769 -18.379  -1.448  1.00  0.00      P1   H  
ATOM    696 HD13 LEU P  76       8.382 -16.841  -0.652  1.00  0.00      P1   H  
ATOM    697 HD21 LEU P  76       5.108 -18.916   1.103  1.00  0.00      P1   H  
ATOM    698 HD22 LEU P  76       6.135 -19.638  -0.159  1.00  0.00      P1   H  
ATOM    699 HD23 LEU P  76       6.851 -19.355   1.420  1.00  0.00      P1   H  
ATOM    700  N   LEU P  77       6.749 -14.704   3.914  1.00  0.00      P1   N  
ATOM    701  CA  LEU P  77       7.242 -14.218   5.172  1.00  0.00      P1   C  
ATOM    702  C   LEU P  77       6.203 -14.182   6.285  1.00  0.00      P1   C  
ATOM    703  O   LEU P  77       6.612 -14.447   7.435  1.00  0.00      P1   O  
ATOM    704  CB  LEU P  77       7.911 -12.840   4.939  1.00  0.00      P1   C  
ATOM    705  CG  LEU P  77       9.183 -13.055   4.034  1.00  0.00      P1   C  
ATOM    706  CD1 LEU P  77       9.674 -11.596   3.735  1.00  0.00      P1   C  
ATOM    707  CD2 LEU P  77      10.268 -13.895   4.694  1.00  0.00      P1   C  
ATOM    708  HN  LEU P  77       6.675 -14.132   3.108  1.00  0.00      P1   H  
ATOM    709  HA  LEU P  77       7.903 -14.874   5.707  1.00  0.00      P1   H  
ATOM    710  HB1 LEU P  77       7.136 -12.175   4.495  1.00  0.00      P1   H  
ATOM    711  HB2 LEU P  77       8.343 -12.454   5.875  1.00  0.00      P1   H  
ATOM    712  HG  LEU P  77       8.973 -13.538   3.061  1.00  0.00      P1   H  
ATOM    713 HD11 LEU P  77       8.870 -11.022   3.224  1.00  0.00      P1   H  
ATOM    714 HD12 LEU P  77       9.961 -11.048   4.658  1.00  0.00      P1   H  
ATOM    715 HD13 LEU P  77      10.632 -11.499   3.180  1.00  0.00      P1   H  
ATOM    716 HD21 LEU P  77      11.101 -13.921   3.971  1.00  0.00      P1   H  
ATOM    717 HD22 LEU P  77      10.560 -13.450   5.652  1.00  0.00      P1   H  
ATOM    718 HD23 LEU P  77      10.104 -14.962   4.972  1.00  0.00      P1   H  
ATOM    719  N   VAL P  78       4.892 -13.873   6.012  1.00  0.00      P1   N  
ATOM    720  CA  VAL P  78       3.893 -13.927   7.142  1.00  0.00      P1   C  
ATOM    721  C   VAL P  78       3.701 -15.463   7.626  1.00  0.00      P1   C  
ATOM    722  O   VAL P  78       3.678 -15.718   8.771  1.00  0.00      P1   O  
ATOM    723  CB  VAL P  78       2.616 -13.182   6.697  1.00  0.00      P1   C  
ATOM    724  CG1 VAL P  78       1.675 -14.076   5.893  1.00  0.00      P1   C  
ATOM    725  CG2 VAL P  78       1.862 -12.669   7.907  1.00  0.00      P1   C  
ATOM    726  HN  VAL P  78       4.583 -13.609   5.100  1.00  0.00      P1   H  
ATOM    727  HA  VAL P  78       4.289 -13.384   7.988  1.00  0.00      P1   H  
ATOM    728  HB  VAL P  78       2.873 -12.277   6.129  1.00  0.00      P1   H  
ATOM    729 HG11 VAL P  78       2.176 -14.577   5.115  1.00  0.00      P1   H  
ATOM    730 HG12 VAL P  78       1.221 -14.902   6.493  1.00  0.00      P1   H  
ATOM    731 HG13 VAL P  78       0.798 -13.526   5.485  1.00  0.00      P1   H  
ATOM    732 HG21 VAL P  78       1.018 -12.016   7.645  1.00  0.00      P1   H  
ATOM    733 HG22 VAL P  78       1.507 -13.493   8.557  1.00  0.00      P1   H  
ATOM    734 HG23 VAL P  78       2.530 -11.979   8.473  1.00  0.00      P1   H  
ATOM    735  N   ALA P  79       3.655 -16.415   6.673  1.00  0.00      P1   N  
ATOM    736  CA  ALA P  79       3.530 -17.796   6.880  1.00  0.00      P1   C  
ATOM    737  C   ALA P  79       4.668 -18.427   7.720  1.00  0.00      P1   C  
ATOM    738  O   ALA P  79       4.309 -19.233   8.527  1.00  0.00      P1   O  
ATOM    739  CB  ALA P  79       3.560 -18.565   5.593  1.00  0.00      P1   C  
ATOM    740  HN  ALA P  79       3.726 -16.194   5.708  1.00  0.00      P1   H  
ATOM    741  HA  ALA P  79       2.572 -17.889   7.365  1.00  0.00      P1   H  
ATOM    742  HB1 ALA P  79       3.350 -19.637   5.750  1.00  0.00      P1   H  
ATOM    743  HB2 ALA P  79       2.782 -18.152   4.990  1.00  0.00      P1   H  
ATOM    744  HB3 ALA P  79       4.552 -18.426   5.110  1.00  0.00      P1   H  
ATOM    745  N   THR P  80       5.934 -18.068   7.586  1.00  0.00      P1   N  
ATOM    746  CA  THR P  80       7.080 -18.598   8.361  1.00  0.00      P1   C  
ATOM    747  C   THR P  80       7.370 -17.794   9.610  1.00  0.00      P1   C  
ATOM    748  O   THR P  80       7.559 -18.405  10.664  1.00  0.00      P1   O  
ATOM    749  CB  THR P  80       8.318 -18.761   7.525  1.00  0.00      P1   C  
ATOM    750  CG2 THR P  80       8.156 -19.928   6.505  1.00  0.00      P1   C  
ATOM    751  OG1 THR P  80       8.659 -17.566   6.810  1.00  0.00      P1   O  
ATOM    752  HN  THR P  80       6.082 -17.315   7.000  1.00  0.00      P1   H  
ATOM    753  HA  THR P  80       6.897 -19.602   8.704  1.00  0.00      P1   H  
ATOM    754  HB  THR P  80       9.173 -19.057   8.172  1.00  0.00      P1   H  
ATOM    755  HG1 THR P  80       8.175 -17.428   6.022  1.00  0.00      P1   H  
ATOM    756 HG21 THR P  80       7.254 -19.669   5.914  1.00  0.00      P1   H  
ATOM    757 HG22 THR P  80       9.016 -20.114   5.830  1.00  0.00      P1   H  
ATOM    758 HG23 THR P  80       8.005 -20.854   7.102  1.00  0.00      P1   H  
ATOM    759  N   LEU P  81       7.471 -16.453   9.500  1.00  0.00      P1   N  
ATOM    760  CA  LEU P  81       7.958 -15.673  10.649  1.00  0.00      P1   C  
ATOM    761  C   LEU P  81       6.885 -15.169  11.620  1.00  0.00      P1   C  
ATOM    762  O   LEU P  81       7.389 -14.838  12.690  1.00  0.00      P1   O  
ATOM    763  CB  LEU P  81       8.601 -14.379  10.120  1.00  0.00      P1   C  
ATOM    764  CG  LEU P  81       9.702 -14.633   9.056  1.00  0.00      P1   C  
ATOM    765  CD1 LEU P  81      10.266 -13.254   8.660  1.00  0.00      P1   C  
ATOM    766  CD2 LEU P  81      10.829 -15.624   9.442  1.00  0.00      P1   C  
ATOM    767  HN  LEU P  81       7.201 -15.948   8.681  1.00  0.00      P1   H  
ATOM    768  HA  LEU P  81       8.748 -16.128  11.227  1.00  0.00      P1   H  
ATOM    769  HB1 LEU P  81       7.894 -13.723   9.581  1.00  0.00      P1   H  
ATOM    770  HB2 LEU P  81       9.059 -13.817  10.960  1.00  0.00      P1   H  
ATOM    771  HG  LEU P  81       9.292 -15.080   8.127  1.00  0.00      P1   H  
ATOM    772 HD11 LEU P  81      11.048 -13.444   7.919  1.00  0.00      P1   H  
ATOM    773 HD12 LEU P  81       9.525 -12.592   8.152  1.00  0.00      P1   H  
ATOM    774 HD13 LEU P  81      10.662 -12.760   9.580  1.00  0.00      P1   H  
ATOM    775 HD21 LEU P  81      10.470 -16.659   9.647  1.00  0.00      P1   H  
ATOM    776 HD22 LEU P  81      11.563 -15.765   8.626  1.00  0.00      P1   H  
ATOM    777 HD23 LEU P  81      11.356 -15.292  10.361  1.00  0.00      P1   H  
ATOM    778  N   VAL P  82       5.592 -15.153  11.289  1.00  0.00      P1   N  
ATOM    779  CA  VAL P  82       4.583 -14.543  12.129  1.00  0.00      P1   C  
ATOM    780  C   VAL P  82       3.693 -15.645  12.664  1.00  0.00      P1   C  
ATOM    781  O   VAL P  82       3.485 -15.710  13.920  1.00  0.00      P1   O  
ATOM    782  CB  VAL P  82       3.775 -13.444  11.415  1.00  0.00      P1   C  
ATOM    783  CG1 VAL P  82       2.784 -12.789  12.369  1.00  0.00      P1   C  
ATOM    784  CG2 VAL P  82       4.687 -12.337  10.976  1.00  0.00      P1   C  
ATOM    785  HN  VAL P  82       5.239 -15.396  10.404  1.00  0.00      P1   H  
ATOM    786  HA  VAL P  82       4.925 -14.055  13.019  1.00  0.00      P1   H  
ATOM    787  HB  VAL P  82       3.271 -13.871  10.543  1.00  0.00      P1   H  
ATOM    788 HG11 VAL P  82       2.306 -12.036  11.709  1.00  0.00      P1   H  
ATOM    789 HG12 VAL P  82       1.984 -13.422  12.813  1.00  0.00      P1   H  
ATOM    790 HG13 VAL P  82       3.361 -12.364  13.218  1.00  0.00      P1   H  
ATOM    791 HG21 VAL P  82       4.182 -11.506  10.437  1.00  0.00      P1   H  
ATOM    792 HG22 VAL P  82       5.198 -11.921  11.866  1.00  0.00      P1   H  
ATOM    793 HG23 VAL P  82       5.463 -12.717  10.288  1.00  0.00      P1   H  
ATOM    794  N   MET P  83       3.108 -16.582  11.851  1.00  0.00      P1   N  
ATOM    795  CA  MET P  83       2.208 -17.594  12.304  1.00  0.00      P1   C  
ATOM    796  C   MET P  83       2.746 -18.650  13.195  1.00  0.00      P1   C  
ATOM    797  O   MET P  83       2.007 -18.956  14.027  1.00  0.00      P1   O  
ATOM    798  CB  MET P  83       1.600 -18.379  11.021  1.00  0.00      P1   C  
ATOM    799  CG  MET P  83       0.813 -17.546  10.014  1.00  0.00      P1   C  
ATOM    800  SD  MET P  83      -0.081 -18.481   8.730  1.00  0.00      P1   S  
ATOM    801  CE  MET P  83      -1.301 -19.449   9.676  1.00  0.00      P1   C  
ATOM    802  HN  MET P  83       3.329 -16.559  10.893  1.00  0.00      P1   H  
ATOM    803  HA  MET P  83       1.349 -17.133  12.776  1.00  0.00      P1   H  
ATOM    804  HB1 MET P  83       2.302 -18.869  10.311  1.00  0.00      P1   H  
ATOM    805  HB2 MET P  83       0.850 -19.065  11.453  1.00  0.00      P1   H  
ATOM    806  HG1 MET P  83      -0.023 -17.131  10.622  1.00  0.00      P1   H  
ATOM    807  HG2 MET P  83       1.404 -16.741   9.594  1.00  0.00      P1   H  
ATOM    808  HE1 MET P  83      -1.880 -19.881   8.877  1.00  0.00      P1   H  
ATOM    809  HE2 MET P  83      -0.873 -20.191  10.376  1.00  0.00      P1   H  
ATOM    810  HE3 MET P  83      -1.966 -18.855  10.343  1.00  0.00      P1   H  
ATOM    811  N   PRO P  84       3.872 -19.306  13.161  1.00  0.00      P1   N  
ATOM    812  CA  PRO P  84       4.249 -20.376  14.180  1.00  0.00      P1   C  
ATOM    813  C   PRO P  84       4.300 -20.138  15.655  1.00  0.00      P1   C  
ATOM    814  O   PRO P  84       4.000 -21.011  16.495  1.00  0.00      P1   O  
ATOM    815  CB  PRO P  84       5.737 -20.728  13.818  1.00  0.00      P1   C  
ATOM    816  CG  PRO P  84       5.604 -20.675  12.372  1.00  0.00      P1   C  
ATOM    817  CD  PRO P  84       4.935 -19.305  12.158  1.00  0.00      P1   C  
ATOM    818  HA  PRO P  84       3.593 -21.190  13.931  1.00  0.00      P1   H  
ATOM    819  HB1 PRO P  84       6.217 -21.663  14.177  1.00  0.00      P1   H  
ATOM    820  HB2 PRO P  84       6.315 -19.858  14.213  1.00  0.00      P1   H  
ATOM    821  HG1 PRO P  84       6.621 -20.651  11.922  1.00  0.00      P1   H  
ATOM    822  HG2 PRO P  84       5.039 -21.543  12.032  1.00  0.00      P1   H  
ATOM    823  HD1 PRO P  84       4.743 -19.102  11.112  1.00  0.00      P1   H  
ATOM    824  HD2 PRO P  84       5.533 -18.442  12.520  1.00  0.00      P1   H  
ATOM    825  N   TRP P  85       4.652 -18.952  16.077  1.00  0.00      P1   N  
ATOM    826  CA  TRP P  85       4.552 -18.219  17.416  1.00  0.00      P1   C  
ATOM    827  C   TRP P  85       3.173 -18.205  17.927  1.00  0.00      P1   C  
ATOM    828  O   TRP P  85       2.968 -18.432  19.066  1.00  0.00      P1   O  
ATOM    829  CB  TRP P  85       4.831 -16.761  17.315  1.00  0.00      P1   C  
ATOM    830  CG  TRP P  85       6.228 -16.532  16.866  1.00  0.00      P1   C  
ATOM    831  CD1 TRP P  85       6.659 -16.199  15.613  1.00  0.00      P1   C  
ATOM    832  CD2 TRP P  85       7.393 -16.732  17.672  1.00  0.00      P1   C  
ATOM    833  CE2 TRP P  85       8.514 -16.506  16.849  1.00  0.00      P1   C  
ATOM    834  CE3 TRP P  85       7.563 -17.035  19.046  1.00  0.00      P1   C  
ATOM    835  NE1 TRP P  85       8.007 -16.251  15.584  1.00  0.00      P1   N  
ATOM    836  CZ2 TRP P  85       9.814 -16.493  17.413  1.00  0.00      P1   C  
ATOM    837  CZ3 TRP P  85       8.837 -17.016  19.583  1.00  0.00      P1   C  
ATOM    838  CH2 TRP P  85       9.990 -16.744  18.787  1.00  0.00      P1   C  
ATOM    839  HN  TRP P  85       4.883 -18.368  15.329  1.00  0.00      P1   H  
ATOM    840  HA  TRP P  85       5.260 -18.652  18.078  1.00  0.00      P1   H  
ATOM    841  HB1 TRP P  85       4.288 -16.192  16.553  1.00  0.00      P1   H  
ATOM    842  HB2 TRP P  85       4.953 -16.174  18.247  1.00  0.00      P1   H  
ATOM    843  HD1 TRP P  85       6.028 -15.968  14.767  1.00  0.00      P1   H  
ATOM    844  HE1 TRP P  85       8.528 -16.094  14.808  1.00  0.00      P1   H  
ATOM    845  HE3 TRP P  85       6.740 -17.241  19.697  1.00  0.00      P1   H  
ATOM    846  HZ2 TRP P  85      10.668 -16.263  16.791  1.00  0.00      P1   H  
ATOM    847  HZ3 TRP P  85       8.947 -17.182  20.635  1.00  0.00      P1   H  
ATOM    848  HH2 TRP P  85      10.877 -16.749  19.370  1.00  0.00      P1   H  
ATOM    849  N   VAL P  86       2.150 -17.882  17.067  1.00  0.00      P1   N  
ATOM    850  CA  VAL P  86       0.713 -17.995  17.375  1.00  0.00      P1   C  
ATOM    851  C   VAL P  86       0.358 -19.456  17.789  1.00  0.00      P1   C  
ATOM    852  O   VAL P  86      -0.408 -19.608  18.733  1.00  0.00      P1   O  
ATOM    853  CB  VAL P  86      -0.160 -17.604  16.155  1.00  0.00      P1   C  
ATOM    854  CG1 VAL P  86      -1.670 -17.594  16.352  1.00  0.00      P1   C  
ATOM    855  CG2 VAL P  86       0.219 -16.118  15.690  1.00  0.00      P1   C  
ATOM    856  HN  VAL P  86       2.445 -17.661  16.178  1.00  0.00      P1   H  
ATOM    857  HA  VAL P  86       0.541 -17.297  18.179  1.00  0.00      P1   H  
ATOM    858  HB  VAL P  86      -0.114 -18.271  15.331  1.00  0.00      P1   H  
ATOM    859 HG11 VAL P  86      -2.040 -18.606  16.621  1.00  0.00      P1   H  
ATOM    860 HG12 VAL P  86      -2.071 -16.862  17.079  1.00  0.00      P1   H  
ATOM    861 HG13 VAL P  86      -2.217 -17.284  15.432  1.00  0.00      P1   H  
ATOM    862 HG21 VAL P  86       1.177 -16.071  15.147  1.00  0.00      P1   H  
ATOM    863 HG22 VAL P  86      -0.458 -15.882  14.853  1.00  0.00      P1   H  
ATOM    864 HG23 VAL P  86       0.069 -15.325  16.445  1.00  0.00      P1   H  
ATOM    865  N   VAL P  87       0.918 -20.452  17.092  1.00  0.00      P1   N  
ATOM    866  CA  VAL P  87       0.590 -21.842  17.250  1.00  0.00      P1   C  
ATOM    867  C   VAL P  87       1.220 -22.265  18.607  1.00  0.00      P1   C  
ATOM    868  O   VAL P  87       0.497 -22.837  19.398  1.00  0.00      P1   O  
ATOM    869  CB  VAL P  87       0.942 -22.773  16.169  1.00  0.00      P1   C  
ATOM    870  CG1 VAL P  87       0.157 -24.084  16.318  1.00  0.00      P1   C  
ATOM    871  CG2 VAL P  87       0.693 -22.315  14.714  1.00  0.00      P1   C  
ATOM    872  HN  VAL P  87       1.610 -20.332  16.417  1.00  0.00      P1   H  
ATOM    873  HA  VAL P  87      -0.487 -21.803  17.266  1.00  0.00      P1   H  
ATOM    874  HB  VAL P  87       2.033 -22.956  16.223  1.00  0.00      P1   H  
ATOM    875 HG11 VAL P  87      -0.848 -23.840  16.038  1.00  0.00      P1   H  
ATOM    876 HG12 VAL P  87       0.543 -24.864  15.658  1.00  0.00      P1   H  
ATOM    877 HG13 VAL P  87       0.195 -24.489  17.341  1.00  0.00      P1   H  
ATOM    878 HG21 VAL P  87      -0.375 -22.029  14.702  1.00  0.00      P1   H  
ATOM    879 HG22 VAL P  87       1.317 -21.472  14.422  1.00  0.00      P1   H  
ATOM    880 HG23 VAL P  87       0.809 -23.166  14.013  1.00  0.00      P1   H  
ATOM    881  N   TYR P  88       2.534 -22.042  18.792  1.00  0.00      P1   N  
ATOM    882  CA  TYR P  88       3.265 -22.046  20.059  1.00  0.00      P1   C  
ATOM    883  C   TYR P  88       2.508 -21.407  21.273  1.00  0.00      P1   C  
ATOM    884  O   TYR P  88       2.368 -22.166  22.254  1.00  0.00      P1   O  
ATOM    885  CB  TYR P  88       4.666 -21.445  19.822  1.00  0.00      P1   C  
ATOM    886  CG  TYR P  88       5.417 -20.878  21.048  1.00  0.00      P1   C  
ATOM    887  CD1 TYR P  88       5.965 -21.627  22.067  1.00  0.00      P1   C  
ATOM    888  CD2 TYR P  88       5.482 -19.487  21.151  1.00  0.00      P1   C  
ATOM    889  CE1 TYR P  88       6.615 -20.990  23.191  1.00  0.00      P1   C  
ATOM    890  CE2 TYR P  88       6.004 -18.806  22.261  1.00  0.00      P1   C  
ATOM    891  CZ  TYR P  88       6.587 -19.621  23.214  1.00  0.00      P1   C  
ATOM    892  OH  TYR P  88       7.218 -18.992  24.299  1.00  0.00      P1   O  
ATOM    893  HN  TYR P  88       3.034 -21.777  17.968  1.00  0.00      P1   H  
ATOM    894  HA  TYR P  88       3.449 -23.062  20.363  1.00  0.00      P1   H  
ATOM    895  HB1 TYR P  88       5.337 -22.195  19.352  1.00  0.00      P1   H  
ATOM    896  HB2 TYR P  88       4.652 -20.617  19.124  1.00  0.00      P1   H  
ATOM    897  HD1 TYR P  88       5.880 -22.703  21.992  1.00  0.00      P1   H  
ATOM    898  HD2 TYR P  88       5.164 -18.757  20.448  1.00  0.00      P1   H  
ATOM    899  HE1 TYR P  88       6.997 -21.713  23.909  1.00  0.00      P1   H  
ATOM    900  HE2 TYR P  88       5.960 -17.726  22.349  1.00  0.00      P1   H  
ATOM    901  HH  TYR P  88       7.661 -19.591  24.913  1.00  0.00      P1   H  
ATOM    902  N   LEU P  89       2.115 -20.152  21.212  1.00  0.00      P1   N  
ATOM    903  CA  LEU P  89       1.300 -19.563  22.221  1.00  0.00      P1   C  
ATOM    904  C   LEU P  89      -0.026 -20.246  22.500  1.00  0.00      P1   C  
ATOM    905  O   LEU P  89      -0.454 -20.109  23.620  1.00  0.00      P1   O  
ATOM    906  CB  LEU P  89       0.999 -18.136  21.807  1.00  0.00      P1   C  
ATOM    907  CG  LEU P  89       2.205 -17.115  22.044  1.00  0.00      P1   C  
ATOM    908  CD1 LEU P  89       1.958 -15.813  21.253  1.00  0.00      P1   C  
ATOM    909  CD2 LEU P  89       2.328 -16.837  23.607  1.00  0.00      P1   C  
ATOM    910  HN  LEU P  89       2.413 -19.625  20.409  1.00  0.00      P1   H  
ATOM    911  HA  LEU P  89       1.839 -19.600  23.118  1.00  0.00      P1   H  
ATOM    912  HB1 LEU P  89       0.587 -18.214  20.775  1.00  0.00      P1   H  
ATOM    913  HB2 LEU P  89       0.184 -17.738  22.445  1.00  0.00      P1   H  
ATOM    914  HG  LEU P  89       3.075 -17.606  21.573  1.00  0.00      P1   H  
ATOM    915 HD11 LEU P  89       1.862 -15.978  20.157  1.00  0.00      P1   H  
ATOM    916 HD12 LEU P  89       0.956 -15.454  21.566  1.00  0.00      P1   H  
ATOM    917 HD13 LEU P  89       2.787 -15.126  21.425  1.00  0.00      P1   H  
ATOM    918 HD21 LEU P  89       1.361 -16.385  23.917  1.00  0.00      P1   H  
ATOM    919 HD22 LEU P  89       2.544 -17.712  24.226  1.00  0.00      P1   H  
ATOM    920 HD23 LEU P  89       3.059 -16.098  23.852  1.00  0.00      P1   H  
ATOM    921  N   GLU P  90      -0.634 -20.995  21.559  1.00  0.00      P1   N  
ATOM    922  CA  GLU P  90      -1.803 -21.860  21.866  1.00  0.00      P1   C  
ATOM    923  C   GLU P  90      -1.418 -22.976  22.785  1.00  0.00      P1   C  
ATOM    924  O   GLU P  90      -2.083 -23.252  23.828  1.00  0.00      P1   O  
ATOM    925  CB  GLU P  90      -2.512 -22.497  20.679  1.00  0.00      P1   C  
ATOM    926  CG  GLU P  90      -3.845 -23.156  21.069  1.00  0.00      P1   C  
ATOM    927  CD  GLU P  90      -4.689 -23.664  19.915  1.00  0.00      P1   C  
ATOM    928  OE1 GLU P  90      -4.578 -23.100  18.790  1.00  0.00      P1   O  
ATOM    929  OE2 GLU P  90      -5.447 -24.684  20.055  1.00  0.00      P1   O1-
ATOM    930  HN  GLU P  90      -0.404 -21.124  20.588  1.00  0.00      P1   H  
ATOM    931  HA  GLU P  90      -2.491 -21.192  22.361  1.00  0.00      P1   H  
ATOM    932  HB1 GLU P  90      -2.625 -21.732  19.879  1.00  0.00      P1   H  
ATOM    933  HB2 GLU P  90      -1.972 -23.307  20.148  1.00  0.00      P1   H  
ATOM    934  HG1 GLU P  90      -3.700 -24.104  21.632  1.00  0.00      P1   H  
ATOM    935  HG2 GLU P  90      -4.534 -22.417  21.535  1.00  0.00      P1   H  
ATOM    936  N   VAL P  91      -0.294 -23.683  22.419  1.00  0.00      P1   N  
ATOM    937  CA  VAL P  91       0.277 -24.728  23.280  1.00  0.00      P1   C  
ATOM    938  C   VAL P  91       0.715 -24.283  24.751  1.00  0.00      P1   C  
ATOM    939  O   VAL P  91       0.338 -24.958  25.703  1.00  0.00      P1   O  
ATOM    940  CB  VAL P  91       1.368 -25.574  22.597  1.00  0.00      P1   C  
ATOM    941  CG1 VAL P  91       1.855 -26.747  23.438  1.00  0.00      P1   C  
ATOM    942  CG2 VAL P  91       0.834 -26.132  21.236  1.00  0.00      P1   C  
ATOM    943  HN  VAL P  91       0.174 -23.458  21.585  1.00  0.00      P1   H  
ATOM    944  HA  VAL P  91      -0.512 -25.441  23.449  1.00  0.00      P1   H  
ATOM    945  HB  VAL P  91       2.201 -24.851  22.502  1.00  0.00      P1   H  
ATOM    946 HG11 VAL P  91       0.991 -27.440  23.486  1.00  0.00      P1   H  
ATOM    947 HG12 VAL P  91       2.662 -27.235  22.852  1.00  0.00      P1   H  
ATOM    948 HG13 VAL P  91       2.258 -26.549  24.451  1.00  0.00      P1   H  
ATOM    949 HG21 VAL P  91      -0.058 -26.748  21.467  1.00  0.00      P1   H  
ATOM    950 HG22 VAL P  91       0.607 -25.409  20.426  1.00  0.00      P1   H  
ATOM    951 HG23 VAL P  91       1.608 -26.802  20.823  1.00  0.00      P1   H  
ATOM    952  N   THR P  92       1.413 -23.196  24.865  1.00  0.00      P1   N  
ATOM    953  CA  THR P  92       1.913 -22.802  26.199  1.00  0.00      P1   C  
ATOM    954  C   THR P  92       0.791 -22.190  27.107  1.00  0.00      P1   C  
ATOM    955  O   THR P  92       1.192 -21.809  28.234  1.00  0.00      P1   O  
ATOM    956  CB  THR P  92       3.122 -21.866  26.091  1.00  0.00      P1   C  
ATOM    957  CG2 THR P  92       4.273 -22.481  25.288  1.00  0.00      P1   C  
ATOM    958  OG1 THR P  92       2.772 -20.659  25.452  1.00  0.00      P1   O  
ATOM    959  HN  THR P  92       1.623 -22.643  24.092  1.00  0.00      P1   H  
ATOM    960  HA  THR P  92       2.411 -23.642  26.654  1.00  0.00      P1   H  
ATOM    961  HB  THR P  92       3.508 -21.596  27.095  1.00  0.00      P1   H  
ATOM    962  HG1 THR P  92       3.481 -20.016  25.379  1.00  0.00      P1   H  
ATOM    963 HG21 THR P  92       3.985 -22.675  24.243  1.00  0.00      P1   H  
ATOM    964 HG22 THR P  92       5.134 -21.813  25.396  1.00  0.00      P1   H  
ATOM    965 HG23 THR P  92       4.507 -23.497  25.675  1.00  0.00      P1   H  
ATOM    966  N   GLY P  93      -0.473 -22.135  26.830  1.00  0.00      P1   N  
ATOM    967  CA  GLY P  93      -1.539 -21.473  27.610  1.00  0.00      P1   C  
ATOM    968  C   GLY P  93      -1.602 -20.015  27.335  1.00  0.00      P1   C  
ATOM    969  O   GLY P  93      -2.178 -19.345  28.224  1.00  0.00      P1   O  
ATOM    970  HN  GLY P  93      -0.916 -22.407  25.985  1.00  0.00      P1   H  
ATOM    971  HA1 GLY P  93      -1.359 -21.596  28.665  1.00  0.00      P1   H  
ATOM    972  HA2 GLY P  93      -2.497 -21.900  27.345  1.00  0.00      P1   H  
ATOM    973  N   GLY P  94      -1.101 -19.456  26.228  1.00  0.00      P1   N  
ATOM    974  CA  GLY P  94      -1.021 -17.996  26.036  1.00  0.00      P1   C  
ATOM    975  C   GLY P  94       0.188 -17.336  26.675  1.00  0.00      P1   C  
ATOM    976  O   GLY P  94       0.069 -16.138  26.759  1.00  0.00      P1   O  
ATOM    977  HN  GLY P  94      -0.743 -19.919  25.413  1.00  0.00      P1   H  
ATOM    978  HA1 GLY P  94      -1.953 -17.533  26.315  1.00  0.00      P1   H  
ATOM    979  HA2 GLY P  94      -0.838 -17.741  25.005  1.00  0.00      P1   H  
ATOM    980  N   VAL P  95       1.262 -18.080  27.049  1.00  0.00      P1   N  
ATOM    981  CA  VAL P  95       2.402 -17.491  27.838  1.00  0.00      P1   C  
ATOM    982  C   VAL P  95       3.570 -17.284  26.882  1.00  0.00      P1   C  
ATOM    983  O   VAL P  95       4.213 -18.190  26.421  1.00  0.00      P1   O  
ATOM    984  CB  VAL P  95       2.842 -18.421  28.949  1.00  0.00      P1   C  
ATOM    985  CG1 VAL P  95       4.087 -17.965  29.799  1.00  0.00      P1   C  
ATOM    986  CG2 VAL P  95       1.755 -18.469  29.937  1.00  0.00      P1   C  
ATOM    987  HN  VAL P  95       1.448 -19.031  26.845  1.00  0.00      P1   H  
ATOM    988  HA  VAL P  95       2.168 -16.549  28.265  1.00  0.00      P1   H  
ATOM    989  HB  VAL P  95       2.990 -19.452  28.577  1.00  0.00      P1   H  
ATOM    990 HG11 VAL P  95       4.280 -18.750  30.558  1.00  0.00      P1   H  
ATOM    991 HG12 VAL P  95       4.995 -17.802  29.199  1.00  0.00      P1   H  
ATOM    992 HG13 VAL P  95       3.894 -17.030  30.360  1.00  0.00      P1   H  
ATOM    993 HG21 VAL P  95       1.608 -17.426  30.293  1.00  0.00      P1   H  
ATOM    994 HG22 VAL P  95       0.748 -18.728  29.557  1.00  0.00      P1   H  
ATOM    995 HG23 VAL P  95       2.018 -19.167  30.757  1.00  0.00      P1   H  
ATOM    996  N   TRP P  96       3.916 -16.043  26.641  1.00  0.00      P1   N  
ATOM    997  CA  TRP P  96       5.158 -15.638  26.136  1.00  0.00      P1   C  
ATOM    998  C   TRP P  96       6.244 -15.774  27.139  1.00  0.00      P1   C  
ATOM    999  O   TRP P  96       6.410 -14.855  27.938  1.00  0.00      P1   O  
ATOM   1000  CB  TRP P  96       5.009 -14.168  25.627  1.00  0.00      P1   C  
ATOM   1001  CG  TRP P  96       6.199 -13.654  24.875  1.00  0.00      P1   C  
ATOM   1002  CD1 TRP P  96       7.291 -12.996  25.314  1.00  0.00      P1   C  
ATOM   1003  CD2 TRP P  96       6.401 -13.848  23.448  1.00  0.00      P1   C  
ATOM   1004  CE2 TRP P  96       7.637 -13.279  23.136  1.00  0.00      P1   C  
ATOM   1005  CE3 TRP P  96       5.594 -14.515  22.474  1.00  0.00      P1   C  
ATOM   1006  NE1 TRP P  96       8.218 -12.732  24.269  1.00  0.00      P1   N  
ATOM   1007  CZ2 TRP P  96       8.194 -13.403  21.854  1.00  0.00      P1   C  
ATOM   1008  CZ3 TRP P  96       6.129 -14.597  21.152  1.00  0.00      P1   C  
ATOM   1009  CH2 TRP P  96       7.386 -13.999  20.823  1.00  0.00      P1   C  
ATOM   1010  HN  TRP P  96       3.310 -15.280  26.802  1.00  0.00      P1   H  
ATOM   1011  HA  TRP P  96       5.356 -16.148  25.208  1.00  0.00      P1   H  
ATOM   1012  HB1 TRP P  96       4.169 -14.183  24.904  1.00  0.00      P1   H  
ATOM   1013  HB2 TRP P  96       4.707 -13.491  26.467  1.00  0.00      P1   H  
ATOM   1014  HD1 TRP P  96       7.468 -12.710  26.320  1.00  0.00      P1   H  
ATOM   1015  HE1 TRP P  96       9.058 -12.321  24.395  1.00  0.00      P1   H  
ATOM   1016  HE3 TRP P  96       4.696 -14.900  22.741  1.00  0.00      P1   H  
ATOM   1017  HZ2 TRP P  96       9.139 -13.153  21.549  1.00  0.00      P1   H  
ATOM   1018  HZ3 TRP P  96       5.498 -15.078  20.413  1.00  0.00      P1   H  
ATOM   1019  HH2 TRP P  96       7.693 -14.042  19.788  1.00  0.00      P1   H  
ATOM   1020  N   ASN P  97       7.030 -16.946  27.113  1.00  0.00      P1   N  
ATOM   1021  CA  ASN P  97       8.208 -17.089  28.013  1.00  0.00      P1   C  
ATOM   1022  C   ASN P  97       9.506 -16.465  27.461  1.00  0.00      P1   C  
ATOM   1023  O   ASN P  97      10.468 -16.433  28.245  1.00  0.00      P1   O  
ATOM   1024  CB  ASN P  97       8.561 -18.584  28.090  1.00  0.00      P1   C  
ATOM   1025  CG  ASN P  97       7.551 -19.408  28.782  1.00  0.00      P1   C  
ATOM   1026  ND2 ASN P  97       7.197 -20.626  28.281  1.00  0.00      P1   N  
ATOM   1027  OD1 ASN P  97       7.209 -18.983  29.915  1.00  0.00      P1   O  
ATOM   1028  HN  ASN P  97       6.779 -17.617  26.429  1.00  0.00      P1   H  
ATOM   1029  HA  ASN P  97       8.037 -16.629  28.972  1.00  0.00      P1   H  
ATOM   1030  HB1 ASN P  97       8.558 -18.977  27.056  1.00  0.00      P1   H  
ATOM   1031  HB2 ASN P  97       9.518 -18.865  28.581  1.00  0.00      P1   H  
ATOM   1032 HD21 ASN P  97       6.537 -21.128  28.847  1.00  0.00      P1   H  
ATOM   1033 HD22 ASN P  97       7.551 -21.036  27.454  1.00  0.00      P1   H  
ATOM   1034  N   PHE P  98       9.578 -15.881  26.240  1.00  0.00      P1   N  
ATOM   1035  CA  PHE P  98      10.762 -15.206  25.732  1.00  0.00      P1   C  
ATOM   1036  C   PHE P  98      10.853 -13.784  26.296  1.00  0.00      P1   C  
ATOM   1037  O   PHE P  98       9.975 -13.235  26.955  1.00  0.00      P1   O  
ATOM   1038  CB  PHE P  98      10.830 -15.061  24.153  1.00  0.00      P1   C  
ATOM   1039  CG  PHE P  98      11.073 -16.230  23.381  1.00  0.00      P1   C  
ATOM   1040  CD1 PHE P  98      10.240 -17.351  23.396  1.00  0.00      P1   C  
ATOM   1041  CD2 PHE P  98      12.173 -16.255  22.442  1.00  0.00      P1   C  
ATOM   1042  CE1 PHE P  98      10.501 -18.475  22.580  1.00  0.00      P1   C  
ATOM   1043  CE2 PHE P  98      12.417 -17.370  21.626  1.00  0.00      P1   C  
ATOM   1044  CZ  PHE P  98      11.580 -18.500  21.674  1.00  0.00      P1   C  
ATOM   1045  HN  PHE P  98       8.835 -15.745  25.590  1.00  0.00      P1   H  
ATOM   1046  HA  PHE P  98      11.682 -15.680  26.040  1.00  0.00      P1   H  
ATOM   1047  HB1 PHE P  98       9.939 -14.708  23.683  1.00  0.00      P1   H  
ATOM   1048  HB2 PHE P  98      11.577 -14.347  23.776  1.00  0.00      P1   H  
ATOM   1049  HD1 PHE P  98       9.374 -17.370  24.019  1.00  0.00      P1   H  
ATOM   1050  HD2 PHE P  98      12.900 -15.466  22.249  1.00  0.00      P1   H  
ATOM   1051  HE1 PHE P  98       9.800 -19.291  22.689  1.00  0.00      P1   H  
ATOM   1052  HE2 PHE P  98      13.249 -17.249  20.959  1.00  0.00      P1   H  
ATOM   1053  HZ  PHE P  98      11.712 -19.377  21.057  1.00  0.00      P1   H  
ATOM   1054  N   SER P  99      12.019 -13.114  26.049  1.00  0.00      P1   N  
ATOM   1055  CA  SER P  99      12.363 -11.698  26.294  1.00  0.00      P1   C  
ATOM   1056  C   SER P  99      11.385 -10.746  25.618  1.00  0.00      P1   C  
ATOM   1057  O   SER P  99      10.903 -11.013  24.532  1.00  0.00      P1   O  
ATOM   1058  CB  SER P  99      13.810 -11.320  25.935  1.00  0.00      P1   C  
ATOM   1059  OG  SER P  99      14.108  -9.994  26.459  1.00  0.00      P1   O  
ATOM   1060  HN  SER P  99      12.754 -13.649  25.646  1.00  0.00      P1   H  
ATOM   1061  HA  SER P  99      12.319 -11.529  27.358  1.00  0.00      P1   H  
ATOM   1062  HB1 SER P  99      14.507 -12.064  26.383  1.00  0.00      P1   H  
ATOM   1063  HB2 SER P  99      13.845 -11.341  24.824  1.00  0.00      P1   H  
ATOM   1064  HG1 SER P  99      15.015  -9.821  26.177  1.00  0.00      P1   H  
ATOM   1065  N   ARG P 100      11.061  -9.646  26.281  1.00  0.00      P1   N  
ATOM   1066  CA  ARG P 100      10.058  -8.698  25.800  1.00  0.00      P1   C  
ATOM   1067  C   ARG P 100      10.348  -7.949  24.528  1.00  0.00      P1   C  
ATOM   1068  O   ARG P 100       9.410  -7.672  23.783  1.00  0.00      P1   O  
ATOM   1069  CB  ARG P 100       9.788  -7.640  26.943  1.00  0.00      P1   C  
ATOM   1070  CG  ARG P 100       9.126  -8.284  28.160  1.00  0.00      P1   C  
ATOM   1071  CD  ARG P 100       7.773  -8.906  27.921  1.00  0.00      P1   C  
ATOM   1072  NE  ARG P 100       6.877  -7.917  27.289  1.00  0.00      P1   N  
ATOM   1073  CZ  ARG P 100       5.712  -8.212  26.753  1.00  0.00      P1   C  
ATOM   1074  NH1 ARG P 100       4.938  -9.278  26.928  1.00  0.00      P1   N1+
ATOM   1075  NH2 ARG P 100       5.176  -7.294  25.901  1.00  0.00      P1   N  
ATOM   1076  HN  ARG P 100      11.529  -9.390  27.111  1.00  0.00      P1   H  
ATOM   1077  HA  ARG P 100       9.200  -9.307  25.551  1.00  0.00      P1   H  
ATOM   1078  HB1 ARG P 100      10.723  -7.219  27.378  1.00  0.00      P1   H  
ATOM   1079  HB2 ARG P 100       9.199  -6.825  26.501  1.00  0.00      P1   H  
ATOM   1080  HG1 ARG P 100       9.810  -9.005  28.648  1.00  0.00      P1   H  
ATOM   1081  HG2 ARG P 100       9.130  -7.387  28.812  1.00  0.00      P1   H  
ATOM   1082  HD1 ARG P 100       7.739  -9.827  27.293  1.00  0.00      P1   H  
ATOM   1083  HD2 ARG P 100       7.365  -9.164  28.920  1.00  0.00      P1   H  
ATOM   1084  HE  ARG P 100       7.002  -6.940  27.177  1.00  0.00      P1   H  
ATOM   1085 HH11 ARG P 100       4.103  -9.177  26.395  1.00  0.00      P1   H  
ATOM   1086 HH12 ARG P 100       5.218  -9.978  27.539  1.00  0.00      P1   H  
ATOM   1087 HH21 ARG P 100       4.251  -7.544  25.670  1.00  0.00      P1   H  
ATOM   1088 HH22 ARG P 100       5.818  -6.581  25.688  1.00  0.00      P1   H  
ATOM   1089  N   ILE P 101      11.616  -7.547  24.271  1.00  0.00      P1   N  
ATOM   1090  CA  ILE P 101      12.081  -7.146  22.911  1.00  0.00      P1   C  
ATOM   1091  C   ILE P 101      11.681  -8.112  21.746  1.00  0.00      P1   C  
ATOM   1092  O   ILE P 101      11.268  -7.544  20.691  1.00  0.00      P1   O  
ATOM   1093  CB  ILE P 101      13.595  -6.879  22.921  1.00  0.00      P1   C  
ATOM   1094  CG1 ILE P 101      14.414  -8.076  23.408  1.00  0.00      P1   C  
ATOM   1095  CG2 ILE P 101      13.859  -5.558  23.781  1.00  0.00      P1   C  
ATOM   1096  CD1 ILE P 101      15.975  -7.951  23.321  1.00  0.00      P1   C  
ATOM   1097  HN  ILE P 101      12.210  -7.554  25.056  1.00  0.00      P1   H  
ATOM   1098  HA  ILE P 101      11.491  -6.277  22.650  1.00  0.00      P1   H  
ATOM   1099  HB  ILE P 101      13.927  -6.686  21.879  1.00  0.00      P1   H  
ATOM   1100 HG11 ILE P 101      14.353  -8.293  24.481  1.00  0.00      P1   H  
ATOM   1101 HG12 ILE P 101      14.154  -9.003  22.875  1.00  0.00      P1   H  
ATOM   1102 HG21 ILE P 101      14.938  -5.361  23.718  1.00  0.00      P1   H  
ATOM   1103 HG22 ILE P 101      13.342  -4.699  23.289  1.00  0.00      P1   H  
ATOM   1104 HG23 ILE P 101      13.666  -5.737  24.855  1.00  0.00      P1   H  
ATOM   1105  HD1 ILE P 101      16.358  -7.175  24.007  1.00  0.00      P1   H  
ATOM   1106  HD2 ILE P 101      16.338  -8.967  23.587  1.00  0.00      P1   H  
ATOM   1107  HD3 ILE P 101      16.166  -7.710  22.253  1.00  0.00      P1   H  
ATOM   1108  N   CYS P 102      11.711  -9.337  21.900  1.00  0.00      P1   N  
ATOM   1109  CA  CYS P 102      11.367 -10.341  20.822  1.00  0.00      P1   C  
ATOM   1110  C   CYS P 102       9.881 -10.319  20.439  1.00  0.00      P1   C  
ATOM   1111  O   CYS P 102       9.502 -10.450  19.302  1.00  0.00      P1   O  
ATOM   1112  CB  CYS P 102      11.635 -11.758  21.242  1.00  0.00      P1   C  
ATOM   1113  SG  CYS P 102      13.436 -12.133  21.725  1.00  0.00      P1   S  
ATOM   1114  HN  CYS P 102      11.943  -9.731  22.796  1.00  0.00      P1   H  
ATOM   1115  HA  CYS P 102      11.926  -9.994  19.968  1.00  0.00      P1   H  
ATOM   1116  HB1 CYS P 102      10.991 -11.912  22.095  1.00  0.00      P1   H  
ATOM   1117  HB2 CYS P 102      11.413 -12.445  20.400  1.00  0.00      P1   H  
ATOM   1118  HG1 CYS P 102      13.911 -11.781  20.545  1.00  0.00      P1   H  
ATOM   1119  N   CYS P 103       8.980 -10.123  21.501  1.00  0.00      P1   N  
ATOM   1120  CA  CYS P 103       7.549  -9.824  21.320  1.00  0.00      P1   C  
ATOM   1121  C   CYS P 103       7.367  -8.509  20.493  1.00  0.00      P1   C  
ATOM   1122  O   CYS P 103       6.504  -8.471  19.667  1.00  0.00      P1   O  
ATOM   1123  CB  CYS P 103       6.706  -9.665  22.685  1.00  0.00      P1   C  
ATOM   1124  SG  CYS P 103       4.843  -9.184  22.442  1.00  0.00      P1   S  
ATOM   1125  HN  CYS P 103       9.260 -10.173  22.447  1.00  0.00      P1   H  
ATOM   1126  HA  CYS P 103       7.055 -10.662  20.855  1.00  0.00      P1   H  
ATOM   1127  HB1 CYS P 103       6.694 -10.648  23.194  1.00  0.00      P1   H  
ATOM   1128  HB2 CYS P 103       7.158  -8.941  23.387  1.00  0.00      P1   H  
ATOM   1129  N   ASP P 104       8.094  -7.424  20.735  1.00  0.00      P1   N  
ATOM   1130  CA  ASP P 104       8.030  -6.255  19.864  1.00  0.00      P1   C  
ATOM   1131  C   ASP P 104       8.400  -6.466  18.372  1.00  0.00      P1   C  
ATOM   1132  O   ASP P 104       7.750  -5.834  17.569  1.00  0.00      P1   O  
ATOM   1133  CB  ASP P 104       8.902  -5.092  20.436  1.00  0.00      P1   C  
ATOM   1134  CG  ASP P 104       8.605  -4.608  21.824  1.00  0.00      P1   C  
ATOM   1135  OD1 ASP P 104       9.558  -4.090  22.506  1.00  0.00      P1   O  
ATOM   1136  OD2 ASP P 104       7.442  -4.738  22.271  1.00  0.00      P1   O1-
ATOM   1137  HN  ASP P 104       8.747  -7.401  21.481  1.00  0.00      P1   H  
ATOM   1138  HA  ASP P 104       7.034  -5.882  19.814  1.00  0.00      P1   H  
ATOM   1139  HB1 ASP P 104       9.992  -5.271  20.458  1.00  0.00      P1   H  
ATOM   1140  HB2 ASP P 104       8.736  -4.185  19.817  1.00  0.00      P1   H  
ATOM   1141  N   VAL P 105       9.295  -7.389  18.004  1.00  0.00      P1   N  
ATOM   1142  CA  VAL P 105       9.630  -7.848  16.657  1.00  0.00      P1   C  
ATOM   1143  C   VAL P 105       8.482  -8.593  16.081  1.00  0.00      P1   C  
ATOM   1144  O   VAL P 105       8.090  -8.221  15.004  1.00  0.00      P1   O  
ATOM   1145  CB  VAL P 105      10.899  -8.578  16.480  1.00  0.00      P1   C  
ATOM   1146  CG1 VAL P 105      11.278  -8.694  14.983  1.00  0.00      P1   C  
ATOM   1147  CG2 VAL P 105      12.015  -7.869  17.158  1.00  0.00      P1   C  
ATOM   1148  HN  VAL P 105       9.754  -7.805  18.766  1.00  0.00      P1   H  
ATOM   1149  HA  VAL P 105       9.762  -6.957  16.080  1.00  0.00      P1   H  
ATOM   1150  HB  VAL P 105      10.739  -9.617  16.832  1.00  0.00      P1   H  
ATOM   1151 HG11 VAL P 105      12.177  -9.335  14.838  1.00  0.00      P1   H  
ATOM   1152 HG12 VAL P 105      10.530  -9.101  14.281  1.00  0.00      P1   H  
ATOM   1153 HG13 VAL P 105      11.430  -7.647  14.639  1.00  0.00      P1   H  
ATOM   1154 HG21 VAL P 105      12.004  -8.036  18.226  1.00  0.00      P1   H  
ATOM   1155 HG22 VAL P 105      12.962  -8.389  16.922  1.00  0.00      P1   H  
ATOM   1156 HG23 VAL P 105      12.074  -6.790  16.897  1.00  0.00      P1   H  
ATOM   1157  N   PHE P 106       8.010  -9.649  16.719  1.00  0.00      P1   N  
ATOM   1158  CA  PHE P 106       6.884 -10.501  16.363  1.00  0.00      P1   C  
ATOM   1159  C   PHE P 106       5.586  -9.713  16.004  1.00  0.00      P1   C  
ATOM   1160  O   PHE P 106       5.055  -9.952  14.948  1.00  0.00      P1   O  
ATOM   1161  CB  PHE P 106       6.685 -11.467  17.654  1.00  0.00      P1   C  
ATOM   1162  CG  PHE P 106       5.427 -12.361  17.634  1.00  0.00      P1   C  
ATOM   1163  CD1 PHE P 106       4.679 -12.884  16.502  1.00  0.00      P1   C  
ATOM   1164  CD2 PHE P 106       4.878 -12.582  18.913  1.00  0.00      P1   C  
ATOM   1165  CE1 PHE P 106       3.502 -13.529  16.659  1.00  0.00      P1   C  
ATOM   1166  CE2 PHE P 106       3.689 -13.229  19.071  1.00  0.00      P1   C  
ATOM   1167  CZ  PHE P 106       3.008 -13.795  17.956  1.00  0.00      P1   C  
ATOM   1168  HN  PHE P 106       8.548  -9.869  17.526  1.00  0.00      P1   H  
ATOM   1169  HA  PHE P 106       7.231 -11.036  15.495  1.00  0.00      P1   H  
ATOM   1170  HB1 PHE P 106       7.549 -12.162  17.621  1.00  0.00      P1   H  
ATOM   1171  HB2 PHE P 106       6.718 -10.828  18.545  1.00  0.00      P1   H  
ATOM   1172  HD1 PHE P 106       5.164 -12.665  15.556  1.00  0.00      P1   H  
ATOM   1173  HD2 PHE P 106       5.437 -12.258  19.790  1.00  0.00      P1   H  
ATOM   1174  HE1 PHE P 106       2.960 -13.894  15.793  1.00  0.00      P1   H  
ATOM   1175  HE2 PHE P 106       3.277 -13.300  20.072  1.00  0.00      P1   H  
ATOM   1176  HZ  PHE P 106       2.124 -14.414  18.092  1.00  0.00      P1   H  
ATOM   1177  N   VAL P 107       5.157  -8.793  16.880  1.00  0.00      P1   N  
ATOM   1178  CA  VAL P 107       3.866  -7.993  16.674  1.00  0.00      P1   C  
ATOM   1179  C   VAL P 107       4.100  -6.921  15.610  1.00  0.00      P1   C  
ATOM   1180  O   VAL P 107       3.204  -6.622  14.837  1.00  0.00      P1   O  
ATOM   1181  CB  VAL P 107       3.338  -7.518  18.052  1.00  0.00      P1   C  
ATOM   1182  CG1 VAL P 107       1.954  -6.928  17.827  1.00  0.00      P1   C  
ATOM   1183  CG2 VAL P 107       3.210  -8.718  19.089  1.00  0.00      P1   C  
ATOM   1184  HN  VAL P 107       5.704  -8.605  17.700  1.00  0.00      P1   H  
ATOM   1185  HA  VAL P 107       3.162  -8.721  16.306  1.00  0.00      P1   H  
ATOM   1186  HB  VAL P 107       4.082  -6.826  18.505  1.00  0.00      P1   H  
ATOM   1187 HG11 VAL P 107       1.625  -6.467  18.787  1.00  0.00      P1   H  
ATOM   1188 HG12 VAL P 107       1.877  -6.094  17.098  1.00  0.00      P1   H  
ATOM   1189 HG13 VAL P 107       1.264  -7.683  17.383  1.00  0.00      P1   H  
ATOM   1190 HG21 VAL P 107       2.748  -8.398  20.050  1.00  0.00      P1   H  
ATOM   1191 HG22 VAL P 107       2.471  -9.474  18.747  1.00  0.00      P1   H  
ATOM   1192 HG23 VAL P 107       4.090  -9.332  19.239  1.00  0.00      P1   H  
ATOM   1193  N   THR P 108       5.266  -6.228  15.621  1.00  0.00      P1   N  
ATOM   1194  CA  THR P 108       5.655  -5.318  14.479  1.00  0.00      P1   C  
ATOM   1195  C   THR P 108       5.734  -5.982  13.176  1.00  0.00      P1   C  
ATOM   1196  O   THR P 108       5.364  -5.270  12.225  1.00  0.00      P1   O  
ATOM   1197  CB  THR P 108       6.886  -4.489  14.672  1.00  0.00      P1   C  
ATOM   1198  CG2 THR P 108       6.579  -3.565  15.784  1.00  0.00      P1   C  
ATOM   1199  OG1 THR P 108       8.017  -5.275  14.945  1.00  0.00      P1   O  
ATOM   1200  HN  THR P 108       5.795  -6.288  16.448  1.00  0.00      P1   H  
ATOM   1201  HA  THR P 108       4.822  -4.629  14.394  1.00  0.00      P1   H  
ATOM   1202  HB  THR P 108       7.209  -3.893  13.783  1.00  0.00      P1   H  
ATOM   1203  HG1 THR P 108       7.896  -5.689  15.734  1.00  0.00      P1   H  
ATOM   1204 HG21 THR P 108       5.908  -2.833  15.327  1.00  0.00      P1   H  
ATOM   1205 HG22 THR P 108       6.088  -3.960  16.706  1.00  0.00      P1   H  
ATOM   1206 HG23 THR P 108       7.402  -3.034  16.195  1.00  0.00      P1   H  
ATOM   1207  N   LEU P 109       6.226  -7.202  13.065  1.00  0.00      P1   N  
ATOM   1208  CA  LEU P 109       6.236  -7.860  11.808  1.00  0.00      P1   C  
ATOM   1209  C   LEU P 109       4.856  -8.172  11.266  1.00  0.00      P1   C  
ATOM   1210  O   LEU P 109       4.560  -7.978  10.115  1.00  0.00      P1   O  
ATOM   1211  CB  LEU P 109       7.090  -9.097  11.942  1.00  0.00      P1   C  
ATOM   1212  CG  LEU P 109       7.669  -9.641  10.660  1.00  0.00      P1   C  
ATOM   1213  CD1 LEU P 109       8.867  -8.745  10.095  1.00  0.00      P1   C  
ATOM   1214  CD2 LEU P 109       8.250 -11.056  10.935  1.00  0.00      P1   C  
ATOM   1215  HN  LEU P 109       6.592  -7.685  13.861  1.00  0.00      P1   H  
ATOM   1216  HA  LEU P 109       6.778  -7.215  11.137  1.00  0.00      P1   H  
ATOM   1217  HB1 LEU P 109       8.040  -8.997  12.505  1.00  0.00      P1   H  
ATOM   1218  HB2 LEU P 109       6.440  -9.823  12.481  1.00  0.00      P1   H  
ATOM   1219  HG  LEU P 109       6.852  -9.736   9.915  1.00  0.00      P1   H  
ATOM   1220 HD11 LEU P 109       8.574  -7.746   9.706  1.00  0.00      P1   H  
ATOM   1221 HD12 LEU P 109       9.669  -8.723  10.869  1.00  0.00      P1   H  
ATOM   1222 HD13 LEU P 109       9.283  -9.233   9.195  1.00  0.00      P1   H  
ATOM   1223 HD21 LEU P 109       9.044 -10.960  11.707  1.00  0.00      P1   H  
ATOM   1224 HD22 LEU P 109       7.449 -11.713  11.330  1.00  0.00      P1   H  
ATOM   1225 HD23 LEU P 109       8.585 -11.508  10.015  1.00  0.00      P1   H  
ATOM   1226  N   ASP P 110       3.892  -8.619  12.120  1.00  0.00      P1   N  
ATOM   1227  CA  ASP P 110       2.487  -8.923  11.829  1.00  0.00      P1   C  
ATOM   1228  C   ASP P 110       1.720  -7.744  11.327  1.00  0.00      P1   C  
ATOM   1229  O   ASP P 110       0.853  -7.921  10.429  1.00  0.00      P1   O  
ATOM   1230  CB  ASP P 110       1.791  -9.359  13.173  1.00  0.00      P1   C  
ATOM   1231  CG  ASP P 110       0.373  -9.904  13.218  1.00  0.00      P1   C  
ATOM   1232  OD1 ASP P 110      -0.003 -10.314  14.361  1.00  0.00      P1   O  
ATOM   1233  OD2 ASP P 110      -0.334  -9.953  12.180  1.00  0.00      P1   O1-
ATOM   1234  HN  ASP P 110       4.152  -8.797  13.060  1.00  0.00      P1   H  
ATOM   1235  HA  ASP P 110       2.429  -9.659  11.045  1.00  0.00      P1   H  
ATOM   1236  HB1 ASP P 110       2.398 -10.197  13.578  1.00  0.00      P1   H  
ATOM   1237  HB2 ASP P 110       1.717  -8.483  13.798  1.00  0.00      P1   H  
ATOM   1238  N   VAL P 111       1.979  -6.529  11.822  1.00  0.00      P1   N  
ATOM   1239  CA  VAL P 111       1.554  -5.238  11.214  1.00  0.00      P1   C  
ATOM   1240  C   VAL P 111       2.081  -5.170   9.814  1.00  0.00      P1   C  
ATOM   1241  O   VAL P 111       1.309  -4.983   8.847  1.00  0.00      P1   O  
ATOM   1242  CB  VAL P 111       1.884  -4.058  12.205  1.00  0.00      P1   C  
ATOM   1243  CG1 VAL P 111       1.587  -2.701  11.461  1.00  0.00      P1   C  
ATOM   1244  CG2 VAL P 111       1.070  -4.105  13.447  1.00  0.00      P1   C  
ATOM   1245  HN  VAL P 111       2.555  -6.428  12.622  1.00  0.00      P1   H  
ATOM   1246  HA  VAL P 111       0.484  -5.234  11.105  1.00  0.00      P1   H  
ATOM   1247  HB  VAL P 111       2.980  -4.041  12.358  1.00  0.00      P1   H  
ATOM   1248 HG11 VAL P 111       0.555  -2.828  11.081  1.00  0.00      P1   H  
ATOM   1249 HG12 VAL P 111       1.668  -1.830  12.134  1.00  0.00      P1   H  
ATOM   1250 HG13 VAL P 111       2.277  -2.538  10.607  1.00  0.00      P1   H  
ATOM   1251 HG21 VAL P 111       0.003  -4.181  13.156  1.00  0.00      P1   H  
ATOM   1252 HG22 VAL P 111       1.236  -5.074  13.940  1.00  0.00      P1   H  
ATOM   1253 HG23 VAL P 111       1.038  -3.237  14.145  1.00  0.00      P1   H  
ATOM   1254  N   MET P 112       3.389  -5.240   9.641  1.00  0.00      P1   N  
ATOM   1255  CA  MET P 112       4.182  -4.917   8.449  1.00  0.00      P1   C  
ATOM   1256  C   MET P 112       3.849  -5.625   7.177  1.00  0.00      P1   C  
ATOM   1257  O   MET P 112       3.672  -5.071   6.102  1.00  0.00      P1   O  
ATOM   1258  CB  MET P 112       5.708  -5.077   8.724  1.00  0.00      P1   C  
ATOM   1259  CG  MET P 112       6.672  -4.425   7.689  1.00  0.00      P1   C  
ATOM   1260  SD  MET P 112       8.442  -4.394   8.142  1.00  0.00      P1   S  
ATOM   1261  CE  MET P 112       9.053  -4.042   6.591  1.00  0.00      P1   C  
ATOM   1262  HN  MET P 112       3.958  -5.506  10.416  1.00  0.00      P1   H  
ATOM   1263  HA  MET P 112       3.970  -3.878   8.249  1.00  0.00      P1   H  
ATOM   1264  HB1 MET P 112       5.990  -4.647   9.696  1.00  0.00      P1   H  
ATOM   1265  HB2 MET P 112       5.982  -6.139   8.884  1.00  0.00      P1   H  
ATOM   1266  HG1 MET P 112       6.540  -4.996   6.750  1.00  0.00      P1   H  
ATOM   1267  HG2 MET P 112       6.285  -3.403   7.480  1.00  0.00      P1   H  
ATOM   1268  HE1 MET P 112       8.596  -3.119   6.176  1.00  0.00      P1   H  
ATOM   1269  HE2 MET P 112      10.132  -3.777   6.571  1.00  0.00      P1   H  
ATOM   1270  HE3 MET P 112       8.912  -4.935   5.954  1.00  0.00      P1   H  
ATOM   1271  N   MET P 113       3.697  -7.009   7.316  1.00  0.00      P1   N  
ATOM   1272  CA  MET P 113       3.246  -7.870   6.208  1.00  0.00      P1   C  
ATOM   1273  C   MET P 113       1.870  -7.570   5.732  1.00  0.00      P1   C  
ATOM   1274  O   MET P 113       1.691  -7.485   4.544  1.00  0.00      P1   O  
ATOM   1275  CB  MET P 113       3.258  -9.354   6.604  1.00  0.00      P1   C  
ATOM   1276  CG  MET P 113       4.650  -9.863   7.016  1.00  0.00      P1   C  
ATOM   1277  SD  MET P 113       5.880  -9.844   5.694  1.00  0.00      P1   S  
ATOM   1278  CE  MET P 113       7.386  -9.964   6.698  1.00  0.00      P1   C  
ATOM   1279  HN  MET P 113       3.719  -7.412   8.203  1.00  0.00      P1   H  
ATOM   1280  HA  MET P 113       3.948  -7.697   5.407  1.00  0.00      P1   H  
ATOM   1281  HB1 MET P 113       2.650  -9.451   7.527  1.00  0.00      P1   H  
ATOM   1282  HB2 MET P 113       2.773  -9.986   5.836  1.00  0.00      P1   H  
ATOM   1283  HG1 MET P 113       4.991  -9.321   7.883  1.00  0.00      P1   H  
ATOM   1284  HG2 MET P 113       4.557 -10.924   7.341  1.00  0.00      P1   H  
ATOM   1285  HE1 MET P 113       8.249 -10.064   5.999  1.00  0.00      P1   H  
ATOM   1286  HE2 MET P 113       7.585  -9.040   7.267  1.00  0.00      P1   H  
ATOM   1287  HE3 MET P 113       7.425 -10.875   7.342  1.00  0.00      P1   H  
ATOM   1288  N   CYS P 114       0.902  -7.449   6.580  1.00  0.00      P1   N  
ATOM   1289  CA  CYS P 114      -0.511  -7.116   6.283  1.00  0.00      P1   C  
ATOM   1290  C   CYS P 114      -0.667  -5.722   5.585  1.00  0.00      P1   C  
ATOM   1291  O   CYS P 114      -1.319  -5.597   4.589  1.00  0.00      P1   O  
ATOM   1292  CB  CYS P 114      -1.378  -7.229   7.637  1.00  0.00      P1   C  
ATOM   1293  SG  CYS P 114      -3.250  -7.051   7.510  1.00  0.00      P1   S  
ATOM   1294  HN  CYS P 114       1.132  -7.581   7.534  1.00  0.00      P1   H  
ATOM   1295  HA  CYS P 114      -0.861  -7.863   5.590  1.00  0.00      P1   H  
ATOM   1296  HB1 CYS P 114      -1.012  -8.172   8.101  1.00  0.00      P1   H  
ATOM   1297  HB2 CYS P 114      -1.005  -6.413   8.292  1.00  0.00      P1   H  
ATOM   1298  HG1 CYS P 114      -3.467  -8.116   6.744  1.00  0.00      P1   H  
ATOM   1299  N   THR P 115       0.018  -4.691   6.229  1.00  0.00      P1   N  
ATOM   1300  CA  THR P 115       0.070  -3.316   5.721  1.00  0.00      P1   C  
ATOM   1301  C   THR P 115       0.780  -3.234   4.335  1.00  0.00      P1   C  
ATOM   1302  O   THR P 115       0.294  -2.455   3.513  1.00  0.00      P1   O  
ATOM   1303  CB  THR P 115       0.753  -2.335   6.691  1.00  0.00      P1   C  
ATOM   1304  CG2 THR P 115       0.606  -0.839   6.240  1.00  0.00      P1   C  
ATOM   1305  OG1 THR P 115       0.159  -2.391   7.929  1.00  0.00      P1   O  
ATOM   1306  HN  THR P 115       0.363  -4.962   7.055  1.00  0.00      P1   H  
ATOM   1307  HA  THR P 115      -0.932  -2.960   5.537  1.00  0.00      P1   H  
ATOM   1308  HB  THR P 115       1.832  -2.594   6.656  1.00  0.00      P1   H  
ATOM   1309  HG1 THR P 115       0.528  -3.095   8.381  1.00  0.00      P1   H  
ATOM   1310 HG21 THR P 115       1.117  -0.629   5.284  1.00  0.00      P1   H  
ATOM   1311 HG22 THR P 115      -0.477  -0.598   6.144  1.00  0.00      P1   H  
ATOM   1312 HG23 THR P 115       1.167  -0.194   6.943  1.00  0.00      P1   H  
ATOM   1313  N   ALA P 116       1.862  -3.972   4.144  1.00  0.00      P1   N  
ATOM   1314  CA  ALA P 116       2.496  -4.070   2.829  1.00  0.00      P1   C  
ATOM   1315  C   ALA P 116       1.644  -4.806   1.743  1.00  0.00      P1   C  
ATOM   1316  O   ALA P 116       1.725  -4.352   0.593  1.00  0.00      P1   O  
ATOM   1317  CB  ALA P 116       3.881  -4.701   2.991  1.00  0.00      P1   C  
ATOM   1318  HN  ALA P 116       2.283  -4.520   4.862  1.00  0.00      P1   H  
ATOM   1319  HA  ALA P 116       2.604  -3.066   2.451  1.00  0.00      P1   H  
ATOM   1320  HB1 ALA P 116       3.693  -5.708   3.425  1.00  0.00      P1   H  
ATOM   1321  HB2 ALA P 116       4.496  -4.712   2.076  1.00  0.00      P1   H  
ATOM   1322  HB3 ALA P 116       4.501  -4.173   3.748  1.00  0.00      P1   H  
ATOM   1323  N   SER P 117       0.888  -5.841   2.021  1.00  0.00      P1   N  
ATOM   1324  CA  SER P 117       0.075  -6.670   1.078  1.00  0.00      P1   C  
ATOM   1325  C   SER P 117      -1.027  -5.851   0.393  1.00  0.00      P1   C  
ATOM   1326  O   SER P 117      -1.257  -5.879  -0.777  1.00  0.00      P1   O  
ATOM   1327  CB  SER P 117      -0.558  -7.799   1.837  1.00  0.00      P1   C  
ATOM   1328  OG  SER P 117      -1.266  -8.688   1.038  1.00  0.00      P1   O  
ATOM   1329  HN  SER P 117       0.859  -6.121   2.976  1.00  0.00      P1   H  
ATOM   1330  HA  SER P 117       0.726  -7.149   0.391  1.00  0.00      P1   H  
ATOM   1331  HB1 SER P 117       0.326  -8.285   2.306  1.00  0.00      P1   H  
ATOM   1332  HB2 SER P 117      -1.243  -7.400   2.615  1.00  0.00      P1   H  
ATOM   1333  HG1 SER P 117      -0.643  -9.070   0.419  1.00  0.00      P1   H  
ATOM   1334  N   ILE P 118      -1.775  -5.062   1.167  1.00  0.00      P1   N  
ATOM   1335  CA  ILE P 118      -2.734  -4.008   0.624  1.00  0.00      P1   C  
ATOM   1336  C   ILE P 118      -2.055  -2.964  -0.233  1.00  0.00      P1   C  
ATOM   1337  O   ILE P 118      -2.466  -2.791  -1.341  1.00  0.00      P1   O  
ATOM   1338  CB  ILE P 118      -3.643  -3.444   1.759  1.00  0.00      P1   C  
ATOM   1339  CG1 ILE P 118      -4.873  -2.579   1.214  1.00  0.00      P1   C  
ATOM   1340  CG2 ILE P 118      -2.903  -2.666   2.823  1.00  0.00      P1   C  
ATOM   1341  CD1 ILE P 118      -5.939  -3.391   0.435  1.00  0.00      P1   C  
ATOM   1342  HN  ILE P 118      -1.697  -5.197   2.123  1.00  0.00      P1   H  
ATOM   1343  HA  ILE P 118      -3.425  -4.528  -0.015  1.00  0.00      P1   H  
ATOM   1344  HB  ILE P 118      -4.212  -4.272   2.211  1.00  0.00      P1   H  
ATOM   1345 HG11 ILE P 118      -5.415  -2.195   2.108  1.00  0.00      P1   H  
ATOM   1346 HG12 ILE P 118      -4.462  -1.797   0.566  1.00  0.00      P1   H  
ATOM   1347 HG21 ILE P 118      -2.182  -3.295   3.347  1.00  0.00      P1   H  
ATOM   1348 HG22 ILE P 118      -2.399  -1.780   2.401  1.00  0.00      P1   H  
ATOM   1349 HG23 ILE P 118      -3.650  -2.458   3.601  1.00  0.00      P1   H  
ATOM   1350  HD1 ILE P 118      -5.694  -3.875  -0.535  1.00  0.00      P1   H  
ATOM   1351  HD2 ILE P 118      -6.281  -4.131   1.134  1.00  0.00      P1   H  
ATOM   1352  HD3 ILE P 118      -6.851  -2.819   0.161  1.00  0.00      P1   H  
ATOM   1353  N   LEU P 119      -0.972  -2.398   0.258  1.00  0.00      P1   N  
ATOM   1354  CA  LEU P 119      -0.291  -1.381  -0.585  1.00  0.00      P1   C  
ATOM   1355  C   LEU P 119       0.445  -1.946  -1.833  1.00  0.00      P1   C  
ATOM   1356  O   LEU P 119       0.627  -1.148  -2.793  1.00  0.00      P1   O  
ATOM   1357  CB  LEU P 119       0.750  -0.677   0.317  1.00  0.00      P1   C  
ATOM   1358  CG  LEU P 119       0.188   0.196   1.493  1.00  0.00      P1   C  
ATOM   1359  CD1 LEU P 119       1.372   0.599   2.332  1.00  0.00      P1   C  
ATOM   1360  CD2 LEU P 119      -0.579   1.412   1.007  1.00  0.00      P1   C  
ATOM   1361  HN  LEU P 119      -0.612  -2.616   1.163  1.00  0.00      P1   H  
ATOM   1362  HA  LEU P 119      -0.975  -0.668  -0.983  1.00  0.00      P1   H  
ATOM   1363  HB1 LEU P 119       1.358  -1.478   0.747  1.00  0.00      P1   H  
ATOM   1364  HB2 LEU P 119       1.387   0.047  -0.225  1.00  0.00      P1   H  
ATOM   1365  HG  LEU P 119      -0.500  -0.388   2.119  1.00  0.00      P1   H  
ATOM   1366 HD11 LEU P 119       2.193   1.131   1.820  1.00  0.00      P1   H  
ATOM   1367 HD12 LEU P 119       1.011   1.233   3.168  1.00  0.00      P1   H  
ATOM   1368 HD13 LEU P 119       1.824  -0.341   2.718  1.00  0.00      P1   H  
ATOM   1369 HD21 LEU P 119      -0.936   2.084   1.817  1.00  0.00      P1   H  
ATOM   1370 HD22 LEU P 119       0.099   2.003   0.356  1.00  0.00      P1   H  
ATOM   1371 HD23 LEU P 119      -1.482   1.038   0.491  1.00  0.00      P1   H  
ATOM   1372  N   ASN P 120       0.771  -3.235  -1.911  1.00  0.00      P1   N  
ATOM   1373  CA  ASN P 120       1.108  -3.905  -3.169  1.00  0.00      P1   C  
ATOM   1374  C   ASN P 120      -0.088  -3.970  -4.099  1.00  0.00      P1   C  
ATOM   1375  O   ASN P 120       0.146  -3.645  -5.269  1.00  0.00      P1   O  
ATOM   1376  CB  ASN P 120       1.576  -5.424  -2.992  1.00  0.00      P1   C  
ATOM   1377  CG  ASN P 120       2.971  -5.412  -2.515  1.00  0.00      P1   C  
ATOM   1378  ND2 ASN P 120       3.268  -6.111  -1.422  1.00  0.00      P1   N  
ATOM   1379  OD1 ASN P 120       3.844  -4.862  -3.192  1.00  0.00      P1   O  
ATOM   1380  HN  ASN P 120       0.770  -3.847  -1.124  1.00  0.00      P1   H  
ATOM   1381  HA  ASN P 120       1.811  -3.295  -3.718  1.00  0.00      P1   H  
ATOM   1382  HB1 ASN P 120       0.885  -5.967  -2.355  1.00  0.00      P1   H  
ATOM   1383  HB2 ASN P 120       1.595  -5.903  -3.982  1.00  0.00      P1   H  
ATOM   1384 HD21 ASN P 120       4.237  -6.290  -1.201  1.00  0.00      P1   H  
ATOM   1385 HD22 ASN P 120       2.601  -6.479  -0.813  1.00  0.00      P1   H  
ATOM   1386  N   LEU P 121      -1.284  -4.350  -3.659  1.00  0.00      P1   N  
ATOM   1387  CA  LEU P 121      -2.509  -4.181  -4.407  1.00  0.00      P1   C  
ATOM   1388  C   LEU P 121      -2.782  -2.760  -4.818  1.00  0.00      P1   C  
ATOM   1389  O   LEU P 121      -3.238  -2.604  -5.992  1.00  0.00      P1   O  
ATOM   1390  CB  LEU P 121      -3.741  -4.819  -3.711  1.00  0.00      P1   C  
ATOM   1391  CG  LEU P 121      -3.687  -6.378  -3.398  1.00  0.00      P1   C  
ATOM   1392  CD1 LEU P 121      -4.766  -6.730  -2.293  1.00  0.00      P1   C  
ATOM   1393  CD2 LEU P 121      -3.912  -7.088  -4.728  1.00  0.00      P1   C  
ATOM   1394  HN  LEU P 121      -1.497  -4.709  -2.763  1.00  0.00      P1   H  
ATOM   1395  HA  LEU P 121      -2.384  -4.670  -5.341  1.00  0.00      P1   H  
ATOM   1396  HB1 LEU P 121      -3.894  -4.409  -2.717  1.00  0.00      P1   H  
ATOM   1397  HB2 LEU P 121      -4.674  -4.612  -4.270  1.00  0.00      P1   H  
ATOM   1398  HG  LEU P 121      -2.716  -6.692  -2.997  1.00  0.00      P1   H  
ATOM   1399 HD11 LEU P 121      -4.523  -6.270  -1.302  1.00  0.00      P1   H  
ATOM   1400 HD12 LEU P 121      -5.644  -6.330  -2.693  1.00  0.00      P1   H  
ATOM   1401 HD13 LEU P 121      -4.903  -7.809  -2.086  1.00  0.00      P1   H  
ATOM   1402 HD21 LEU P 121      -3.227  -6.809  -5.536  1.00  0.00      P1   H  
ATOM   1403 HD22 LEU P 121      -3.971  -8.169  -4.583  1.00  0.00      P1   H  
ATOM   1404 HD23 LEU P 121      -4.921  -6.769  -5.059  1.00  0.00      P1   H  
ATOM   1405  N   CYS P 122      -2.461  -1.678  -4.018  1.00  0.00      P1   N  
ATOM   1406  CA  CYS P 122      -2.390  -0.284  -4.512  1.00  0.00      P1   C  
ATOM   1407  C   CYS P 122      -1.281  -0.011  -5.544  1.00  0.00      P1   C  
ATOM   1408  O   CYS P 122      -1.532   0.816  -6.408  1.00  0.00      P1   O  
ATOM   1409  CB  CYS P 122      -2.235   0.796  -3.410  1.00  0.00      P1   C  
ATOM   1410  SG  CYS P 122      -3.671   0.723  -2.302  1.00  0.00      P1   S  
ATOM   1411  HN  CYS P 122      -2.265  -1.967  -3.099  1.00  0.00      P1   H  
ATOM   1412  HA  CYS P 122      -3.324  -0.168  -5.030  1.00  0.00      P1   H  
ATOM   1413  HB1 CYS P 122      -1.293   0.632  -2.877  1.00  0.00      P1   H  
ATOM   1414  HB2 CYS P 122      -2.098   1.840  -3.770  1.00  0.00      P1   H  
ATOM   1415  HG1 CYS P 122      -3.401  -0.362  -1.799  1.00  0.00      P1   H  
ATOM   1416  N   ALA P 123      -0.099  -0.616  -5.433  1.00  0.00      P1   N  
ATOM   1417  CA  ALA P 123       0.962  -0.364  -6.459  1.00  0.00      P1   C  
ATOM   1418  C   ALA P 123       0.680  -0.932  -7.860  1.00  0.00      P1   C  
ATOM   1419  O   ALA P 123       0.981  -0.210  -8.789  1.00  0.00      P1   O  
ATOM   1420  CB  ALA P 123       2.364  -0.872  -5.976  1.00  0.00      P1   C  
ATOM   1421  HN  ALA P 123       0.205  -1.253  -4.731  1.00  0.00      P1   H  
ATOM   1422  HA  ALA P 123       1.053   0.702  -6.598  1.00  0.00      P1   H  
ATOM   1423  HB1 ALA P 123       3.091  -0.685  -6.789  1.00  0.00      P1   H  
ATOM   1424  HB2 ALA P 123       2.672  -0.501  -4.973  1.00  0.00      P1   H  
ATOM   1425  HB3 ALA P 123       2.286  -1.950  -5.735  1.00  0.00      P1   H  
ATOM   1426  N   ILE P 124       0.139  -2.198  -7.914  1.00  0.00      P1   N  
ATOM   1427  CA  ILE P 124      -0.284  -2.837  -9.155  1.00  0.00      P1   C  
ATOM   1428  C   ILE P 124      -1.403  -1.907  -9.732  1.00  0.00      P1   C  
ATOM   1429  O   ILE P 124      -1.264  -1.717 -10.863  1.00  0.00      P1   O  
ATOM   1430  CB  ILE P 124      -0.847  -4.194  -8.892  1.00  0.00      P1   C  
ATOM   1431  CG1 ILE P 124       0.249  -5.202  -8.334  1.00  0.00      P1   C  
ATOM   1432  CG2 ILE P 124      -1.432  -4.848 -10.089  1.00  0.00      P1   C  
ATOM   1433  CD1 ILE P 124      -0.156  -6.348  -7.446  1.00  0.00      P1   C  
ATOM   1434  HN  ILE P 124       0.025  -2.706  -7.062  1.00  0.00      P1   H  
ATOM   1435  HA  ILE P 124       0.499  -3.034  -9.867  1.00  0.00      P1   H  
ATOM   1436  HB  ILE P 124      -1.602  -4.040  -8.095  1.00  0.00      P1   H  
ATOM   1437 HG11 ILE P 124       0.765  -5.534  -9.252  1.00  0.00      P1   H  
ATOM   1438 HG12 ILE P 124       1.047  -4.695  -7.759  1.00  0.00      P1   H  
ATOM   1439 HG21 ILE P 124      -1.691  -5.807  -9.754  1.00  0.00      P1   H  
ATOM   1440 HG22 ILE P 124      -2.257  -4.363 -10.566  1.00  0.00      P1   H  
ATOM   1441 HG23 ILE P 124      -0.699  -4.933 -10.924  1.00  0.00      P1   H  
ATOM   1442  HD1 ILE P 124      -1.001  -6.942  -7.794  1.00  0.00      P1   H  
ATOM   1443  HD2 ILE P 124       0.634  -7.127  -7.388  1.00  0.00      P1   H  
ATOM   1444  HD3 ILE P 124      -0.324  -5.957  -6.419  1.00  0.00      P1   H  
ATOM   1445  N   SER P 125      -2.388  -1.397  -8.945  1.00  0.00      P1   N  
ATOM   1446  CA  SER P 125      -3.407  -0.479  -9.374  1.00  0.00      P1   C  
ATOM   1447  C   SER P 125      -2.954   0.737 -10.161  1.00  0.00      P1   C  
ATOM   1448  O   SER P 125      -3.780   1.211 -10.960  1.00  0.00      P1   O  
ATOM   1449  CB  SER P 125      -4.396  -0.017  -8.270  1.00  0.00      P1   C  
ATOM   1450  OG  SER P 125      -5.147  -1.060  -7.717  1.00  0.00      P1   O  
ATOM   1451  HN  SER P 125      -2.446  -1.532  -7.976  1.00  0.00      P1   H  
ATOM   1452  HA  SER P 125      -3.974  -1.037 -10.099  1.00  0.00      P1   H  
ATOM   1453  HB1 SER P 125      -3.865   0.516  -7.488  1.00  0.00      P1   H  
ATOM   1454  HB2 SER P 125      -5.092   0.714  -8.634  1.00  0.00      P1   H  
ATOM   1455  HG1 SER P 125      -4.663  -1.686  -7.227  1.00  0.00      P1   H  
ATOM   1456  N   ILE P 126      -1.760   1.213 -10.123  1.00  0.00      P1   N  
ATOM   1457  CA  ILE P 126      -1.152   2.300 -10.954  1.00  0.00      P1   C  
ATOM   1458  C   ILE P 126      -0.811   1.797 -12.378  1.00  0.00      P1   C  
ATOM   1459  O   ILE P 126      -1.180   2.495 -13.318  1.00  0.00      P1   O  
ATOM   1460  CB  ILE P 126       0.060   2.911 -10.230  1.00  0.00      P1   C  
ATOM   1461  CG1 ILE P 126      -0.296   3.423  -8.791  1.00  0.00      P1   C  
ATOM   1462  CG2 ILE P 126       0.594   4.152 -11.065  1.00  0.00      P1   C  
ATOM   1463  CD1 ILE P 126       0.834   3.854  -7.907  1.00  0.00      P1   C  
ATOM   1464  HN  ILE P 126      -1.101   0.842  -9.465  1.00  0.00      P1   H  
ATOM   1465  HA  ILE P 126      -1.909   3.063 -10.986  1.00  0.00      P1   H  
ATOM   1466  HB  ILE P 126       0.855   2.140 -10.162  1.00  0.00      P1   H  
ATOM   1467 HG11 ILE P 126      -0.995   4.243  -9.045  1.00  0.00      P1   H  
ATOM   1468 HG12 ILE P 126      -0.938   2.774  -8.163  1.00  0.00      P1   H  
ATOM   1469 HG21 ILE P 126       1.506   4.613 -10.649  1.00  0.00      P1   H  
ATOM   1470 HG22 ILE P 126       1.021   3.881 -12.052  1.00  0.00      P1   H  
ATOM   1471 HG23 ILE P 126      -0.232   4.880 -11.227  1.00  0.00      P1   H  
ATOM   1472  HD1 ILE P 126       1.446   4.667  -8.329  1.00  0.00      P1   H  
ATOM   1473  HD2 ILE P 126       0.490   4.235  -6.920  1.00  0.00      P1   H  
ATOM   1474  HD3 ILE P 126       1.540   3.001  -7.776  1.00  0.00      P1   H  
ATOM   1475  N   ASP P 127      -0.101   0.659 -12.485  1.00  0.00      P1   N  
ATOM   1476  CA  ASP P 127       0.140  -0.043 -13.774  1.00  0.00      P1   C  
ATOM   1477  C   ASP P 127      -1.127  -0.374 -14.533  1.00  0.00      P1   C  
ATOM   1478  O   ASP P 127      -1.238  -0.145 -15.696  1.00  0.00      P1   O  
ATOM   1479  CB  ASP P 127       1.025  -1.323 -13.349  1.00  0.00      P1   C  
ATOM   1480  CG  ASP P 127       1.315  -2.158 -14.496  1.00  0.00      P1   C  
ATOM   1481  OD1 ASP P 127       2.203  -1.817 -15.241  1.00  0.00      P1   O  
ATOM   1482  OD2 ASP P 127       0.646  -3.217 -14.691  1.00  0.00      P1   O1-
ATOM   1483  HN  ASP P 127       0.209   0.264 -11.622  1.00  0.00      P1   H  
ATOM   1484  HA  ASP P 127       0.700   0.543 -14.489  1.00  0.00      P1   H  
ATOM   1485  HB1 ASP P 127       1.987  -0.937 -12.944  1.00  0.00      P1   H  
ATOM   1486  HB2 ASP P 127       0.643  -2.009 -12.589  1.00  0.00      P1   H  
ATOM   1487  N   ARG P 128      -2.130  -0.883 -13.748  1.00  0.00      P1   N  
ATOM   1488  CA  ARG P 128      -3.455  -1.099 -14.279  1.00  0.00      P1   C  
ATOM   1489  C   ARG P 128      -4.217   0.112 -14.781  1.00  0.00      P1   C  
ATOM   1490  O   ARG P 128      -4.678  -0.059 -15.895  1.00  0.00      P1   O  
ATOM   1491  CB  ARG P 128      -4.460  -1.948 -13.431  1.00  0.00      P1   C  
ATOM   1492  CG  ARG P 128      -3.875  -3.248 -12.868  1.00  0.00      P1   C  
ATOM   1493  CD  ARG P 128      -2.867  -4.058 -13.673  1.00  0.00      P1   C  
ATOM   1494  NE  ARG P 128      -3.388  -4.434 -14.997  1.00  0.00      P1   N  
ATOM   1495  CZ  ARG P 128      -2.681  -4.460 -16.128  1.00  0.00      P1   C  
ATOM   1496  NH1 ARG P 128      -1.351  -4.248 -16.356  1.00  0.00      P1   N1+
ATOM   1497  NH2 ARG P 128      -3.315  -4.719 -17.218  1.00  0.00      P1   N  
ATOM   1498  HN  ARG P 128      -1.975  -1.172 -12.815  1.00  0.00      P1   H  
ATOM   1499  HA  ARG P 128      -3.239  -1.736 -15.126  1.00  0.00      P1   H  
ATOM   1500  HB1 ARG P 128      -4.808  -1.386 -12.540  1.00  0.00      P1   H  
ATOM   1501  HB2 ARG P 128      -5.349  -2.206 -14.047  1.00  0.00      P1   H  
ATOM   1502  HG1 ARG P 128      -3.243  -2.939 -12.070  1.00  0.00      P1   H  
ATOM   1503  HG2 ARG P 128      -4.767  -3.809 -12.503  1.00  0.00      P1   H  
ATOM   1504  HD1 ARG P 128      -1.888  -3.547 -13.796  1.00  0.00      P1   H  
ATOM   1505  HD2 ARG P 128      -2.703  -5.056 -13.241  1.00  0.00      P1   H  
ATOM   1506  HE  ARG P 128      -4.340  -4.567 -15.148  1.00  0.00      P1   H  
ATOM   1507 HH11 ARG P 128      -1.079  -4.392 -17.322  1.00  0.00      P1   H  
ATOM   1508 HH12 ARG P 128      -0.657  -3.967 -15.720  1.00  0.00      P1   H  
ATOM   1509 HH21 ARG P 128      -2.702  -4.792 -17.962  1.00  0.00      P1   H  
ATOM   1510 HH22 ARG P 128      -4.276  -4.791 -17.086  1.00  0.00      P1   H  
ATOM   1511  N   TYR P 129      -4.391   1.240 -14.071  1.00  0.00      P1   N  
ATOM   1512  CA  TYR P 129      -4.866   2.488 -14.567  1.00  0.00      P1   C  
ATOM   1513  C   TYR P 129      -4.214   2.941 -15.879  1.00  0.00      P1   C  
ATOM   1514  O   TYR P 129      -4.894   3.305 -16.834  1.00  0.00      P1   O  
ATOM   1515  CB  TYR P 129      -4.610   3.615 -13.480  1.00  0.00      P1   C  
ATOM   1516  CG  TYR P 129      -5.302   4.889 -13.807  1.00  0.00      P1   C  
ATOM   1517  CD1 TYR P 129      -6.661   5.038 -13.497  1.00  0.00      P1   C  
ATOM   1518  CD2 TYR P 129      -4.660   5.925 -14.467  1.00  0.00      P1   C  
ATOM   1519  CE1 TYR P 129      -7.312   6.334 -13.703  1.00  0.00      P1   C  
ATOM   1520  CE2 TYR P 129      -5.276   7.112 -14.783  1.00  0.00      P1   C  
ATOM   1521  CZ  TYR P 129      -6.601   7.322 -14.401  1.00  0.00      P1   C  
ATOM   1522  OH  TYR P 129      -7.318   8.498 -14.705  1.00  0.00      P1   O  
ATOM   1523  HN  TYR P 129      -4.056   1.271 -13.133  1.00  0.00      P1   H  
ATOM   1524  HA  TYR P 129      -5.912   2.406 -14.732  1.00  0.00      P1   H  
ATOM   1525  HB1 TYR P 129      -5.085   3.275 -12.554  1.00  0.00      P1   H  
ATOM   1526  HB2 TYR P 129      -3.553   3.725 -13.142  1.00  0.00      P1   H  
ATOM   1527  HD1 TYR P 129      -7.211   4.190 -13.133  1.00  0.00      P1   H  
ATOM   1528  HD2 TYR P 129      -3.623   5.816 -14.757  1.00  0.00      P1   H  
ATOM   1529  HE1 TYR P 129      -8.312   6.499 -13.322  1.00  0.00      P1   H  
ATOM   1530  HE2 TYR P 129      -4.839   7.946 -15.309  1.00  0.00      P1   H  
ATOM   1531  HH  TYR P 129      -6.884   9.094 -15.311  1.00  0.00      P1   H  
ATOM   1532  N   THR P 130      -2.847   2.833 -15.896  1.00  0.00      P1   N  
ATOM   1533  CA  THR P 130      -2.026   3.259 -16.994  1.00  0.00      P1   C  
ATOM   1534  C   THR P 130      -2.254   2.287 -18.154  1.00  0.00      P1   C  
ATOM   1535  O   THR P 130      -2.433   2.742 -19.279  1.00  0.00      P1   O  
ATOM   1536  CB  THR P 130      -0.554   3.286 -16.635  1.00  0.00      P1   C  
ATOM   1537  CG2 THR P 130       0.338   3.840 -17.812  1.00  0.00      P1   C  
ATOM   1538  OG1 THR P 130      -0.293   4.129 -15.498  1.00  0.00      P1   O  
ATOM   1539  HN  THR P 130      -2.365   2.443 -15.133  1.00  0.00      P1   H  
ATOM   1540  HA  THR P 130      -2.372   4.202 -17.390  1.00  0.00      P1   H  
ATOM   1541  HB  THR P 130      -0.265   2.274 -16.272  1.00  0.00      P1   H  
ATOM   1542  HG1 THR P 130      -0.639   3.880 -14.680  1.00  0.00      P1   H  
ATOM   1543 HG21 THR P 130       1.411   3.930 -17.536  1.00  0.00      P1   H  
ATOM   1544 HG22 THR P 130       0.290   3.313 -18.765  1.00  0.00      P1   H  
ATOM   1545 HG23 THR P 130      -0.064   4.870 -17.933  1.00  0.00      P1   H  
ATOM   1546  N   ALA P 131      -2.245   0.935 -17.909  1.00  0.00      P1   N  
ATOM   1547  CA  ALA P 131      -2.538  -0.057 -18.936  1.00  0.00      P1   C  
ATOM   1548  C   ALA P 131      -3.903   0.013 -19.583  1.00  0.00      P1   C  
ATOM   1549  O   ALA P 131      -3.934  -0.135 -20.794  1.00  0.00      P1   O  
ATOM   1550  CB  ALA P 131      -2.406  -1.452 -18.362  1.00  0.00      P1   C  
ATOM   1551  HN  ALA P 131      -1.996   0.596 -17.015  1.00  0.00      P1   H  
ATOM   1552  HA  ALA P 131      -1.833   0.185 -19.699  1.00  0.00      P1   H  
ATOM   1553  HB1 ALA P 131      -1.400  -1.556 -17.920  1.00  0.00      P1   H  
ATOM   1554  HB2 ALA P 131      -3.127  -1.664 -17.542  1.00  0.00      P1   H  
ATOM   1555  HB3 ALA P 131      -2.433  -2.303 -19.072  1.00  0.00      P1   H  
ATOM   1556  N   VAL P 132      -4.947   0.246 -18.795  1.00  0.00      P1   N  
ATOM   1557  CA  VAL P 132      -6.262   0.503 -19.424  1.00  0.00      P1   C  
ATOM   1558  C   VAL P 132      -6.362   1.843 -20.117  1.00  0.00      P1   C  
ATOM   1559  O   VAL P 132      -6.847   1.857 -21.236  1.00  0.00      P1   O  
ATOM   1560  CB  VAL P 132      -7.485   0.328 -18.492  1.00  0.00      P1   C  
ATOM   1561  CG1 VAL P 132      -8.860   0.449 -19.180  1.00  0.00      P1   C  
ATOM   1562  CG2 VAL P 132      -7.393  -1.061 -17.783  1.00  0.00      P1   C  
ATOM   1563  HN  VAL P 132      -4.892   0.316 -17.808  1.00  0.00      P1   H  
ATOM   1564  HA  VAL P 132      -6.476  -0.254 -20.162  1.00  0.00      P1   H  
ATOM   1565  HB  VAL P 132      -7.364   1.130 -17.740  1.00  0.00      P1   H  
ATOM   1566 HG11 VAL P 132      -9.055   1.320 -19.836  1.00  0.00      P1   H  
ATOM   1567 HG12 VAL P 132      -8.929  -0.501 -19.753  1.00  0.00      P1   H  
ATOM   1568 HG13 VAL P 132      -9.614   0.589 -18.453  1.00  0.00      P1   H  
ATOM   1569 HG21 VAL P 132      -8.242  -1.216 -17.124  1.00  0.00      P1   H  
ATOM   1570 HG22 VAL P 132      -7.372  -1.805 -18.610  1.00  0.00      P1   H  
ATOM   1571 HG23 VAL P 132      -6.501  -1.302 -17.233  1.00  0.00      P1   H  
ATOM   1572  N   VAL P 133      -6.090   2.926 -19.454  1.00  0.00      P1   N  
ATOM   1573  CA  VAL P 133      -6.423   4.261 -19.923  1.00  0.00      P1   C  
ATOM   1574  C   VAL P 133      -5.515   4.787 -20.955  1.00  0.00      P1   C  
ATOM   1575  O   VAL P 133      -6.035   5.443 -21.860  1.00  0.00      P1   O  
ATOM   1576  CB  VAL P 133      -6.783   5.235 -18.722  1.00  0.00      P1   C  
ATOM   1577  CG1 VAL P 133      -7.330   6.572 -19.295  1.00  0.00      P1   C  
ATOM   1578  CG2 VAL P 133      -7.902   4.705 -17.888  1.00  0.00      P1   C  
ATOM   1579  HN  VAL P 133      -5.646   2.806 -18.570  1.00  0.00      P1   H  
ATOM   1580  HA  VAL P 133      -7.412   4.256 -20.351  1.00  0.00      P1   H  
ATOM   1581  HB  VAL P 133      -5.977   5.424 -17.989  1.00  0.00      P1   H  
ATOM   1582 HG11 VAL P 133      -6.449   7.093 -19.718  1.00  0.00      P1   H  
ATOM   1583 HG12 VAL P 133      -8.140   6.511 -20.055  1.00  0.00      P1   H  
ATOM   1584 HG13 VAL P 133      -7.700   7.144 -18.421  1.00  0.00      P1   H  
ATOM   1585 HG21 VAL P 133      -8.190   5.343 -17.021  1.00  0.00      P1   H  
ATOM   1586 HG22 VAL P 133      -8.776   4.676 -18.516  1.00  0.00      P1   H  
ATOM   1587 HG23 VAL P 133      -7.743   3.676 -17.512  1.00  0.00      P1   H  
ATOM   1588  N   MET P 134      -4.098   4.491 -20.925  1.00  0.00      P1   N  
ATOM   1589  CA  MET P 134      -3.160   5.004 -21.931  1.00  0.00      P1   C  
ATOM   1590  C   MET P 134      -2.520   3.866 -22.674  1.00  0.00      P1   C  
ATOM   1591  O   MET P 134      -1.359   3.647 -22.631  1.00  0.00      P1   O  
ATOM   1592  CB  MET P 134      -2.034   5.938 -21.371  1.00  0.00      P1   C  
ATOM   1593  CG  MET P 134      -2.516   7.155 -20.651  1.00  0.00      P1   C  
ATOM   1594  SD  MET P 134      -3.289   6.968 -18.999  1.00  0.00      P1   S  
ATOM   1595  CE  MET P 134      -3.632   8.660 -18.389  1.00  0.00      P1   C  
ATOM   1596  HN  MET P 134      -3.708   3.918 -20.215  1.00  0.00      P1   H  
ATOM   1597  HA  MET P 134      -3.588   5.553 -22.744  1.00  0.00      P1   H  
ATOM   1598  HB1 MET P 134      -1.319   5.405 -20.702  1.00  0.00      P1   H  
ATOM   1599  HB2 MET P 134      -1.505   6.363 -22.250  1.00  0.00      P1   H  
ATOM   1600  HG1 MET P 134      -1.654   7.849 -20.555  1.00  0.00      P1   H  
ATOM   1601  HG2 MET P 134      -3.298   7.688 -21.233  1.00  0.00      P1   H  
ATOM   1602  HE1 MET P 134      -2.709   9.183 -18.053  1.00  0.00      P1   H  
ATOM   1603  HE2 MET P 134      -4.133   9.180 -19.234  1.00  0.00      P1   H  
ATOM   1604  HE3 MET P 134      -4.367   8.646 -17.557  1.00  0.00      P1   H  
ATOM   1605  N   PRO P 135      -3.234   2.998 -23.412  1.00  0.00      P1   N  
ATOM   1606  CA  PRO P 135      -2.723   1.690 -23.877  1.00  0.00      P1   C  
ATOM   1607  C   PRO P 135      -1.672   1.759 -24.975  1.00  0.00      P1   C  
ATOM   1608  O   PRO P 135      -0.865   0.937 -24.940  1.00  0.00      P1   O  
ATOM   1609  CB  PRO P 135      -4.032   1.111 -24.492  1.00  0.00      P1   C  
ATOM   1610  CG  PRO P 135      -4.787   2.305 -25.132  1.00  0.00      P1   C  
ATOM   1611  CD  PRO P 135      -4.617   3.188 -23.851  1.00  0.00      P1   C  
ATOM   1612  HA  PRO P 135      -2.352   1.075 -23.072  1.00  0.00      P1   H  
ATOM   1613  HB1 PRO P 135      -4.659   0.733 -23.692  1.00  0.00      P1   H  
ATOM   1614  HB2 PRO P 135      -3.821   0.238 -25.143  1.00  0.00      P1   H  
ATOM   1615  HG1 PRO P 135      -5.848   2.125 -25.422  1.00  0.00      P1   H  
ATOM   1616  HG2 PRO P 135      -4.216   2.909 -25.825  1.00  0.00      P1   H  
ATOM   1617  HD1 PRO P 135      -5.218   2.917 -23.002  1.00  0.00      P1   H  
ATOM   1618  HD2 PRO P 135      -4.855   4.212 -24.190  1.00  0.00      P1   H  
ATOM   1619  N   VAL P 136      -1.522   2.692 -25.873  1.00  0.00      P1   N  
ATOM   1620  CA  VAL P 136      -0.554   2.777 -27.015  1.00  0.00      P1   C  
ATOM   1621  C   VAL P 136       0.781   3.123 -26.383  1.00  0.00      P1   C  
ATOM   1622  O   VAL P 136       1.802   2.468 -26.600  1.00  0.00      P1   O  
ATOM   1623  CB  VAL P 136      -1.019   3.757 -28.078  1.00  0.00      P1   C  
ATOM   1624  CG1 VAL P 136      -0.032   4.032 -29.217  1.00  0.00      P1   C  
ATOM   1625  CG2 VAL P 136      -2.377   3.211 -28.675  1.00  0.00      P1   C  
ATOM   1626  HN  VAL P 136      -2.015   3.558 -25.811  1.00  0.00      P1   H  
ATOM   1627  HA  VAL P 136      -0.543   1.768 -27.400  1.00  0.00      P1   H  
ATOM   1628  HB  VAL P 136      -1.214   4.750 -27.624  1.00  0.00      P1   H  
ATOM   1629 HG11 VAL P 136       0.346   3.128 -29.737  1.00  0.00      P1   H  
ATOM   1630 HG12 VAL P 136      -0.460   4.737 -29.964  1.00  0.00      P1   H  
ATOM   1631 HG13 VAL P 136       0.835   4.558 -28.769  1.00  0.00      P1   H  
ATOM   1632 HG21 VAL P 136      -2.749   4.017 -29.342  1.00  0.00      P1   H  
ATOM   1633 HG22 VAL P 136      -2.107   2.289 -29.225  1.00  0.00      P1   H  
ATOM   1634 HG23 VAL P 136      -3.161   2.972 -27.930  1.00  0.00      P1   H  
ATOM   1635  N   HIS P 137       0.886   4.185 -25.595  1.00  0.00      P1   N  
ATOM   1636  CA  HIS P 137       2.060   4.635 -24.858  1.00  0.00      P1   C  
ATOM   1637  C   HIS P 137       2.610   3.607 -23.811  1.00  0.00      P1   C  
ATOM   1638  O   HIS P 137       3.790   3.380 -23.703  1.00  0.00      P1   O  
ATOM   1639  CB  HIS P 137       1.665   6.039 -24.295  1.00  0.00      P1   C  
ATOM   1640  CG  HIS P 137       2.715   6.755 -23.588  1.00  0.00      P1   C  
ATOM   1641  CD2 HIS P 137       2.855   6.990 -22.303  1.00  0.00      P1   C  
ATOM   1642  ND1 HIS P 137       3.829   7.302 -24.160  1.00  0.00      P1   N  
ATOM   1643  CE1 HIS P 137       4.516   7.875 -23.215  1.00  0.00      P1   C  
ATOM   1644  NE2 HIS P 137       3.993   7.707 -22.057  1.00  0.00      P1   N  
ATOM   1645  HN  HIS P 137       0.063   4.745 -25.512  1.00  0.00      P1   H  
ATOM   1646  HA  HIS P 137       2.791   4.775 -25.608  1.00  0.00      P1   H  
ATOM   1647  HB1 HIS P 137       1.324   6.659 -25.156  1.00  0.00      P1   H  
ATOM   1648  HB2 HIS P 137       0.767   5.989 -23.637  1.00  0.00      P1   H  
ATOM   1649  HD1 HIS P 137       3.960   7.196 -25.127  1.00  0.00      P1   H  
ATOM   1650  HD2 HIS P 137       2.214   6.691 -21.484  1.00  0.00      P1   H  
ATOM   1651  HE1 HIS P 137       5.422   8.408 -23.510  1.00  0.00      P1   H  
ATOM   1652  N   TYR P 138       1.664   2.976 -23.042  1.00  0.00      P1   N  
ATOM   1653  CA  TYR P 138       1.931   1.877 -22.077  1.00  0.00      P1   C  
ATOM   1654  C   TYR P 138       2.577   0.668 -22.731  1.00  0.00      P1   C  
ATOM   1655  O   TYR P 138       3.567   0.227 -22.160  1.00  0.00      P1   O  
ATOM   1656  CB  TYR P 138       0.649   1.497 -21.365  1.00  0.00      P1   C  
ATOM   1657  CG  TYR P 138       0.880   0.390 -20.359  1.00  0.00      P1   C  
ATOM   1658  CD1 TYR P 138       1.482   0.605 -19.092  1.00  0.00      P1   C  
ATOM   1659  CD2 TYR P 138       0.552  -0.947 -20.674  1.00  0.00      P1   C  
ATOM   1660  CE1 TYR P 138       1.715  -0.377 -18.201  1.00  0.00      P1   C  
ATOM   1661  CE2 TYR P 138       0.694  -2.001 -19.754  1.00  0.00      P1   C  
ATOM   1662  CZ  TYR P 138       1.329  -1.684 -18.554  1.00  0.00      P1   C  
ATOM   1663  OH  TYR P 138       1.556  -2.765 -17.670  1.00  0.00      P1   O  
ATOM   1664  HN  TYR P 138       0.707   3.250 -23.097  1.00  0.00      P1   H  
ATOM   1665  HA  TYR P 138       2.723   2.196 -21.410  1.00  0.00      P1   H  
ATOM   1666  HB1 TYR P 138       0.198   2.374 -20.880  1.00  0.00      P1   H  
ATOM   1667  HB2 TYR P 138      -0.120   1.053 -22.029  1.00  0.00      P1   H  
ATOM   1668  HD1 TYR P 138       1.823   1.559 -18.731  1.00  0.00      P1   H  
ATOM   1669  HD2 TYR P 138       0.156  -1.230 -21.649  1.00  0.00      P1   H  
ATOM   1670  HE1 TYR P 138       2.193  -0.157 -17.281  1.00  0.00      P1   H  
ATOM   1671  HE2 TYR P 138       0.369  -3.018 -19.898  1.00  0.00      P1   H  
ATOM   1672  HH  TYR P 138       2.317  -2.594 -17.107  1.00  0.00      P1   H  
ATOM   1673  N   GLN P 139       2.073   0.252 -23.897  1.00  0.00      P1   N  
ATOM   1674  CA  GLN P 139       2.642  -0.786 -24.793  1.00  0.00      P1   C  
ATOM   1675  C   GLN P 139       3.956  -0.392 -25.438  1.00  0.00      P1   C  
ATOM   1676  O   GLN P 139       4.825  -1.233 -25.548  1.00  0.00      P1   O  
ATOM   1677  CB  GLN P 139       1.668  -1.166 -25.905  1.00  0.00      P1   C  
ATOM   1678  CG  GLN P 139       0.410  -1.901 -25.373  1.00  0.00      P1   C  
ATOM   1679  CD  GLN P 139      -0.768  -1.989 -26.467  1.00  0.00      P1   C  
ATOM   1680  NE2 GLN P 139      -1.999  -2.060 -25.998  1.00  0.00      P1   N  
ATOM   1681  OE1 GLN P 139      -0.533  -1.945 -27.676  1.00  0.00      P1   O  
ATOM   1682  HN  GLN P 139       1.234   0.661 -24.261  1.00  0.00      P1   H  
ATOM   1683  HA  GLN P 139       2.855  -1.649 -24.208  1.00  0.00      P1   H  
ATOM   1684  HB1 GLN P 139       1.328  -0.256 -26.449  1.00  0.00      P1   H  
ATOM   1685  HB2 GLN P 139       2.055  -1.867 -26.672  1.00  0.00      P1   H  
ATOM   1686  HG1 GLN P 139       0.626  -2.939 -25.048  1.00  0.00      P1   H  
ATOM   1687  HG2 GLN P 139      -0.026  -1.494 -24.449  1.00  0.00      P1   H  
ATOM   1688 HE21 GLN P 139      -2.746  -2.046 -26.662  1.00  0.00      P1   H  
ATOM   1689 HE22 GLN P 139      -2.188  -2.126 -25.034  1.00  0.00      P1   H  
ATOM   1690  N   HIS P 140       4.204   0.866 -25.833  1.00  0.00      P1   N  
ATOM   1691  CA  HIS P 140       5.602   1.354 -26.158  1.00  0.00      P1   C  
ATOM   1692  C   HIS P 140       6.495   1.348 -24.942  1.00  0.00      P1   C  
ATOM   1693  O   HIS P 140       7.682   1.254 -25.090  1.00  0.00      P1   O  
ATOM   1694  CB  HIS P 140       5.479   2.767 -26.789  1.00  0.00      P1   C  
ATOM   1695  CG  HIS P 140       6.759   3.307 -27.224  1.00  0.00      P1   C  
ATOM   1696  CD2 HIS P 140       7.344   3.256 -28.423  1.00  0.00      P1   C  
ATOM   1697  ND1 HIS P 140       7.505   4.194 -26.461  1.00  0.00      P1   N  
ATOM   1698  CE1 HIS P 140       8.539   4.635 -27.235  1.00  0.00      P1   C  
ATOM   1699  NE2 HIS P 140       8.494   4.046 -28.427  1.00  0.00      P1   N  
ATOM   1700  HN  HIS P 140       3.402   1.459 -25.869  1.00  0.00      P1   H  
ATOM   1701  HA  HIS P 140       6.082   0.678 -26.849  1.00  0.00      P1   H  
ATOM   1702  HB1 HIS P 140       4.860   2.720 -27.711  1.00  0.00      P1   H  
ATOM   1703  HB2 HIS P 140       4.955   3.460 -26.094  1.00  0.00      P1   H  
ATOM   1704  HD1 HIS P 140       7.274   4.458 -25.520  1.00  0.00      P1   H  
ATOM   1705  HD2 HIS P 140       7.141   2.788 -29.370  1.00  0.00      P1   H  
ATOM   1706  HE1 HIS P 140       9.267   5.365 -26.890  1.00  0.00      P1   H  
ATOM   1707  N   GLY P 141       5.972   1.439 -23.741  1.00  0.00      P1   N  
ATOM   1708  CA  GLY P 141       6.726   1.211 -22.505  1.00  0.00      P1   C  
ATOM   1709  C   GLY P 141       7.251  -0.234 -22.347  1.00  0.00      P1   C  
ATOM   1710  O   GLY P 141       8.230  -0.267 -21.538  1.00  0.00      P1   O  
ATOM   1711  HN  GLY P 141       5.070   1.672 -23.460  1.00  0.00      P1   H  
ATOM   1712  HA1 GLY P 141       6.056   1.389 -21.675  1.00  0.00      P1   H  
ATOM   1713  HA2 GLY P 141       7.513   1.948 -22.491  1.00  0.00      P1   H  
ATOM   1714  N   THR P 142       6.741  -1.255 -22.931  1.00  0.00      P1   N  
ATOM   1715  CA  THR P 142       7.148  -2.648 -22.769  1.00  0.00      P1   C  
ATOM   1716  C   THR P 142       8.289  -3.158 -23.623  1.00  0.00      P1   C  
ATOM   1717  O   THR P 142       8.765  -4.311 -23.325  1.00  0.00      P1   O  
ATOM   1718  CB  THR P 142       5.903  -3.633 -22.879  1.00  0.00      P1   C  
ATOM   1719  CG2 THR P 142       4.750  -3.118 -22.034  1.00  0.00      P1   C  
ATOM   1720  OG1 THR P 142       5.382  -3.740 -24.243  1.00  0.00      P1   O  
ATOM   1721  HN  THR P 142       6.022  -1.200 -23.630  1.00  0.00      P1   H  
ATOM   1722  HA  THR P 142       7.297  -2.727 -21.708  1.00  0.00      P1   H  
ATOM   1723  HB  THR P 142       6.312  -4.576 -22.477  1.00  0.00      P1   H  
ATOM   1724  HG1 THR P 142       5.972  -4.205 -24.809  1.00  0.00      P1   H  
ATOM   1725 HG21 THR P 142       4.296  -2.258 -22.485  1.00  0.00      P1   H  
ATOM   1726 HG22 THR P 142       3.878  -3.800 -22.118  1.00  0.00      P1   H  
ATOM   1727 HG23 THR P 142       4.993  -2.976 -20.957  1.00  0.00      P1   H  
ATOM   1728  N   GLY P 143       8.802  -2.410 -24.546  1.00  0.00      P1   N  
ATOM   1729  CA  GLY P 143      10.090  -2.699 -25.236  1.00  0.00      P1   C  
ATOM   1730  C   GLY P 143      11.388  -2.507 -24.487  1.00  0.00      P1   C  
ATOM   1731  O   GLY P 143      12.339  -2.997 -25.081  1.00  0.00      P1   O  
ATOM   1732  HN  GLY P 143       8.401  -1.585 -24.931  1.00  0.00      P1   H  
ATOM   1733  HA1 GLY P 143      10.040  -2.096 -26.130  1.00  0.00      P1   H  
ATOM   1734  HA2 GLY P 143      10.117  -3.747 -25.486  1.00  0.00      P1   H  
ATOM   1735  N   GLN P 144      11.424  -1.840 -23.342  1.00  0.00      P1   N  
ATOM   1736  CA  GLN P 144      12.698  -1.707 -22.569  1.00  0.00      P1   C  
ATOM   1737  C   GLN P 144      12.426  -1.899 -21.094  1.00  0.00      P1   C  
ATOM   1738  O   GLN P 144      11.250  -1.969 -20.667  1.00  0.00      P1   O  
ATOM   1739  CB  GLN P 144      13.417  -0.374 -22.847  1.00  0.00      P1   C  
ATOM   1740  CG  GLN P 144      13.807  -0.202 -24.345  1.00  0.00      P1   C  
ATOM   1741  CD  GLN P 144      14.744   0.972 -24.560  1.00  0.00      P1   C  
ATOM   1742  NE2 GLN P 144      14.978   1.196 -25.898  1.00  0.00      P1   N  
ATOM   1743  OE1 GLN P 144      15.348   1.648 -23.699  1.00  0.00      P1   O  
ATOM   1744  HN  GLN P 144      10.657  -1.437 -22.882  1.00  0.00      P1   H  
ATOM   1745  HA  GLN P 144      13.480  -2.409 -22.796  1.00  0.00      P1   H  
ATOM   1746  HB1 GLN P 144      12.776   0.512 -22.656  1.00  0.00      P1   H  
ATOM   1747  HB2 GLN P 144      14.313  -0.320 -22.199  1.00  0.00      P1   H  
ATOM   1748  HG1 GLN P 144      14.272  -1.174 -24.619  1.00  0.00      P1   H  
ATOM   1749  HG2 GLN P 144      12.921  -0.099 -25.004  1.00  0.00      P1   H  
ATOM   1750 HE21 GLN P 144      15.727   1.836 -26.070  1.00  0.00      P1   H  
ATOM   1751 HE22 GLN P 144      14.427   0.720 -26.580  1.00  0.00      P1   H  
ATOM   1752  N   SER P 145      13.522  -2.048 -20.261  1.00  0.00      P1   N  
ATOM   1753  CA  SER P 145      13.448  -2.412 -18.824  1.00  0.00      P1   C  
ATOM   1754  C   SER P 145      12.695  -1.370 -17.989  1.00  0.00      P1   C  
ATOM   1755  O   SER P 145      12.913  -0.196 -18.306  1.00  0.00      P1   O  
ATOM   1756  CB  SER P 145      14.748  -2.803 -18.131  1.00  0.00      P1   C  
ATOM   1757  OG  SER P 145      14.464  -3.509 -16.934  1.00  0.00      P1   O  
ATOM   1758  HN  SER P 145      14.463  -1.969 -20.573  1.00  0.00      P1   H  
ATOM   1759  HA  SER P 145      12.884  -3.328 -18.900  1.00  0.00      P1   H  
ATOM   1760  HB1 SER P 145      15.352  -3.461 -18.792  1.00  0.00      P1   H  
ATOM   1761  HB2 SER P 145      15.361  -1.882 -18.027  1.00  0.00      P1   H  
ATOM   1762  HG1 SER P 145      15.310  -3.787 -16.588  1.00  0.00      P1   H  
ATOM   1763  N   SER P 146      11.812  -1.785 -17.052  1.00  0.00      P1   N  
ATOM   1764  CA  SER P 146      11.132  -1.031 -16.037  1.00  0.00      P1   C  
ATOM   1765  C   SER P 146      11.668  -1.423 -14.663  1.00  0.00      P1   C  
ATOM   1766  O   SER P 146      11.062  -1.047 -13.698  1.00  0.00      P1   O  
ATOM   1767  CB  SER P 146       9.574  -1.273 -16.291  1.00  0.00      P1   C  
ATOM   1768  OG  SER P 146       8.761  -0.389 -15.558  1.00  0.00      P1   O  
ATOM   1769  HN  SER P 146      11.616  -2.761 -16.917  1.00  0.00      P1   H  
ATOM   1770  HA  SER P 146      11.381   0.004 -16.177  1.00  0.00      P1   H  
ATOM   1771  HB1 SER P 146       9.380  -0.989 -17.348  1.00  0.00      P1   H  
ATOM   1772  HB2 SER P 146       9.213  -2.313 -16.150  1.00  0.00      P1   H  
ATOM   1773  HG1 SER P 146       7.852  -0.432 -15.867  1.00  0.00      P1   H  
ATOM   1774  N   CYS P 147      12.782  -2.075 -14.469  1.00  0.00      P1   N  
ATOM   1775  CA  CYS P 147      13.169  -2.666 -13.196  1.00  0.00      P1   C  
ATOM   1776  C   CYS P 147      13.664  -1.618 -12.121  1.00  0.00      P1   C  
ATOM   1777  O   CYS P 147      13.380  -1.899 -10.956  1.00  0.00      P1   O  
ATOM   1778  CB  CYS P 147      14.209  -3.838 -13.541  1.00  0.00      P1   C  
ATOM   1779  SG  CYS P 147      13.328  -5.197 -14.312  1.00  0.00      P1   S  
ATOM   1780  HN  CYS P 147      13.524  -2.174 -15.137  1.00  0.00      P1   H  
ATOM   1781  HA  CYS P 147      12.317  -3.160 -12.762  1.00  0.00      P1   H  
ATOM   1782  HB1 CYS P 147      15.101  -3.466 -14.095  1.00  0.00      P1   H  
ATOM   1783  HB2 CYS P 147      14.612  -4.174 -12.567  1.00  0.00      P1   H  
ATOM   1784  HG1 CYS P 147      12.722  -4.610 -15.294  1.00  0.00      P1   H  
ATOM   1785  N   ARG P 148      14.315  -0.523 -12.494  1.00  0.00      P1   N  
ATOM   1786  CA  ARG P 148      14.560   0.665 -11.623  1.00  0.00      P1   C  
ATOM   1787  C   ARG P 148      13.369   1.513 -11.301  1.00  0.00      P1   C  
ATOM   1788  O   ARG P 148      13.373   2.195 -10.273  1.00  0.00      P1   O  
ATOM   1789  CB  ARG P 148      15.770   1.553 -11.997  1.00  0.00      P1   C  
ATOM   1790  CG  ARG P 148      17.166   0.872 -12.077  1.00  0.00      P1   C  
ATOM   1791  CD  ARG P 148      18.293   1.767 -12.537  1.00  0.00      P1   C  
ATOM   1792  NE  ARG P 148      19.586   0.935 -12.530  1.00  0.00      P1   N  
ATOM   1793  CZ  ARG P 148      20.737   1.444 -12.897  1.00  0.00      P1   C  
ATOM   1794  NH1 ARG P 148      20.930   2.714 -13.186  1.00  0.00      P1   N1+
ATOM   1795  NH2 ARG P 148      21.777   0.641 -12.988  1.00  0.00      P1   N  
ATOM   1796  HN  ARG P 148      14.618  -0.461 -13.436  1.00  0.00      P1   H  
ATOM   1797  HA  ARG P 148      14.803   0.288 -10.647  1.00  0.00      P1   H  
ATOM   1798  HB1 ARG P 148      15.632   2.115 -12.947  1.00  0.00      P1   H  
ATOM   1799  HB2 ARG P 148      15.830   2.339 -11.215  1.00  0.00      P1   H  
ATOM   1800  HG1 ARG P 148      17.407   0.439 -11.081  1.00  0.00      P1   H  
ATOM   1801  HG2 ARG P 148      17.150   0.091 -12.867  1.00  0.00      P1   H  
ATOM   1802  HD1 ARG P 148      18.055   2.147 -13.557  1.00  0.00      P1   H  
ATOM   1803  HD2 ARG P 148      18.568   2.602 -11.852  1.00  0.00      P1   H  
ATOM   1804  HE  ARG P 148      19.602  -0.017 -12.275  1.00  0.00      P1   H  
ATOM   1805 HH11 ARG P 148      21.908   2.781 -13.520  1.00  0.00      P1   H  
ATOM   1806 HH12 ARG P 148      20.391   3.494 -13.127  1.00  0.00      P1   H  
ATOM   1807 HH21 ARG P 148      22.633   1.086 -13.233  1.00  0.00      P1   H  
ATOM   1808 HH22 ARG P 148      21.661  -0.329 -12.810  1.00  0.00      P1   H  
ATOM   1809  N   ARG P 149      12.358   1.564 -12.081  1.00  0.00      P1   N  
ATOM   1810  CA  ARG P 149      11.043   2.097 -11.809  1.00  0.00      P1   C  
ATOM   1811  C   ARG P 149      10.309   1.281 -10.802  1.00  0.00      P1   C  
ATOM   1812  O   ARG P 149       9.793   1.780  -9.787  1.00  0.00      P1   O  
ATOM   1813  CB  ARG P 149      10.174   2.311 -13.108  1.00  0.00      P1   C  
ATOM   1814  CG  ARG P 149       8.668   2.572 -12.934  1.00  0.00      P1   C  
ATOM   1815  CD  ARG P 149       8.048   2.970 -14.271  1.00  0.00      P1   C  
ATOM   1816  NE  ARG P 149       6.572   2.760 -14.173  1.00  0.00      P1   N  
ATOM   1817  CZ  ARG P 149       5.628   3.662 -14.394  1.00  0.00      P1   C  
ATOM   1818  NH1 ARG P 149       5.795   4.950 -14.664  1.00  0.00      P1   N1+
ATOM   1819  NH2 ARG P 149       4.403   3.233 -14.336  1.00  0.00      P1   N  
ATOM   1820  HN  ARG P 149      12.406   1.217 -13.016  1.00  0.00      P1   H  
ATOM   1821  HA  ARG P 149      11.035   3.048 -11.291  1.00  0.00      P1   H  
ATOM   1822  HB1 ARG P 149      10.554   3.189 -13.673  1.00  0.00      P1   H  
ATOM   1823  HB2 ARG P 149      10.191   1.432 -13.785  1.00  0.00      P1   H  
ATOM   1824  HG1 ARG P 149       8.271   1.559 -12.693  1.00  0.00      P1   H  
ATOM   1825  HG2 ARG P 149       8.400   3.298 -12.136  1.00  0.00      P1   H  
ATOM   1826  HD1 ARG P 149       8.395   3.959 -14.624  1.00  0.00      P1   H  
ATOM   1827  HD2 ARG P 149       8.394   2.233 -15.024  1.00  0.00      P1   H  
ATOM   1828  HE  ARG P 149       6.345   1.815 -13.954  1.00  0.00      P1   H  
ATOM   1829 HH11 ARG P 149       4.912   5.450 -14.688  1.00  0.00      P1   H  
ATOM   1830 HH12 ARG P 149       6.626   5.449 -14.837  1.00  0.00      P1   H  
ATOM   1831 HH21 ARG P 149       3.674   3.885 -14.524  1.00  0.00      P1   H  
ATOM   1832 HH22 ARG P 149       4.273   2.270 -14.109  1.00  0.00      P1   H  
ATOM   1833  N   VAL P 150      10.163  -0.094 -11.111  1.00  0.00      P1   N  
ATOM   1834  CA  VAL P 150       9.545  -1.084 -10.215  1.00  0.00      P1   C  
ATOM   1835  C   VAL P 150      10.274  -1.127  -8.830  1.00  0.00      P1   C  
ATOM   1836  O   VAL P 150       9.511  -1.343  -7.881  1.00  0.00      P1   O  
ATOM   1837  CB  VAL P 150       9.433  -2.488 -10.793  1.00  0.00      P1   C  
ATOM   1838  CG1 VAL P 150       8.884  -3.620  -9.889  1.00  0.00      P1   C  
ATOM   1839  CG2 VAL P 150       8.450  -2.368 -11.945  1.00  0.00      P1   C  
ATOM   1840  HN  VAL P 150      10.551  -0.384 -11.983  1.00  0.00      P1   H  
ATOM   1841  HA  VAL P 150       8.513  -0.795 -10.061  1.00  0.00      P1   H  
ATOM   1842  HB  VAL P 150      10.443  -2.771 -11.150  1.00  0.00      P1   H  
ATOM   1843 HG11 VAL P 150       8.770  -4.548 -10.482  1.00  0.00      P1   H  
ATOM   1844 HG12 VAL P 150       9.607  -3.827  -9.071  1.00  0.00      P1   H  
ATOM   1845 HG13 VAL P 150       7.889  -3.325  -9.491  1.00  0.00      P1   H  
ATOM   1846 HG21 VAL P 150       7.446  -2.176 -11.590  1.00  0.00      P1   H  
ATOM   1847 HG22 VAL P 150       8.724  -1.673 -12.722  1.00  0.00      P1   H  
ATOM   1848 HG23 VAL P 150       8.565  -3.344 -12.458  1.00  0.00      P1   H  
ATOM   1849  N   ALA P 151      11.616  -0.879  -8.760  1.00  0.00      P1   N  
ATOM   1850  CA  ALA P 151      12.314  -0.653  -7.458  1.00  0.00      P1   C  
ATOM   1851  C   ALA P 151      11.642   0.443  -6.559  1.00  0.00      P1   C  
ATOM   1852  O   ALA P 151      11.438   0.231  -5.309  1.00  0.00      P1   O  
ATOM   1853  CB  ALA P 151      13.800  -0.328  -7.732  1.00  0.00      P1   C  
ATOM   1854  HN  ALA P 151      12.188  -0.818  -9.565  1.00  0.00      P1   H  
ATOM   1855  HA  ALA P 151      12.246  -1.601  -6.947  1.00  0.00      P1   H  
ATOM   1856  HB1 ALA P 151      13.786   0.685  -8.157  1.00  0.00      P1   H  
ATOM   1857  HB2 ALA P 151      14.277  -0.307  -6.734  1.00  0.00      P1   H  
ATOM   1858  HB3 ALA P 151      14.356  -1.114  -8.288  1.00  0.00      P1   H  
ATOM   1859  N   LEU P 152      11.264   1.540  -7.140  1.00  0.00      P1   N  
ATOM   1860  CA  LEU P 152      10.511   2.667  -6.523  1.00  0.00      P1   C  
ATOM   1861  C   LEU P 152       9.086   2.408  -5.963  1.00  0.00      P1   C  
ATOM   1862  O   LEU P 152       8.601   2.867  -4.933  1.00  0.00      P1   O  
ATOM   1863  CB  LEU P 152      10.454   3.979  -7.463  1.00  0.00      P1   C  
ATOM   1864  CG  LEU P 152      10.746   5.263  -6.661  1.00  0.00      P1   C  
ATOM   1865  CD1 LEU P 152      12.179   5.456  -6.196  1.00  0.00      P1   C  
ATOM   1866  CD2 LEU P 152      10.422   6.452  -7.582  1.00  0.00      P1   C  
ATOM   1867  HN  LEU P 152      11.535   1.680  -8.084  1.00  0.00      P1   H  
ATOM   1868  HA  LEU P 152      11.022   2.797  -5.604  1.00  0.00      P1   H  
ATOM   1869  HB1 LEU P 152      11.375   3.973  -8.079  1.00  0.00      P1   H  
ATOM   1870  HB2 LEU P 152       9.530   3.836  -8.067  1.00  0.00      P1   H  
ATOM   1871  HG  LEU P 152      10.055   5.263  -5.801  1.00  0.00      P1   H  
ATOM   1872 HD11 LEU P 152      12.869   5.443  -7.070  1.00  0.00      P1   H  
ATOM   1873 HD12 LEU P 152      12.351   6.420  -5.677  1.00  0.00      P1   H  
ATOM   1874 HD13 LEU P 152      12.433   4.615  -5.555  1.00  0.00      P1   H  
ATOM   1875 HD21 LEU P 152      11.163   6.416  -8.407  1.00  0.00      P1   H  
ATOM   1876 HD22 LEU P 152       9.347   6.473  -7.869  1.00  0.00      P1   H  
ATOM   1877 HD23 LEU P 152      10.703   7.372  -7.024  1.00  0.00      P1   H  
ATOM   1878  N   MET P 153       8.374   1.618  -6.745  1.00  0.00      P1   N  
ATOM   1879  CA  MET P 153       6.981   1.055  -6.405  1.00  0.00      P1   C  
ATOM   1880  C   MET P 153       7.037   0.175  -5.187  1.00  0.00      P1   C  
ATOM   1881  O   MET P 153       6.291   0.327  -4.274  1.00  0.00      P1   O  
ATOM   1882  CB  MET P 153       6.402   0.177  -7.582  1.00  0.00      P1   C  
ATOM   1883  CG  MET P 153       6.263   0.923  -8.965  1.00  0.00      P1   C  
ATOM   1884  SD  MET P 153       5.508  -0.011 -10.301  1.00  0.00      P1   S  
ATOM   1885  CE  MET P 153       3.793   0.361  -9.948  1.00  0.00      P1   C  
ATOM   1886  HN  MET P 153       8.713   1.208  -7.550  1.00  0.00      P1   H  
ATOM   1887  HA  MET P 153       6.292   1.873  -6.301  1.00  0.00      P1   H  
ATOM   1888  HB1 MET P 153       6.946  -0.783  -7.701  1.00  0.00      P1   H  
ATOM   1889  HB2 MET P 153       5.353  -0.029  -7.318  1.00  0.00      P1   H  
ATOM   1890  HG1 MET P 153       5.626   1.803  -8.740  1.00  0.00      P1   H  
ATOM   1891  HG2 MET P 153       7.252   1.247  -9.309  1.00  0.00      P1   H  
ATOM   1892  HE1 MET P 153       3.148  -0.429 -10.400  1.00  0.00      P1   H  
ATOM   1893  HE2 MET P 153       3.638   0.221  -8.866  1.00  0.00      P1   H  
ATOM   1894  HE3 MET P 153       3.441   1.395 -10.177  1.00  0.00      P1   H  
ATOM   1895  N   ILE P 154       8.003  -0.785  -5.165  1.00  0.00      P1   N  
ATOM   1896  CA  ILE P 154       8.361  -1.631  -4.092  1.00  0.00      P1   C  
ATOM   1897  C   ILE P 154       8.840  -0.806  -2.934  1.00  0.00      P1   C  
ATOM   1898  O   ILE P 154       8.393  -1.180  -1.874  1.00  0.00      P1   O  
ATOM   1899  CB  ILE P 154       9.340  -2.616  -4.659  1.00  0.00      P1   C  
ATOM   1900  CG1 ILE P 154       8.566  -3.591  -5.652  1.00  0.00      P1   C  
ATOM   1901  CG2 ILE P 154      10.028  -3.452  -3.542  1.00  0.00      P1   C  
ATOM   1902  CD1 ILE P 154       9.375  -4.814  -6.191  1.00  0.00      P1   C  
ATOM   1903  HN  ILE P 154       8.512  -0.849  -6.012  1.00  0.00      P1   H  
ATOM   1904  HA  ILE P 154       7.464  -2.181  -3.839  1.00  0.00      P1   H  
ATOM   1905  HB  ILE P 154      10.228  -2.115  -5.096  1.00  0.00      P1   H  
ATOM   1906 HG11 ILE P 154       7.668  -4.070  -5.209  1.00  0.00      P1   H  
ATOM   1907 HG12 ILE P 154       8.191  -3.210  -6.615  1.00  0.00      P1   H  
ATOM   1908 HG21 ILE P 154       9.214  -4.044  -3.105  1.00  0.00      P1   H  
ATOM   1909 HG22 ILE P 154      10.843  -4.112  -3.915  1.00  0.00      P1   H  
ATOM   1910 HG23 ILE P 154      10.656  -2.905  -2.807  1.00  0.00      P1   H  
ATOM   1911  HD1 ILE P 154       9.711  -5.526  -5.401  1.00  0.00      P1   H  
ATOM   1912  HD2 ILE P 154       8.839  -5.416  -6.949  1.00  0.00      P1   H  
ATOM   1913  HD3 ILE P 154      10.245  -4.387  -6.733  1.00  0.00      P1   H  
ATOM   1914  N   THR P 155       9.762   0.153  -3.042  1.00  0.00      P1   N  
ATOM   1915  CA  THR P 155      10.380   0.865  -1.870  1.00  0.00      P1   C  
ATOM   1916  C   THR P 155       9.326   1.628  -1.118  1.00  0.00      P1   C  
ATOM   1917  O   THR P 155       9.345   1.626   0.089  1.00  0.00      P1   O  
ATOM   1918  CB  THR P 155      11.575   1.821  -2.273  1.00  0.00      P1   C  
ATOM   1919  CG2 THR P 155      12.244   2.435  -1.039  1.00  0.00      P1   C  
ATOM   1920  OG1 THR P 155      12.531   1.101  -2.952  1.00  0.00      P1   O  
ATOM   1921  HN  THR P 155      10.000   0.466  -3.949  1.00  0.00      P1   H  
ATOM   1922  HA  THR P 155      10.731   0.091  -1.207  1.00  0.00      P1   H  
ATOM   1923  HB  THR P 155      11.206   2.658  -2.903  1.00  0.00      P1   H  
ATOM   1924  HG1 THR P 155      12.313   0.776  -3.792  1.00  0.00      P1   H  
ATOM   1925 HG21 THR P 155      11.572   3.117  -0.481  1.00  0.00      P1   H  
ATOM   1926 HG22 THR P 155      12.663   1.731  -0.289  1.00  0.00      P1   H  
ATOM   1927 HG23 THR P 155      13.083   3.042  -1.439  1.00  0.00      P1   H  
ATOM   1928  N   ALA P 156       8.361   2.267  -1.772  1.00  0.00      P1   N  
ATOM   1929  CA  ALA P 156       7.187   2.979  -1.285  1.00  0.00      P1   C  
ATOM   1930  C   ALA P 156       6.315   2.140  -0.351  1.00  0.00      P1   C  
ATOM   1931  O   ALA P 156       5.997   2.659   0.753  1.00  0.00      P1   O  
ATOM   1932  CB  ALA P 156       6.377   3.613  -2.455  1.00  0.00      P1   C  
ATOM   1933  HN  ALA P 156       8.365   2.355  -2.767  1.00  0.00      P1   H  
ATOM   1934  HA  ALA P 156       7.482   3.836  -0.700  1.00  0.00      P1   H  
ATOM   1935  HB1 ALA P 156       5.459   4.136  -2.137  1.00  0.00      P1   H  
ATOM   1936  HB2 ALA P 156       7.063   4.254  -3.056  1.00  0.00      P1   H  
ATOM   1937  HB3 ALA P 156       6.056   2.754  -3.084  1.00  0.00      P1   H  
ATOM   1938  N   VAL P 157       5.947   0.964  -0.734  1.00  0.00      P1   N  
ATOM   1939  CA  VAL P 157       5.072  -0.031  -0.088  1.00  0.00      P1   C  
ATOM   1940  C   VAL P 157       5.715  -0.394   1.280  1.00  0.00      P1   C  
ATOM   1941  O   VAL P 157       5.140  -0.195   2.298  1.00  0.00      P1   O  
ATOM   1942  CB  VAL P 157       4.939  -1.304  -0.928  1.00  0.00      P1   C  
ATOM   1943  CG1 VAL P 157       4.379  -2.552  -0.207  1.00  0.00      P1   C  
ATOM   1944  CG2 VAL P 157       3.997  -0.854  -2.091  1.00  0.00      P1   C  
ATOM   1945  HN  VAL P 157       6.321   0.627  -1.591  1.00  0.00      P1   H  
ATOM   1946  HA  VAL P 157       4.110   0.357   0.212  1.00  0.00      P1   H  
ATOM   1947  HB  VAL P 157       5.878  -1.661  -1.374  1.00  0.00      P1   H  
ATOM   1948 HG11 VAL P 157       5.034  -3.049   0.543  1.00  0.00      P1   H  
ATOM   1949 HG12 VAL P 157       3.415  -2.356   0.215  1.00  0.00      P1   H  
ATOM   1950 HG13 VAL P 157       4.078  -3.290  -0.978  1.00  0.00      P1   H  
ATOM   1951 HG21 VAL P 157       3.973  -1.734  -2.763  1.00  0.00      P1   H  
ATOM   1952 HG22 VAL P 157       2.993  -0.786  -1.680  1.00  0.00      P1   H  
ATOM   1953 HG23 VAL P 157       4.252   0.063  -2.637  1.00  0.00      P1   H  
ATOM   1954  N   TRP P 158       6.944  -0.978   1.219  1.00  0.00      P1   N  
ATOM   1955  CA  TRP P 158       7.600  -1.503   2.391  1.00  0.00      P1   C  
ATOM   1956  C   TRP P 158       8.008  -0.424   3.491  1.00  0.00      P1   C  
ATOM   1957  O   TRP P 158       7.902  -0.728   4.664  1.00  0.00      P1   O  
ATOM   1958  CB  TRP P 158       8.810  -2.392   1.930  1.00  0.00      P1   C  
ATOM   1959  CG  TRP P 158       8.493  -3.731   1.155  1.00  0.00      P1   C  
ATOM   1960  CD1 TRP P 158       8.620  -4.095  -0.143  1.00  0.00      P1   C  
ATOM   1961  CD2 TRP P 158       8.013  -4.888   1.837  1.00  0.00      P1   C  
ATOM   1962  CE2 TRP P 158       7.764  -5.913   0.918  1.00  0.00      P1   C  
ATOM   1963  CE3 TRP P 158       7.784  -5.114   3.204  1.00  0.00      P1   C  
ATOM   1964  NE1 TRP P 158       8.095  -5.469  -0.314  1.00  0.00      P1   N  
ATOM   1965  CZ2 TRP P 158       7.260  -7.149   1.229  1.00  0.00      P1   C  
ATOM   1966  CZ3 TRP P 158       7.308  -6.362   3.586  1.00  0.00      P1   C  
ATOM   1967  CH2 TRP P 158       6.985  -7.375   2.650  1.00  0.00      P1   C  
ATOM   1968  HN  TRP P 158       7.414  -1.038   0.359  1.00  0.00      P1   H  
ATOM   1969  HA  TRP P 158       6.944  -2.239   2.829  1.00  0.00      P1   H  
ATOM   1970  HB1 TRP P 158       9.563  -1.787   1.378  1.00  0.00      P1   H  
ATOM   1971  HB2 TRP P 158       9.332  -2.780   2.825  1.00  0.00      P1   H  
ATOM   1972  HD1 TRP P 158       9.059  -3.493  -0.861  1.00  0.00      P1   H  
ATOM   1973  HE1 TRP P 158       8.046  -5.890  -1.156  1.00  0.00      P1   H  
ATOM   1974  HE3 TRP P 158       7.934  -4.348   3.928  1.00  0.00      P1   H  
ATOM   1975  HZ2 TRP P 158       7.052  -7.950   0.533  1.00  0.00      P1   H  
ATOM   1976  HZ3 TRP P 158       7.123  -6.683   4.595  1.00  0.00      P1   H  
ATOM   1977  HH2 TRP P 158       6.542  -8.332   2.870  1.00  0.00      P1   H  
ATOM   1978  N   VAL P 159       8.479   0.759   3.120  1.00  0.00      P1   N  
ATOM   1979  CA  VAL P 159       8.811   1.833   3.986  1.00  0.00      P1   C  
ATOM   1980  C   VAL P 159       7.527   2.357   4.679  1.00  0.00      P1   C  
ATOM   1981  O   VAL P 159       7.576   2.617   5.868  1.00  0.00      P1   O  
ATOM   1982  CB  VAL P 159       9.697   2.944   3.419  1.00  0.00      P1   C  
ATOM   1983  CG1 VAL P 159       9.999   4.100   4.404  1.00  0.00      P1   C  
ATOM   1984  CG2 VAL P 159      11.080   2.302   2.951  1.00  0.00      P1   C  
ATOM   1985  HN  VAL P 159       8.626   0.925   2.148  1.00  0.00      P1   H  
ATOM   1986  HA  VAL P 159       9.450   1.487   4.784  1.00  0.00      P1   H  
ATOM   1987  HB  VAL P 159       9.186   3.469   2.586  1.00  0.00      P1   H  
ATOM   1988 HG11 VAL P 159      10.664   4.855   3.932  1.00  0.00      P1   H  
ATOM   1989 HG12 VAL P 159       9.083   4.660   4.677  1.00  0.00      P1   H  
ATOM   1990 HG13 VAL P 159      10.426   3.693   5.343  1.00  0.00      P1   H  
ATOM   1991 HG21 VAL P 159      11.744   3.076   2.506  1.00  0.00      P1   H  
ATOM   1992 HG22 VAL P 159      11.591   1.742   3.764  1.00  0.00      P1   H  
ATOM   1993 HG23 VAL P 159      10.891   1.513   2.208  1.00  0.00      P1   H  
ATOM   1994  N   LEU P 160       6.425   2.569   3.851  1.00  0.00      P1   N  
ATOM   1995  CA  LEU P 160       5.173   3.011   4.406  1.00  0.00      P1   C  
ATOM   1996  C   LEU P 160       4.554   2.031   5.421  1.00  0.00      P1   C  
ATOM   1997  O   LEU P 160       4.043   2.436   6.439  1.00  0.00      P1   O  
ATOM   1998  CB  LEU P 160       4.203   3.357   3.242  1.00  0.00      P1   C  
ATOM   1999  CG  LEU P 160       2.853   3.937   3.601  1.00  0.00      P1   C  
ATOM   2000  CD1 LEU P 160       2.795   5.126   4.540  1.00  0.00      P1   C  
ATOM   2001  CD2 LEU P 160       2.148   4.327   2.287  1.00  0.00      P1   C  
ATOM   2002  HN  LEU P 160       6.395   2.419   2.863  1.00  0.00      P1   H  
ATOM   2003  HA  LEU P 160       5.344   3.940   4.932  1.00  0.00      P1   H  
ATOM   2004  HB1 LEU P 160       4.715   4.076   2.567  1.00  0.00      P1   H  
ATOM   2005  HB2 LEU P 160       3.948   2.430   2.683  1.00  0.00      P1   H  
ATOM   2006  HG  LEU P 160       2.207   3.194   4.112  1.00  0.00      P1   H  
ATOM   2007 HD11 LEU P 160       3.220   4.826   5.523  1.00  0.00      P1   H  
ATOM   2008 HD12 LEU P 160       3.396   5.966   4.132  1.00  0.00      P1   H  
ATOM   2009 HD13 LEU P 160       1.791   5.545   4.768  1.00  0.00      P1   H  
ATOM   2010 HD21 LEU P 160       2.140   3.446   1.630  1.00  0.00      P1   H  
ATOM   2011 HD22 LEU P 160       1.081   4.609   2.423  1.00  0.00      P1   H  
ATOM   2012 HD23 LEU P 160       2.729   5.089   1.722  1.00  0.00      P1   H  
ATOM   2013  N   ALA P 161       4.668   0.724   5.114  1.00  0.00      P1   N  
ATOM   2014  CA  ALA P 161       4.417  -0.361   6.052  1.00  0.00      P1   C  
ATOM   2015  C   ALA P 161       5.268  -0.256   7.329  1.00  0.00      P1   C  
ATOM   2016  O   ALA P 161       4.651  -0.423   8.408  1.00  0.00      P1   O  
ATOM   2017  CB  ALA P 161       4.526  -1.735   5.426  1.00  0.00      P1   C  
ATOM   2018  HN  ALA P 161       4.912   0.431   4.191  1.00  0.00      P1   H  
ATOM   2019  HA  ALA P 161       3.430  -0.158   6.423  1.00  0.00      P1   H  
ATOM   2020  HB1 ALA P 161       4.358  -2.534   6.139  1.00  0.00      P1   H  
ATOM   2021  HB2 ALA P 161       3.857  -1.954   4.565  1.00  0.00      P1   H  
ATOM   2022  HB3 ALA P 161       5.534  -1.843   4.973  1.00  0.00      P1   H  
ATOM   2023  N   PHE P 162       6.593   0.058   7.259  1.00  0.00      P1   N  
ATOM   2024  CA  PHE P 162       7.375   0.207   8.455  1.00  0.00      P1   C  
ATOM   2025  C   PHE P 162       7.104   1.470   9.265  1.00  0.00      P1   C  
ATOM   2026  O   PHE P 162       7.261   1.526  10.440  1.00  0.00      P1   O  
ATOM   2027  CB  PHE P 162       8.878   0.116   8.110  1.00  0.00      P1   C  
ATOM   2028  CG  PHE P 162       9.729  -0.071   9.357  1.00  0.00      P1   C  
ATOM   2029  CD1 PHE P 162      10.818   0.795   9.622  1.00  0.00      P1   C  
ATOM   2030  CD2 PHE P 162       9.593  -1.124  10.324  1.00  0.00      P1   C  
ATOM   2031  CE1 PHE P 162      11.672   0.710  10.737  1.00  0.00      P1   C  
ATOM   2032  CE2 PHE P 162      10.389  -1.248  11.438  1.00  0.00      P1   C  
ATOM   2033  CZ  PHE P 162      11.394  -0.270  11.611  1.00  0.00      P1   C  
ATOM   2034  HN  PHE P 162       6.989   0.176   6.354  1.00  0.00      P1   H  
ATOM   2035  HA  PHE P 162       7.150  -0.609   9.110  1.00  0.00      P1   H  
ATOM   2036  HB1 PHE P 162       9.035  -0.831   7.555  1.00  0.00      P1   H  
ATOM   2037  HB2 PHE P 162       9.271   0.955   7.495  1.00  0.00      P1   H  
ATOM   2038  HD1 PHE P 162      11.136   1.615   8.992  1.00  0.00      P1   H  
ATOM   2039  HD2 PHE P 162       8.814  -1.851  10.137  1.00  0.00      P1   H  
ATOM   2040  HE1 PHE P 162      12.525   1.350  10.942  1.00  0.00      P1   H  
ATOM   2041  HE2 PHE P 162      10.280  -2.053  12.155  1.00  0.00      P1   H  
ATOM   2042  HZ  PHE P 162      12.055  -0.486  12.429  1.00  0.00      P1   H  
ATOM   2043  N   ALA P 163       6.651   2.616   8.654  1.00  0.00      P1   N  
ATOM   2044  CA  ALA P 163       6.074   3.830   9.243  1.00  0.00      P1   C  
ATOM   2045  C   ALA P 163       4.876   3.500  10.071  1.00  0.00      P1   C  
ATOM   2046  O   ALA P 163       4.741   4.043  11.170  1.00  0.00      P1   O  
ATOM   2047  CB  ALA P 163       5.877   4.987   8.250  1.00  0.00      P1   C  
ATOM   2048  HN  ALA P 163       6.677   2.672   7.659  1.00  0.00      P1   H  
ATOM   2049  HA  ALA P 163       6.851   4.173   9.905  1.00  0.00      P1   H  
ATOM   2050  HB1 ALA P 163       5.520   5.906   8.757  1.00  0.00      P1   H  
ATOM   2051  HB2 ALA P 163       6.754   5.361   7.678  1.00  0.00      P1   H  
ATOM   2052  HB3 ALA P 163       5.030   4.768   7.564  1.00  0.00      P1   H  
ATOM   2053  N   VAL P 164       3.987   2.686   9.582  1.00  0.00      P1   N  
ATOM   2054  CA  VAL P 164       2.817   2.055  10.266  1.00  0.00      P1   C  
ATOM   2055  C   VAL P 164       3.266   1.102  11.433  1.00  0.00      P1   C  
ATOM   2056  O   VAL P 164       2.599   1.063  12.408  1.00  0.00      P1   O  
ATOM   2057  CB  VAL P 164       1.750   1.465   9.372  1.00  0.00      P1   C  
ATOM   2058  CG1 VAL P 164       0.462   0.971  10.064  1.00  0.00      P1   C  
ATOM   2059  CG2 VAL P 164       1.243   2.583   8.406  1.00  0.00      P1   C  
ATOM   2060  HN  VAL P 164       4.017   2.398   8.623  1.00  0.00      P1   H  
ATOM   2061  HA  VAL P 164       2.219   2.756  10.719  1.00  0.00      P1   H  
ATOM   2062  HB  VAL P 164       2.288   0.702   8.774  1.00  0.00      P1   H  
ATOM   2063 HG11 VAL P 164      -0.246   0.637   9.278  1.00  0.00      P1   H  
ATOM   2064 HG12 VAL P 164       0.688   0.125  10.745  1.00  0.00      P1   H  
ATOM   2065 HG13 VAL P 164      -0.077   1.754  10.642  1.00  0.00      P1   H  
ATOM   2066 HG21 VAL P 164       0.545   2.156   7.657  1.00  0.00      P1   H  
ATOM   2067 HG22 VAL P 164       0.588   3.328   8.915  1.00  0.00      P1   H  
ATOM   2068 HG23 VAL P 164       1.975   3.185   7.857  1.00  0.00      P1   H  
ATOM   2069  N   SER P 165       4.318   0.355  11.274  1.00  0.00      P1   N  
ATOM   2070  CA  SER P 165       4.842  -0.616  12.254  1.00  0.00      P1   C  
ATOM   2071  C   SER P 165       5.503   0.085  13.461  1.00  0.00      P1   C  
ATOM   2072  O   SER P 165       5.181  -0.242  14.621  1.00  0.00      P1   O  
ATOM   2073  CB  SER P 165       5.877  -1.556  11.637  1.00  0.00      P1   C  
ATOM   2074  OG  SER P 165       5.288  -2.286  10.564  1.00  0.00      P1   O  
ATOM   2075  HN  SER P 165       4.824   0.376  10.450  1.00  0.00      P1   H  
ATOM   2076  HA  SER P 165       3.993  -1.155  12.642  1.00  0.00      P1   H  
ATOM   2077  HB1 SER P 165       6.698  -0.870  11.370  1.00  0.00      P1   H  
ATOM   2078  HB2 SER P 165       6.513  -2.283  12.184  1.00  0.00      P1   H  
ATOM   2079  HG1 SER P 165       4.957  -1.841   9.834  1.00  0.00      P1   H  
ATOM   2080  N   CYS P 166       6.468   1.043  13.197  1.00  0.00      P1   N  
ATOM   2081  CA  CYS P 166       7.350   1.497  14.267  1.00  0.00      P1   C  
ATOM   2082  C   CYS P 166       6.783   2.283  15.553  1.00  0.00      P1   C  
ATOM   2083  O   CYS P 166       7.614   2.470  16.477  1.00  0.00      P1   O  
ATOM   2084  CB  CYS P 166       8.589   2.262  13.634  1.00  0.00      P1   C  
ATOM   2085  SG  CYS P 166       8.206   4.010  12.903  1.00  0.00      P1   S  
ATOM   2086  HN  CYS P 166       6.614   1.332  12.271  1.00  0.00      P1   H  
ATOM   2087  HA  CYS P 166       7.814   0.632  14.714  1.00  0.00      P1   H  
ATOM   2088  HB1 CYS P 166       9.429   2.376  14.353  1.00  0.00      P1   H  
ATOM   2089  HB2 CYS P 166       8.922   1.525  12.876  1.00  0.00      P1   H  
ATOM   2090  HG1 CYS P 166       7.271   3.577  12.132  1.00  0.00      P1   H  
ATOM   2091  N   PRO P 167       5.603   2.820  15.710  1.00  0.00      P1   N  
ATOM   2092  CA  PRO P 167       4.994   3.195  16.998  1.00  0.00      P1   C  
ATOM   2093  C   PRO P 167       5.019   2.110  18.167  1.00  0.00      P1   C  
ATOM   2094  O   PRO P 167       5.247   2.328  19.330  1.00  0.00      P1   O  
ATOM   2095  CB  PRO P 167       3.573   3.550  16.576  1.00  0.00      P1   C  
ATOM   2096  CG  PRO P 167       3.851   4.232  15.307  1.00  0.00      P1   C  
ATOM   2097  CD  PRO P 167       4.670   3.184  14.642  1.00  0.00      P1   C  
ATOM   2098  HA  PRO P 167       5.528   4.069  17.323  1.00  0.00      P1   H  
ATOM   2099  HB1 PRO P 167       3.027   4.175  17.275  1.00  0.00      P1   H  
ATOM   2100  HB2 PRO P 167       2.966   2.619  16.559  1.00  0.00      P1   H  
ATOM   2101  HG1 PRO P 167       2.917   4.460  14.799  1.00  0.00      P1   H  
ATOM   2102  HG2 PRO P 167       4.321   5.239  15.419  1.00  0.00      P1   H  
ATOM   2103  HD1 PRO P 167       5.165   3.482  13.710  1.00  0.00      P1   H  
ATOM   2104  HD2 PRO P 167       4.003   2.309  14.466  1.00  0.00      P1   H  
ATOM   2105  N   LEU P 168       4.800   0.865  17.707  1.00  0.00      P1   N  
ATOM   2106  CA  LEU P 168       4.910  -0.301  18.585  1.00  0.00      P1   C  
ATOM   2107  C   LEU P 168       6.332  -0.592  19.055  1.00  0.00      P1   C  
ATOM   2108  O   LEU P 168       6.550  -0.993  20.234  1.00  0.00      P1   O  
ATOM   2109  CB  LEU P 168       4.495  -1.542  17.830  1.00  0.00      P1   C  
ATOM   2110  CG  LEU P 168       3.034  -1.628  17.325  1.00  0.00      P1   C  
ATOM   2111  CD1 LEU P 168       2.707  -3.023  16.800  1.00  0.00      P1   C  
ATOM   2112  CD2 LEU P 168       1.983  -1.372  18.481  1.00  0.00      P1   C  
ATOM   2113  HN  LEU P 168       4.535   0.680  16.773  1.00  0.00      P1   H  
ATOM   2114  HA  LEU P 168       4.348  -0.211  19.480  1.00  0.00      P1   H  
ATOM   2115  HB1 LEU P 168       5.182  -1.499  17.022  1.00  0.00      P1   H  
ATOM   2116  HB2 LEU P 168       4.727  -2.454  18.381  1.00  0.00      P1   H  
ATOM   2117  HG  LEU P 168       2.736  -0.883  16.569  1.00  0.00      P1   H  
ATOM   2118 HD11 LEU P 168       2.929  -3.716  17.640  1.00  0.00      P1   H  
ATOM   2119 HD12 LEU P 168       1.651  -3.087  16.455  1.00  0.00      P1   H  
ATOM   2120 HD13 LEU P 168       3.421  -3.167  15.965  1.00  0.00      P1   H  
ATOM   2121 HD21 LEU P 168       2.110  -0.332  18.854  1.00  0.00      P1   H  
ATOM   2122 HD22 LEU P 168       0.972  -1.530  18.048  1.00  0.00      P1   H  
ATOM   2123 HD23 LEU P 168       2.184  -2.175  19.220  1.00  0.00      P1   H  
ATOM   2124  N   LEU P 169       7.351  -0.456  18.137  1.00  0.00      P1   N  
ATOM   2125  CA  LEU P 169       8.741  -0.383  18.596  1.00  0.00      P1   C  
ATOM   2126  C   LEU P 169       9.059   0.731  19.599  1.00  0.00      P1   C  
ATOM   2127  O   LEU P 169       9.737   0.461  20.590  1.00  0.00      P1   O  
ATOM   2128  CB  LEU P 169       9.729  -0.205  17.460  1.00  0.00      P1   C  
ATOM   2129  CG  LEU P 169       9.812  -1.276  16.287  1.00  0.00      P1   C  
ATOM   2130  CD1 LEU P 169      10.855  -0.815  15.233  1.00  0.00      P1   C  
ATOM   2131  CD2 LEU P 169      10.246  -2.650  16.841  1.00  0.00      P1   C  
ATOM   2132  HN  LEU P 169       7.271  -0.318  17.172  1.00  0.00      P1   H  
ATOM   2133  HA  LEU P 169       8.904  -1.338  19.062  1.00  0.00      P1   H  
ATOM   2134  HB1 LEU P 169       9.566   0.744  16.909  1.00  0.00      P1   H  
ATOM   2135  HB2 LEU P 169      10.740  -0.213  17.916  1.00  0.00      P1   H  
ATOM   2136  HG  LEU P 169       8.862  -1.335  15.764  1.00  0.00      P1   H  
ATOM   2137 HD11 LEU P 169      11.864  -0.793  15.690  1.00  0.00      P1   H  
ATOM   2138 HD12 LEU P 169      10.946  -1.532  14.388  1.00  0.00      P1   H  
ATOM   2139 HD13 LEU P 169      10.527   0.164  14.820  1.00  0.00      P1   H  
ATOM   2140 HD21 LEU P 169       9.488  -3.095  17.519  1.00  0.00      P1   H  
ATOM   2141 HD22 LEU P 169      10.275  -3.359  15.987  1.00  0.00      P1   H  
ATOM   2142 HD23 LEU P 169      11.278  -2.677  17.258  1.00  0.00      P1   H  
ATOM   2143  N   PHE P 170       8.548   1.934  19.333  1.00  0.00      P1   N  
ATOM   2144  CA  PHE P 170       8.709   3.091  20.228  1.00  0.00      P1   C  
ATOM   2145  C   PHE P 170       8.157   3.082  21.646  1.00  0.00      P1   C  
ATOM   2146  O   PHE P 170       8.929   3.492  22.575  1.00  0.00      P1   O  
ATOM   2147  CB  PHE P 170       8.171   4.376  19.522  1.00  0.00      P1   C  
ATOM   2148  CG  PHE P 170       8.843   4.786  18.165  1.00  0.00      P1   C  
ATOM   2149  CD1 PHE P 170      10.109   4.368  17.848  1.00  0.00      P1   C  
ATOM   2150  CD2 PHE P 170       8.167   5.670  17.311  1.00  0.00      P1   C  
ATOM   2151  CE1 PHE P 170      10.782   4.908  16.663  1.00  0.00      P1   C  
ATOM   2152  CE2 PHE P 170       8.776   6.153  16.121  1.00  0.00      P1   C  
ATOM   2153  CZ  PHE P 170      10.123   5.767  15.854  1.00  0.00      P1   C  
ATOM   2154  HN  PHE P 170       8.030   2.080  18.496  1.00  0.00      P1   H  
ATOM   2155  HA  PHE P 170       9.770   3.087  20.416  1.00  0.00      P1   H  
ATOM   2156  HB1 PHE P 170       7.106   4.194  19.290  1.00  0.00      P1   H  
ATOM   2157  HB2 PHE P 170       8.236   5.352  20.041  1.00  0.00      P1   H  
ATOM   2158  HD1 PHE P 170      10.737   3.664  18.374  1.00  0.00      P1   H  
ATOM   2159  HD2 PHE P 170       7.170   6.044  17.508  1.00  0.00      P1   H  
ATOM   2160  HE1 PHE P 170      11.802   4.625  16.437  1.00  0.00      P1   H  
ATOM   2161  HE2 PHE P 170       8.215   6.795  15.461  1.00  0.00      P1   H  
ATOM   2162  HZ  PHE P 170      10.651   6.151  14.994  1.00  0.00      P1   H  
ATOM   2163  N   GLY P 171       6.895   2.650  21.773  1.00  0.00      P1   N  
ATOM   2164  CA  GLY P 171       6.250   2.590  23.090  1.00  0.00      P1   C  
ATOM   2165  C   GLY P 171       4.812   1.963  23.136  1.00  0.00      P1   C  
ATOM   2166  O   GLY P 171       4.416   1.627  24.294  1.00  0.00      P1   O  
ATOM   2167  HN  GLY P 171       6.520   2.407  20.914  1.00  0.00      P1   H  
ATOM   2168  HA1 GLY P 171       6.026   3.622  23.321  1.00  0.00      P1   H  
ATOM   2169  HA2 GLY P 171       6.838   2.116  23.866  1.00  0.00      P1   H  
ATOM   2170  N   PHE P 172       4.049   1.784  22.086  1.00  0.00      P1   N  
ATOM   2171  CA  PHE P 172       2.647   1.306  22.084  1.00  0.00      P1   C  
ATOM   2172  C   PHE P 172       2.350  -0.187  22.049  1.00  0.00      P1   C  
ATOM   2173  O   PHE P 172       1.200  -0.562  22.219  1.00  0.00      P1   O  
ATOM   2174  CB  PHE P 172       1.889   2.002  20.940  1.00  0.00      P1   C  
ATOM   2175  CG  PHE P 172       1.873   3.449  21.226  1.00  0.00      P1   C  
ATOM   2176  CD1 PHE P 172       1.286   4.088  22.340  1.00  0.00      P1   C  
ATOM   2177  CD2 PHE P 172       2.522   4.324  20.296  1.00  0.00      P1   C  
ATOM   2178  CE1 PHE P 172       1.246   5.439  22.492  1.00  0.00      P1   C  
ATOM   2179  CE2 PHE P 172       2.411   5.736  20.386  1.00  0.00      P1   C  
ATOM   2180  CZ  PHE P 172       1.795   6.232  21.513  1.00  0.00      P1   C  
ATOM   2181  HN  PHE P 172       4.299   1.882  21.134  1.00  0.00      P1   H  
ATOM   2182  HA  PHE P 172       2.128   1.502  23.007  1.00  0.00      P1   H  
ATOM   2183  HB1 PHE P 172       2.332   1.700  19.964  1.00  0.00      P1   H  
ATOM   2184  HB2 PHE P 172       0.826   1.714  20.967  1.00  0.00      P1   H  
ATOM   2185  HD1 PHE P 172       0.860   3.447  23.103  1.00  0.00      P1   H  
ATOM   2186  HD2 PHE P 172       3.109   3.849  19.551  1.00  0.00      P1   H  
ATOM   2187  HE1 PHE P 172       0.786   5.860  23.358  1.00  0.00      P1   H  
ATOM   2188  HE2 PHE P 172       2.808   6.376  19.603  1.00  0.00      P1   H  
ATOM   2189  HZ  PHE P 172       1.697   7.281  21.739  1.00  0.00      P1   H  
ATOM   2190  N   ASN P 173       3.346  -1.052  21.940  1.00  0.00      P1   N  
ATOM   2191  CA  ASN P 173       3.248  -2.486  22.293  1.00  0.00      P1   C  
ATOM   2192  C   ASN P 173       3.390  -2.703  23.800  1.00  0.00      P1   C  
ATOM   2193  O   ASN P 173       3.090  -3.898  24.163  1.00  0.00      P1   O  
ATOM   2194  CB  ASN P 173       4.348  -3.298  21.567  1.00  0.00      P1   C  
ATOM   2195  CG  ASN P 173       4.088  -4.836  21.322  1.00  0.00      P1   C  
ATOM   2196  ND2 ASN P 173       5.017  -5.757  21.519  1.00  0.00      P1   N  
ATOM   2197  OD1 ASN P 173       2.995  -5.114  20.823  1.00  0.00      P1   O  
ATOM   2198  HN  ASN P 173       4.283  -0.802  21.726  1.00  0.00      P1   H  
ATOM   2199  HA  ASN P 173       2.278  -2.934  22.113  1.00  0.00      P1   H  
ATOM   2200  HB1 ASN P 173       4.266  -2.890  20.584  1.00  0.00      P1   H  
ATOM   2201  HB2 ASN P 173       5.380  -3.043  21.898  1.00  0.00      P1   H  
ATOM   2202 HD21 ASN P 173       4.898  -6.641  21.084  1.00  0.00      P1   H  
ATOM   2203 HD22 ASN P 173       5.859  -5.523  22.002  1.00  0.00      P1   H  
ATOM   2204  N   THR P 174       3.831  -1.766  24.639  1.00  0.00      P1   N  
ATOM   2205  CA  THR P 174       4.037  -1.833  26.087  1.00  0.00      P1   C  
ATOM   2206  C   THR P 174       2.833  -2.449  26.883  1.00  0.00      P1   C  
ATOM   2207  O   THR P 174       1.806  -1.742  26.850  1.00  0.00      P1   O  
ATOM   2208  CB  THR P 174       4.493  -0.497  26.797  1.00  0.00      P1   C  
ATOM   2209  CG2 THR P 174       4.815  -0.762  28.226  1.00  0.00      P1   C  
ATOM   2210  OG1 THR P 174       5.628  -0.021  26.183  1.00  0.00      P1   O  
ATOM   2211  HN  THR P 174       4.106  -0.893  24.362  1.00  0.00      P1   H  
ATOM   2212  HA  THR P 174       4.834  -2.544  26.131  1.00  0.00      P1   H  
ATOM   2213  HB  THR P 174       3.604   0.167  26.800  1.00  0.00      P1   H  
ATOM   2214  HG1 THR P 174       5.570   0.480  25.422  1.00  0.00      P1   H  
ATOM   2215 HG21 THR P 174       5.582  -1.564  28.262  1.00  0.00      P1   H  
ATOM   2216 HG22 THR P 174       5.207   0.212  28.586  1.00  0.00      P1   H  
ATOM   2217 HG23 THR P 174       4.091  -1.147  28.976  1.00  0.00      P1   H  
ATOM   2218  N   THR P 175       2.952  -3.580  27.474  1.00  0.00      P1   N  
ATOM   2219  CA  THR P 175       1.945  -4.261  28.323  1.00  0.00      P1   C  
ATOM   2220  C   THR P 175       2.377  -3.866  29.738  1.00  0.00      P1   C  
ATOM   2221  O   THR P 175       3.509  -3.520  30.060  1.00  0.00      P1   O  
ATOM   2222  CB  THR P 175       1.903  -5.774  28.196  1.00  0.00      P1   C  
ATOM   2223  CG2 THR P 175       1.445  -6.059  26.747  1.00  0.00      P1   C  
ATOM   2224  OG1 THR P 175       3.149  -6.357  28.400  1.00  0.00      P1   O  
ATOM   2225  HN  THR P 175       3.782  -4.141  27.449  1.00  0.00      P1   H  
ATOM   2226  HA  THR P 175       0.962  -3.844  28.171  1.00  0.00      P1   H  
ATOM   2227  HB  THR P 175       1.170  -6.219  28.890  1.00  0.00      P1   H  
ATOM   2228  HG1 THR P 175       2.998  -7.300  28.300  1.00  0.00      P1   H  
ATOM   2229 HG21 THR P 175       2.110  -5.653  25.957  1.00  0.00      P1   H  
ATOM   2230 HG22 THR P 175       1.388  -7.151  26.553  1.00  0.00      P1   H  
ATOM   2231 HG23 THR P 175       0.427  -5.624  26.676  1.00  0.00      P1   H  
ATOM   2232  N   GLY P 176       1.384  -3.918  30.649  1.00  0.00      P1   N  
ATOM   2233  CA  GLY P 176       1.639  -3.827  32.126  1.00  0.00      P1   C  
ATOM   2234  C   GLY P 176       2.186  -5.146  32.631  1.00  0.00      P1   C  
ATOM   2235  O   GLY P 176       2.871  -4.988  33.645  1.00  0.00      P1   O  
ATOM   2236  HN  GLY P 176       0.448  -4.150  30.411  1.00  0.00      P1   H  
ATOM   2237  HA1 GLY P 176       0.644  -3.691  32.519  1.00  0.00      P1   H  
ATOM   2238  HA2 GLY P 176       2.357  -3.057  32.375  1.00  0.00      P1   H  
ATOM   2239  N   ASP P 177       1.912  -6.311  32.049  1.00  0.00      P1   N  
ATOM   2240  CA  ASP P 177       2.164  -7.650  32.589  1.00  0.00      P1   C  
ATOM   2241  C   ASP P 177       3.183  -8.400  31.672  1.00  0.00      P1   C  
ATOM   2242  O   ASP P 177       2.945  -8.286  30.435  1.00  0.00      P1   O  
ATOM   2243  CB  ASP P 177       0.798  -8.489  32.709  1.00  0.00      P1   C  
ATOM   2244  CG  ASP P 177      -0.367  -7.858  33.471  1.00  0.00      P1   C  
ATOM   2245  OD1 ASP P 177      -1.380  -7.436  32.823  1.00  0.00      P1   O  
ATOM   2246  OD2 ASP P 177      -0.217  -7.793  34.692  1.00  0.00      P1   O1-
ATOM   2247  HN  ASP P 177       1.443  -6.489  31.199  1.00  0.00      P1   H  
ATOM   2248  HA  ASP P 177       2.607  -7.577  33.550  1.00  0.00      P1   H  
ATOM   2249  HB1 ASP P 177       0.485  -8.614  31.650  1.00  0.00      P1   H  
ATOM   2250  HB2 ASP P 177       1.083  -9.467  33.152  1.00  0.00      P1   H  
ATOM   2251  N   PRO P 178       4.249  -9.127  32.107  1.00  0.00      P1   N  
ATOM   2252  CA  PRO P 178       5.312  -9.670  31.261  1.00  0.00      P1   C  
ATOM   2253  C   PRO P 178       4.759 -10.842  30.388  1.00  0.00      P1   C  
ATOM   2254  O   PRO P 178       5.267 -10.917  29.267  1.00  0.00      P1   O  
ATOM   2255  CB  PRO P 178       6.513  -9.934  32.262  1.00  0.00      P1   C  
ATOM   2256  CG  PRO P 178       5.706 -10.489  33.420  1.00  0.00      P1   C  
ATOM   2257  CD  PRO P 178       4.625  -9.454  33.516  1.00  0.00      P1   C  
ATOM   2258  HA  PRO P 178       5.659  -8.906  30.592  1.00  0.00      P1   H  
ATOM   2259  HB1 PRO P 178       6.945  -9.028  32.748  1.00  0.00      P1   H  
ATOM   2260  HB2 PRO P 178       7.275 -10.617  31.840  1.00  0.00      P1   H  
ATOM   2261  HG1 PRO P 178       6.213 -10.708  34.387  1.00  0.00      P1   H  
ATOM   2262  HG2 PRO P 178       5.171 -11.389  33.095  1.00  0.00      P1   H  
ATOM   2263  HD1 PRO P 178       4.954  -8.493  33.977  1.00  0.00      P1   H  
ATOM   2264  HD2 PRO P 178       3.698  -9.783  34.027  1.00  0.00      P1   H  
ATOM   2265  N   THR P 179       3.874 -11.692  30.727  1.00  0.00      P1   N  
ATOM   2266  CA  THR P 179       3.450 -12.925  30.071  1.00  0.00      P1   C  
ATOM   2267  C   THR P 179       2.512 -12.700  28.767  1.00  0.00      P1   C  
ATOM   2268  O   THR P 179       2.322 -13.655  28.041  1.00  0.00      P1   O  
ATOM   2269  CB  THR P 179       2.763 -13.957  31.038  1.00  0.00      P1   C  
ATOM   2270  CG2 THR P 179       3.850 -14.271  32.099  1.00  0.00      P1   C  
ATOM   2271  OG1 THR P 179       1.568 -13.421  31.646  1.00  0.00      P1   O  
ATOM   2272  HN  THR P 179       3.350 -11.559  31.535  1.00  0.00      P1   H  
ATOM   2273  HA  THR P 179       4.332 -13.353  29.640  1.00  0.00      P1   H  
ATOM   2274  HB  THR P 179       2.485 -14.807  30.391  1.00  0.00      P1   H  
ATOM   2275  HG1 THR P 179       0.903 -13.266  30.997  1.00  0.00      P1   H  
ATOM   2276 HG21 THR P 179       4.742 -14.764  31.653  1.00  0.00      P1   H  
ATOM   2277 HG22 THR P 179       4.240 -13.477  32.745  1.00  0.00      P1   H  
ATOM   2278 HG23 THR P 179       3.371 -14.958  32.827  1.00  0.00      P1   H  
ATOM   2279  N   VAL P 180       2.001 -11.481  28.503  1.00  0.00      P1   N  
ATOM   2280  CA  VAL P 180       1.021 -11.216  27.497  1.00  0.00      P1   C  
ATOM   2281  C   VAL P 180       1.714 -10.617  26.274  1.00  0.00      P1   C  
ATOM   2282  O   VAL P 180       2.359  -9.597  26.623  1.00  0.00      P1   O  
ATOM   2283  CB  VAL P 180      -0.001 -10.212  28.049  1.00  0.00      P1   C  
ATOM   2284  CG1 VAL P 180      -1.135  -9.932  27.080  1.00  0.00      P1   C  
ATOM   2285  CG2 VAL P 180      -0.610 -10.695  29.360  1.00  0.00      P1   C  
ATOM   2286  HN  VAL P 180       2.243 -10.620  28.959  1.00  0.00      P1   H  
ATOM   2287  HA  VAL P 180       0.398 -12.057  27.250  1.00  0.00      P1   H  
ATOM   2288  HB  VAL P 180       0.451  -9.247  28.351  1.00  0.00      P1   H  
ATOM   2289 HG11 VAL P 180      -1.622 -10.915  26.899  1.00  0.00      P1   H  
ATOM   2290 HG12 VAL P 180      -1.822  -9.199  27.556  1.00  0.00      P1   H  
ATOM   2291 HG13 VAL P 180      -0.811  -9.462  26.131  1.00  0.00      P1   H  
ATOM   2292 HG21 VAL P 180       0.068 -10.900  30.216  1.00  0.00      P1   H  
ATOM   2293 HG22 VAL P 180      -1.330  -9.925  29.712  1.00  0.00      P1   H  
ATOM   2294 HG23 VAL P 180      -1.102 -11.658  29.108  1.00  0.00      P1   H  
ATOM   2295  N   CYS P 181       1.565 -11.155  25.010  1.00  0.00      P1   N  
ATOM   2296  CA  CYS P 181       2.078 -10.577  23.821  1.00  0.00      P1   C  
ATOM   2297  C   CYS P 181       0.966 -10.177  22.801  1.00  0.00      P1   C  
ATOM   2298  O   CYS P 181       0.476 -11.013  22.118  1.00  0.00      P1   O  
ATOM   2299  CB  CYS P 181       3.068 -11.582  23.079  1.00  0.00      P1   C  
ATOM   2300  SG  CYS P 181       3.803 -10.822  21.686  1.00  0.00      P1   S  
ATOM   2301  HN  CYS P 181       1.075 -12.015  24.990  1.00  0.00      P1   H  
ATOM   2302  HA  CYS P 181       2.636  -9.734  24.083  1.00  0.00      P1   H  
ATOM   2303  HB1 CYS P 181       3.912 -11.840  23.751  1.00  0.00      P1   H  
ATOM   2304  HB2 CYS P 181       2.542 -12.502  22.749  1.00  0.00      P1   H  
ATOM   2305  N   SER P 182       0.665  -8.898  22.733  1.00  0.00      P1   N  
ATOM   2306  CA  SER P 182      -0.249  -8.353  21.704  1.00  0.00      P1   C  
ATOM   2307  C   SER P 182      -0.074  -6.763  21.685  1.00  0.00      P1   C  
ATOM   2308  O   SER P 182       0.601  -6.181  22.488  1.00  0.00      P1   O  
ATOM   2309  CB  SER P 182      -1.790  -8.717  21.931  1.00  0.00      P1   C  
ATOM   2310  OG  SER P 182      -2.150  -8.420  23.311  1.00  0.00      P1   O  
ATOM   2311  HN  SER P 182       1.010  -8.195  23.354  1.00  0.00      P1   H  
ATOM   2312  HA  SER P 182       0.119  -8.600  20.721  1.00  0.00      P1   H  
ATOM   2313  HB1 SER P 182      -2.387  -8.180  21.166  1.00  0.00      P1   H  
ATOM   2314  HB2 SER P 182      -1.828  -9.812  21.793  1.00  0.00      P1   H  
ATOM   2315  HG1 SER P 182      -3.030  -8.779  23.455  1.00  0.00      P1   H  
ATOM   2316  N   ILE P 183      -0.724  -6.044  20.722  1.00  0.00      P1   N  
ATOM   2317  CA  ILE P 183      -1.031  -4.649  20.681  1.00  0.00      P1   C  
ATOM   2318  C   ILE P 183      -1.854  -4.375  21.943  1.00  0.00      P1   C  
ATOM   2319  O   ILE P 183      -2.870  -5.021  22.213  1.00  0.00      P1   O  
ATOM   2320  CB  ILE P 183      -1.869  -4.392  19.382  1.00  0.00      P1   C  
ATOM   2321  CG1 ILE P 183      -0.871  -4.485  18.159  1.00  0.00      P1   C  
ATOM   2322  CG2 ILE P 183      -2.402  -2.986  19.378  1.00  0.00      P1   C  
ATOM   2323  CD1 ILE P 183      -1.447  -4.377  16.740  1.00  0.00      P1   C  
ATOM   2324  HN  ILE P 183      -1.061  -6.674  20.020  1.00  0.00      P1   H  
ATOM   2325  HA  ILE P 183      -0.063  -4.183  20.609  1.00  0.00      P1   H  
ATOM   2326  HB  ILE P 183      -2.671  -5.147  19.281  1.00  0.00      P1   H  
ATOM   2327 HG11 ILE P 183      -0.096  -3.706  18.326  1.00  0.00      P1   H  
ATOM   2328 HG12 ILE P 183      -0.375  -5.441  18.164  1.00  0.00      P1   H  
ATOM   2329 HG21 ILE P 183      -1.501  -2.386  19.626  1.00  0.00      P1   H  
ATOM   2330 HG22 ILE P 183      -2.887  -2.660  18.459  1.00  0.00      P1   H  
ATOM   2331 HG23 ILE P 183      -3.178  -2.755  20.133  1.00  0.00      P1   H  
ATOM   2332  HD1 ILE P 183      -0.615  -4.495  16.014  1.00  0.00      P1   H  
ATOM   2333  HD2 ILE P 183      -2.064  -5.292  16.651  1.00  0.00      P1   H  
ATOM   2334  HD3 ILE P 183      -2.106  -3.538  16.467  1.00  0.00      P1   H  
ATOM   2335  N   SER P 184      -1.397  -3.358  22.654  1.00  0.00      P1   N  
ATOM   2336  CA  SER P 184      -1.999  -2.829  23.920  1.00  0.00      P1   C  
ATOM   2337  C   SER P 184      -2.802  -1.558  23.807  1.00  0.00      P1   C  
ATOM   2338  O   SER P 184      -3.314  -1.241  24.899  1.00  0.00      P1   O  
ATOM   2339  CB  SER P 184      -0.863  -2.668  25.021  1.00  0.00      P1   C  
ATOM   2340  OG  SER P 184       0.133  -1.614  24.727  1.00  0.00      P1   O  
ATOM   2341  HN  SER P 184      -0.621  -2.795  22.390  1.00  0.00      P1   H  
ATOM   2342  HA  SER P 184      -2.673  -3.530  24.368  1.00  0.00      P1   H  
ATOM   2343  HB1 SER P 184      -1.353  -2.505  26.006  1.00  0.00      P1   H  
ATOM   2344  HB2 SER P 184      -0.301  -3.613  25.181  1.00  0.00      P1   H  
ATOM   2345  HG1 SER P 184       0.643  -1.430  25.473  1.00  0.00      P1   H  
ATOM   2346  N   ASN P 185      -3.002  -0.862  22.738  1.00  0.00      P1   N  
ATOM   2347  CA  ASN P 185      -3.507   0.505  22.593  1.00  0.00      P1   C  
ATOM   2348  C   ASN P 185      -4.767   0.594  21.611  1.00  0.00      P1   C  
ATOM   2349  O   ASN P 185      -4.672   0.020  20.485  1.00  0.00      P1   O  
ATOM   2350  CB  ASN P 185      -2.314   1.256  22.030  1.00  0.00      P1   C  
ATOM   2351  CG  ASN P 185      -2.597   2.733  21.968  1.00  0.00      P1   C  
ATOM   2352  ND2 ASN P 185      -2.428   3.550  23.083  1.00  0.00      P1   N  
ATOM   2353  OD1 ASN P 185      -2.997   3.220  20.932  1.00  0.00      P1   O  
ATOM   2354  HN  ASN P 185      -2.773  -1.244  21.862  1.00  0.00      P1   H  
ATOM   2355  HA  ASN P 185      -3.668   0.912  23.551  1.00  0.00      P1   H  
ATOM   2356  HB1 ASN P 185      -1.453   1.130  22.724  1.00  0.00      P1   H  
ATOM   2357  HB2 ASN P 185      -1.971   0.994  21.006  1.00  0.00      P1   H  
ATOM   2358 HD21 ASN P 185      -2.625   4.494  22.851  1.00  0.00      P1   H  
ATOM   2359 HD22 ASN P 185      -2.149   3.093  23.921  1.00  0.00      P1   H  
ATOM   2360  N   PRO P 186      -5.902   1.231  21.935  1.00  0.00      P1   N  
ATOM   2361  CA  PRO P 186      -7.016   1.387  20.994  1.00  0.00      P1   C  
ATOM   2362  C   PRO P 186      -6.806   2.357  19.820  1.00  0.00      P1   C  
ATOM   2363  O   PRO P 186      -7.200   2.057  18.678  1.00  0.00      P1   O  
ATOM   2364  CB  PRO P 186      -8.128   1.652  21.989  1.00  0.00      P1   C  
ATOM   2365  CG  PRO P 186      -7.459   2.614  23.007  1.00  0.00      P1   C  
ATOM   2366  CD  PRO P 186      -6.245   1.823  23.293  1.00  0.00      P1   C  
ATOM   2367  HA  PRO P 186      -7.281   0.473  20.494  1.00  0.00      P1   H  
ATOM   2368  HB1 PRO P 186      -8.385   0.704  22.510  1.00  0.00      P1   H  
ATOM   2369  HB2 PRO P 186      -9.043   2.037  21.524  1.00  0.00      P1   H  
ATOM   2370  HG1 PRO P 186      -7.244   3.609  22.603  1.00  0.00      P1   H  
ATOM   2371  HG2 PRO P 186      -8.013   2.858  23.944  1.00  0.00      P1   H  
ATOM   2372  HD1 PRO P 186      -6.395   0.985  24.011  1.00  0.00      P1   H  
ATOM   2373  HD2 PRO P 186      -5.407   2.434  23.683  1.00  0.00      P1   H  
ATOM   2374  N   ASP P 187      -6.129   3.518  20.063  1.00  0.00      P1   N  
ATOM   2375  CA  ASP P 187      -5.813   4.512  19.034  1.00  0.00      P1   C  
ATOM   2376  C   ASP P 187      -4.793   3.943  18.051  1.00  0.00      P1   C  
ATOM   2377  O   ASP P 187      -4.836   4.377  16.867  1.00  0.00      P1   O  
ATOM   2378  CB  ASP P 187      -5.367   5.818  19.714  1.00  0.00      P1   C  
ATOM   2379  CG  ASP P 187      -6.438   6.351  20.646  1.00  0.00      P1   C  
ATOM   2380  OD1 ASP P 187      -7.598   6.615  20.205  1.00  0.00      P1   O  
ATOM   2381  OD2 ASP P 187      -6.104   6.499  21.874  1.00  0.00      P1   O1-
ATOM   2382  HN  ASP P 187      -5.688   3.658  20.927  1.00  0.00      P1   H  
ATOM   2383  HA  ASP P 187      -6.735   4.704  18.508  1.00  0.00      P1   H  
ATOM   2384  HB1 ASP P 187      -4.484   5.523  20.324  1.00  0.00      P1   H  
ATOM   2385  HB2 ASP P 187      -4.983   6.649  19.091  1.00  0.00      P1   H  
ATOM   2386  N   PHE P 188      -3.950   3.000  18.370  1.00  0.00      P1   N  
ATOM   2387  CA  PHE P 188      -3.174   2.167  17.411  1.00  0.00      P1   C  
ATOM   2388  C   PHE P 188      -3.971   1.400  16.432  1.00  0.00      P1   C  
ATOM   2389  O   PHE P 188      -3.597   1.239  15.264  1.00  0.00      P1   O  
ATOM   2390  CB  PHE P 188      -2.061   1.247  18.150  1.00  0.00      P1   C  
ATOM   2391  CG  PHE P 188      -1.169   0.606  17.082  1.00  0.00      P1   C  
ATOM   2392  CD1 PHE P 188      -0.008   1.327  16.586  1.00  0.00      P1   C  
ATOM   2393  CD2 PHE P 188      -1.406  -0.648  16.456  1.00  0.00      P1   C  
ATOM   2394  CE1 PHE P 188       0.741   0.775  15.529  1.00  0.00      P1   C  
ATOM   2395  CE2 PHE P 188      -0.594  -1.183  15.405  1.00  0.00      P1   C  
ATOM   2396  CZ  PHE P 188       0.458  -0.442  14.914  1.00  0.00      P1   C  
ATOM   2397  HN  PHE P 188      -3.717   2.774  19.319  1.00  0.00      P1   H  
ATOM   2398  HA  PHE P 188      -2.681   2.864  16.762  1.00  0.00      P1   H  
ATOM   2399  HB1 PHE P 188      -1.545   2.001  18.783  1.00  0.00      P1   H  
ATOM   2400  HB2 PHE P 188      -2.548   0.482  18.788  1.00  0.00      P1   H  
ATOM   2401  HD1 PHE P 188       0.228   2.281  17.030  1.00  0.00      P1   H  
ATOM   2402  HD2 PHE P 188      -2.291  -1.176  16.759  1.00  0.00      P1   H  
ATOM   2403  HE1 PHE P 188       1.595   1.335  15.194  1.00  0.00      P1   H  
ATOM   2404  HE2 PHE P 188      -0.910  -2.151  15.056  1.00  0.00      P1   H  
ATOM   2405  HZ  PHE P 188       1.084  -0.714  14.089  1.00  0.00      P1   H  
ATOM   2406  N   VAL P 189      -5.107   0.834  16.878  1.00  0.00      P1   N  
ATOM   2407  CA  VAL P 189      -6.061   0.124  15.971  1.00  0.00      P1   C  
ATOM   2408  C   VAL P 189      -6.688   1.169  15.048  1.00  0.00      P1   C  
ATOM   2409  O   VAL P 189      -6.809   0.855  13.899  1.00  0.00      P1   O  
ATOM   2410  CB  VAL P 189      -7.090  -0.838  16.567  1.00  0.00      P1   C  
ATOM   2411  CG1 VAL P 189      -7.655  -1.770  15.501  1.00  0.00      P1   C  
ATOM   2412  CG2 VAL P 189      -6.300  -1.741  17.596  1.00  0.00      P1   C  
ATOM   2413  HN  VAL P 189      -5.504   0.943  17.774  1.00  0.00      P1   H  
ATOM   2414  HA  VAL P 189      -5.509  -0.581  15.427  1.00  0.00      P1   H  
ATOM   2415  HB  VAL P 189      -7.906  -0.340  17.129  1.00  0.00      P1   H  
ATOM   2416 HG11 VAL P 189      -8.202  -1.178  14.762  1.00  0.00      P1   H  
ATOM   2417 HG12 VAL P 189      -6.869  -2.407  15.034  1.00  0.00      P1   H  
ATOM   2418 HG13 VAL P 189      -8.306  -2.548  15.951  1.00  0.00      P1   H  
ATOM   2419 HG21 VAL P 189      -5.943  -1.222  18.510  1.00  0.00      P1   H  
ATOM   2420 HG22 VAL P 189      -7.034  -2.492  17.937  1.00  0.00      P1   H  
ATOM   2421 HG23 VAL P 189      -5.403  -2.148  17.104  1.00  0.00      P1   H  
ATOM   2422  N   ILE P 190      -6.977   2.438  15.483  1.00  0.00      P1   N  
ATOM   2423  CA  ILE P 190      -7.463   3.517  14.617  1.00  0.00      P1   C  
ATOM   2424  C   ILE P 190      -6.348   3.922  13.622  1.00  0.00      P1   C  
ATOM   2425  O   ILE P 190      -6.619   4.123  12.433  1.00  0.00      P1   O  
ATOM   2426  CB  ILE P 190      -8.035   4.696  15.408  1.00  0.00      P1   C  
ATOM   2427  CG1 ILE P 190      -9.162   4.163  16.360  1.00  0.00      P1   C  
ATOM   2428  CG2 ILE P 190      -8.637   5.833  14.508  1.00  0.00      P1   C  
ATOM   2429  CD1 ILE P 190     -10.385   3.455  15.688  1.00  0.00      P1   C  
ATOM   2430  HN  ILE P 190      -6.804   2.707  16.414  1.00  0.00      P1   H  
ATOM   2431  HA  ILE P 190      -8.205   3.069  13.984  1.00  0.00      P1   H  
ATOM   2432  HB  ILE P 190      -7.271   5.182  16.048  1.00  0.00      P1   H  
ATOM   2433 HG11 ILE P 190      -8.808   3.478  17.124  1.00  0.00      P1   H  
ATOM   2434 HG12 ILE P 190      -9.506   5.043  16.945  1.00  0.00      P1   H  
ATOM   2435 HG21 ILE P 190      -8.973   6.646  15.190  1.00  0.00      P1   H  
ATOM   2436 HG22 ILE P 190      -7.856   6.261  13.852  1.00  0.00      P1   H  
ATOM   2437 HG23 ILE P 190      -9.365   5.342  13.827  1.00  0.00      P1   H  
ATOM   2438  HD1 ILE P 190     -11.011   4.130  15.066  1.00  0.00      P1   H  
ATOM   2439  HD2 ILE P 190     -10.263   2.469  15.185  1.00  0.00      P1   H  
ATOM   2440  HD3 ILE P 190     -11.005   3.137  16.549  1.00  0.00      P1   H  
ATOM   2441  N   TYR P 191      -5.046   4.098  14.096  1.00  0.00      P1   N  
ATOM   2442  CA  TYR P 191      -3.902   4.360  13.139  1.00  0.00      P1   C  
ATOM   2443  C   TYR P 191      -3.698   3.160  12.100  1.00  0.00      P1   C  
ATOM   2444  O   TYR P 191      -3.689   3.454  10.941  1.00  0.00      P1   O  
ATOM   2445  CB  TYR P 191      -2.583   4.403  13.997  1.00  0.00      P1   C  
ATOM   2446  CG  TYR P 191      -1.303   4.622  13.173  1.00  0.00      P1   C  
ATOM   2447  CD1 TYR P 191      -1.313   5.686  12.293  1.00  0.00      P1   C  
ATOM   2448  CD2 TYR P 191      -0.113   3.832  13.331  1.00  0.00      P1   C  
ATOM   2449  CE1 TYR P 191      -0.108   5.981  11.633  1.00  0.00      P1   C  
ATOM   2450  CE2 TYR P 191       1.045   4.174  12.745  1.00  0.00      P1   C  
ATOM   2451  CZ  TYR P 191       1.075   5.285  11.832  1.00  0.00      P1   C  
ATOM   2452  OH  TYR P 191       2.285   5.559  11.165  1.00  0.00      P1   O  
ATOM   2453  HN  TYR P 191      -4.914   4.067  15.082  1.00  0.00      P1   H  
ATOM   2454  HA  TYR P 191      -4.134   5.278  12.628  1.00  0.00      P1   H  
ATOM   2455  HB1 TYR P 191      -2.573   5.179  14.789  1.00  0.00      P1   H  
ATOM   2456  HB2 TYR P 191      -2.364   3.476  14.550  1.00  0.00      P1   H  
ATOM   2457  HD1 TYR P 191      -2.145   6.338  12.061  1.00  0.00      P1   H  
ATOM   2458  HD2 TYR P 191      -0.181   2.946  13.966  1.00  0.00      P1   H  
ATOM   2459  HE1 TYR P 191      -0.339   6.826  11.000  1.00  0.00      P1   H  
ATOM   2460  HE2 TYR P 191       1.925   3.557  12.909  1.00  0.00      P1   H  
ATOM   2461  HH  TYR P 191       3.050   5.130  11.545  1.00  0.00      P1   H  
ATOM   2462  N   SER P 192      -3.578   1.899  12.573  1.00  0.00      P1   N  
ATOM   2463  CA  SER P 192      -3.454   0.780  11.641  1.00  0.00      P1   C  
ATOM   2464  C   SER P 192      -4.688   0.512  10.776  1.00  0.00      P1   C  
ATOM   2465  O   SER P 192      -4.494   0.490   9.557  1.00  0.00      P1   O  
ATOM   2466  CB  SER P 192      -3.100  -0.581  12.238  1.00  0.00      P1   C  
ATOM   2467  OG  SER P 192      -4.039  -0.980  13.242  1.00  0.00      P1   O  
ATOM   2468  HN  SER P 192      -3.592   1.819  13.545  1.00  0.00      P1   H  
ATOM   2469  HA  SER P 192      -2.667   1.028  10.942  1.00  0.00      P1   H  
ATOM   2470  HB1 SER P 192      -3.058  -1.348  11.434  1.00  0.00      P1   H  
ATOM   2471  HB2 SER P 192      -2.105  -0.502  12.726  1.00  0.00      P1   H  
ATOM   2472  HG1 SER P 192      -3.770  -0.442  13.957  1.00  0.00      P1   H  
ATOM   2473  N   SER P 193      -5.876   0.347  11.255  1.00  0.00      P1   N  
ATOM   2474  CA  SER P 193      -7.043   0.135  10.344  1.00  0.00      P1   C  
ATOM   2475  C   SER P 193      -7.510   1.282   9.483  1.00  0.00      P1   C  
ATOM   2476  O   SER P 193      -8.164   1.036   8.489  1.00  0.00      P1   O  
ATOM   2477  CB  SER P 193      -8.321  -0.397  11.118  1.00  0.00      P1   C  
ATOM   2478  OG  SER P 193      -8.963   0.567  12.007  1.00  0.00      P1   O  
ATOM   2479  HN  SER P 193      -6.109   0.322  12.223  1.00  0.00      P1   H  
ATOM   2480  HA  SER P 193      -6.828  -0.716   9.711  1.00  0.00      P1   H  
ATOM   2481  HB1 SER P 193      -8.956  -0.718  10.263  1.00  0.00      P1   H  
ATOM   2482  HB2 SER P 193      -8.039  -1.256  11.721  1.00  0.00      P1   H  
ATOM   2483  HG1 SER P 193      -8.355   0.829  12.701  1.00  0.00      P1   H  
ATOM   2484  N   VAL P 194      -7.229   2.544   9.792  1.00  0.00      P1   N  
ATOM   2485  CA  VAL P 194      -7.405   3.585   8.735  1.00  0.00      P1   C  
ATOM   2486  C   VAL P 194      -6.326   3.368   7.609  1.00  0.00      P1   C  
ATOM   2487  O   VAL P 194      -6.750   3.263   6.415  1.00  0.00      P1   O  
ATOM   2488  CB  VAL P 194      -7.463   5.049   9.291  1.00  0.00      P1   C  
ATOM   2489  CG1 VAL P 194      -7.307   6.110   8.221  1.00  0.00      P1   C  
ATOM   2490  CG2 VAL P 194      -8.781   5.186  10.111  1.00  0.00      P1   C  
ATOM   2491  HN  VAL P 194      -6.861   2.765  10.686  1.00  0.00      P1   H  
ATOM   2492  HA  VAL P 194      -8.330   3.614   8.175  1.00  0.00      P1   H  
ATOM   2493  HB  VAL P 194      -6.624   5.129  10.000  1.00  0.00      P1   H  
ATOM   2494 HG11 VAL P 194      -6.296   6.152   7.754  1.00  0.00      P1   H  
ATOM   2495 HG12 VAL P 194      -8.140   6.046   7.494  1.00  0.00      P1   H  
ATOM   2496 HG13 VAL P 194      -7.449   7.059   8.775  1.00  0.00      P1   H  
ATOM   2497 HG21 VAL P 194      -8.734   4.422  10.901  1.00  0.00      P1   H  
ATOM   2498 HG22 VAL P 194      -8.777   6.198  10.568  1.00  0.00      P1   H  
ATOM   2499 HG23 VAL P 194      -9.670   4.996   9.468  1.00  0.00      P1   H  
ATOM   2500  N   VAL P 195      -5.041   3.337   7.979  1.00  0.00      P1   N  
ATOM   2501  CA  VAL P 195      -4.014   3.352   6.989  1.00  0.00      P1   C  
ATOM   2502  C   VAL P 195      -3.919   2.008   6.289  1.00  0.00      P1   C  
ATOM   2503  O   VAL P 195      -3.762   1.977   5.073  1.00  0.00      P1   O  
ATOM   2504  CB  VAL P 195      -2.656   3.780   7.642  1.00  0.00      P1   C  
ATOM   2505  CG1 VAL P 195      -1.478   3.799   6.606  1.00  0.00      P1   C  
ATOM   2506  CG2 VAL P 195      -2.718   5.237   8.316  1.00  0.00      P1   C  
ATOM   2507  HN  VAL P 195      -4.808   3.293   8.949  1.00  0.00      P1   H  
ATOM   2508  HA  VAL P 195      -4.234   4.109   6.250  1.00  0.00      P1   H  
ATOM   2509  HB  VAL P 195      -2.442   3.075   8.476  1.00  0.00      P1   H  
ATOM   2510 HG11 VAL P 195      -1.700   4.506   5.778  1.00  0.00      P1   H  
ATOM   2511 HG12 VAL P 195      -0.547   4.217   7.019  1.00  0.00      P1   H  
ATOM   2512 HG13 VAL P 195      -1.216   2.797   6.201  1.00  0.00      P1   H  
ATOM   2513 HG21 VAL P 195      -1.730   5.393   8.800  1.00  0.00      P1   H  
ATOM   2514 HG22 VAL P 195      -2.862   5.929   7.459  1.00  0.00      P1   H  
ATOM   2515 HG23 VAL P 195      -3.536   5.256   9.056  1.00  0.00      P1   H  
ATOM   2516  N   SER P 196      -4.048   0.891   6.966  1.00  0.00      P1   N  
ATOM   2517  CA  SER P 196      -4.027  -0.418   6.272  1.00  0.00      P1   C  
ATOM   2518  C   SER P 196      -5.384  -0.919   5.778  1.00  0.00      P1   C  
ATOM   2519  O   SER P 196      -5.420  -2.163   5.483  1.00  0.00      P1   O  
ATOM   2520  CB  SER P 196      -3.570  -1.508   7.279  1.00  0.00      P1   C  
ATOM   2521  OG  SER P 196      -3.352  -2.843   6.809  1.00  0.00      P1   O  
ATOM   2522  HN  SER P 196      -4.164   0.842   7.951  1.00  0.00      P1   H  
ATOM   2523  HA  SER P 196      -3.272  -0.563   5.510  1.00  0.00      P1   H  
ATOM   2524  HB1 SER P 196      -2.730  -1.101   7.874  1.00  0.00      P1   H  
ATOM   2525  HB2 SER P 196      -4.374  -1.651   8.030  1.00  0.00      P1   H  
ATOM   2526  HG1 SER P 196      -4.065  -3.316   6.407  1.00  0.00      P1   H  
ATOM   2527  N   PHE P 197      -6.462  -0.141   5.710  1.00  0.00      P1   N  
ATOM   2528  CA  PHE P 197      -7.760  -0.672   5.230  1.00  0.00      P1   C  
ATOM   2529  C   PHE P 197      -8.725   0.422   4.729  1.00  0.00      P1   C  
ATOM   2530  O   PHE P 197      -8.890   0.383   3.514  1.00  0.00      P1   O  
ATOM   2531  CB  PHE P 197      -8.474  -1.586   6.306  1.00  0.00      P1   C  
ATOM   2532  CG  PHE P 197      -9.496  -2.475   5.822  1.00  0.00      P1   C  
ATOM   2533  CD1 PHE P 197      -9.050  -3.739   5.457  1.00  0.00      P1   C  
ATOM   2534  CD2 PHE P 197     -10.770  -2.137   5.696  1.00  0.00      P1   C  
ATOM   2535  CE1 PHE P 197      -9.887  -4.708   4.925  1.00  0.00      P1   C  
ATOM   2536  CE2 PHE P 197     -11.651  -3.053   5.213  1.00  0.00      P1   C  
ATOM   2537  CZ  PHE P 197     -11.210  -4.309   4.824  1.00  0.00      P1   C  
ATOM   2538  HN  PHE P 197      -6.479   0.806   5.930  1.00  0.00      P1   H  
ATOM   2539  HA  PHE P 197      -7.519  -1.236   4.346  1.00  0.00      P1   H  
ATOM   2540  HB1 PHE P 197      -7.675  -2.129   6.847  1.00  0.00      P1   H  
ATOM   2541  HB2 PHE P 197      -8.922  -1.036   7.130  1.00  0.00      P1   H  
ATOM   2542  HD1 PHE P 197      -8.014  -4.036   5.566  1.00  0.00      P1   H  
ATOM   2543  HD2 PHE P 197     -11.059  -1.135   5.977  1.00  0.00      P1   H  
ATOM   2544  HE1 PHE P 197      -9.587  -5.684   4.599  1.00  0.00      P1   H  
ATOM   2545  HE2 PHE P 197     -12.697  -2.800   5.125  1.00  0.00      P1   H  
ATOM   2546  HZ  PHE P 197     -11.981  -4.923   4.420  1.00  0.00      P1   H  
ATOM   2547  N   TYR P 198      -9.315   1.307   5.507  1.00  0.00      P1   N  
ATOM   2548  CA  TYR P 198     -10.323   2.258   5.005  1.00  0.00      P1   C  
ATOM   2549  C   TYR P 198      -9.747   3.319   4.052  1.00  0.00      P1   C  
ATOM   2550  O   TYR P 198     -10.422   3.642   3.072  1.00  0.00      P1   O  
ATOM   2551  CB  TYR P 198     -11.099   3.092   6.087  1.00  0.00      P1   C  
ATOM   2552  CG  TYR P 198     -11.666   2.070   7.018  1.00  0.00      P1   C  
ATOM   2553  CD1 TYR P 198     -12.635   1.146   6.652  1.00  0.00      P1   C  
ATOM   2554  CD2 TYR P 198     -11.161   2.074   8.326  1.00  0.00      P1   C  
ATOM   2555  CE1 TYR P 198     -13.114   0.161   7.591  1.00  0.00      P1   C  
ATOM   2556  CE2 TYR P 198     -11.618   1.151   9.256  1.00  0.00      P1   C  
ATOM   2557  CZ  TYR P 198     -12.548   0.165   8.864  1.00  0.00      P1   C  
ATOM   2558  OH  TYR P 198     -13.184  -0.719   9.749  1.00  0.00      P1   O  
ATOM   2559  HN  TYR P 198      -9.027   1.292   6.447  1.00  0.00      P1   H  
ATOM   2560  HA  TYR P 198     -11.007   1.643   4.440  1.00  0.00      P1   H  
ATOM   2561  HB1 TYR P 198     -10.379   3.801   6.552  1.00  0.00      P1   H  
ATOM   2562  HB2 TYR P 198     -11.929   3.749   5.752  1.00  0.00      P1   H  
ATOM   2563  HD1 TYR P 198     -13.031   1.150   5.643  1.00  0.00      P1   H  
ATOM   2564  HD2 TYR P 198     -10.419   2.737   8.748  1.00  0.00      P1   H  
ATOM   2565  HE1 TYR P 198     -13.883  -0.533   7.295  1.00  0.00      P1   H  
ATOM   2566  HE2 TYR P 198     -11.312   1.118  10.304  1.00  0.00      P1   H  
ATOM   2567  HH  TYR P 198     -12.525  -0.916  10.423  1.00  0.00      P1   H  
ATOM   2568  N   LEU P 199      -8.561   3.839   4.294  1.00  0.00      P1   N  
ATOM   2569  CA  LEU P 199      -7.865   4.639   3.341  1.00  0.00      P1   C  
ATOM   2570  C   LEU P 199      -7.502   3.925   2.031  1.00  0.00      P1   C  
ATOM   2571  O   LEU P 199      -8.130   4.429   1.113  1.00  0.00      P1   O  
ATOM   2572  CB  LEU P 199      -6.668   5.355   3.939  1.00  0.00      P1   C  
ATOM   2573  CG  LEU P 199      -5.920   6.434   3.112  1.00  0.00      P1   C  
ATOM   2574  CD1 LEU P 199      -6.843   7.597   2.510  1.00  0.00      P1   C  
ATOM   2575  CD2 LEU P 199      -4.769   6.927   3.952  1.00  0.00      P1   C  
ATOM   2576  HN  LEU P 199      -8.147   3.669   5.184  1.00  0.00      P1   H  
ATOM   2577  HA  LEU P 199      -8.525   5.453   3.134  1.00  0.00      P1   H  
ATOM   2578  HB1 LEU P 199      -7.066   5.989   4.758  1.00  0.00      P1   H  
ATOM   2579  HB2 LEU P 199      -5.951   4.602   4.303  1.00  0.00      P1   H  
ATOM   2580  HG  LEU P 199      -5.484   5.855   2.276  1.00  0.00      P1   H  
ATOM   2581 HD11 LEU P 199      -7.371   8.022   3.390  1.00  0.00      P1   H  
ATOM   2582 HD12 LEU P 199      -6.132   8.216   1.929  1.00  0.00      P1   H  
ATOM   2583 HD13 LEU P 199      -7.605   7.154   1.839  1.00  0.00      P1   H  
ATOM   2584 HD21 LEU P 199      -5.073   7.357   4.928  1.00  0.00      P1   H  
ATOM   2585 HD22 LEU P 199      -4.152   6.028   4.157  1.00  0.00      P1   H  
ATOM   2586 HD23 LEU P 199      -4.166   7.719   3.460  1.00  0.00      P1   H  
ATOM   2587  N   PRO P 200      -6.740   2.918   1.821  1.00  0.00      P1   N  
ATOM   2588  CA  PRO P 200      -6.477   2.237   0.558  1.00  0.00      P1   C  
ATOM   2589  C   PRO P 200      -7.731   1.616  -0.048  1.00  0.00      P1   C  
ATOM   2590  O   PRO P 200      -7.695   1.679  -1.280  1.00  0.00      P1   O  
ATOM   2591  CB  PRO P 200      -5.341   1.210   0.911  1.00  0.00      P1   C  
ATOM   2592  CG  PRO P 200      -5.768   0.848   2.283  1.00  0.00      P1   C  
ATOM   2593  CD  PRO P 200      -5.979   2.217   2.855  1.00  0.00      P1   C  
ATOM   2594  HA  PRO P 200      -6.127   2.946  -0.177  1.00  0.00      P1   H  
ATOM   2595  HB1 PRO P 200      -4.324   1.666   0.975  1.00  0.00      P1   H  
ATOM   2596  HB2 PRO P 200      -5.160   0.373   0.229  1.00  0.00      P1   H  
ATOM   2597  HG1 PRO P 200      -5.057   0.231   2.880  1.00  0.00      P1   H  
ATOM   2598  HG2 PRO P 200      -6.609   0.121   2.238  1.00  0.00      P1   H  
ATOM   2599  HD1 PRO P 200      -5.070   2.844   2.979  1.00  0.00      P1   H  
ATOM   2600  HD2 PRO P 200      -6.427   2.221   3.868  1.00  0.00      P1   H  
ATOM   2601  N   PHE P 201      -8.823   1.210   0.728  1.00  0.00      P1   N  
ATOM   2602  CA  PHE P 201     -10.047   0.913   0.090  1.00  0.00      P1   C  
ATOM   2603  C   PHE P 201     -10.745   2.102  -0.670  1.00  0.00      P1   C  
ATOM   2604  O   PHE P 201     -11.144   1.954  -1.862  1.00  0.00      P1   O  
ATOM   2605  CB  PHE P 201     -11.002   0.154   1.027  1.00  0.00      P1   C  
ATOM   2606  CG  PHE P 201     -12.251  -0.467   0.493  1.00  0.00      P1   C  
ATOM   2607  CD1 PHE P 201     -12.395  -0.814  -0.788  1.00  0.00      P1   C  
ATOM   2608  CD2 PHE P 201     -13.201  -0.872   1.495  1.00  0.00      P1   C  
ATOM   2609  CE1 PHE P 201     -13.486  -1.627  -1.189  1.00  0.00      P1   C  
ATOM   2610  CE2 PHE P 201     -14.277  -1.722   1.106  1.00  0.00      P1   C  
ATOM   2611  CZ  PHE P 201     -14.431  -2.125  -0.267  1.00  0.00      P1   C  
ATOM   2612  HN  PHE P 201      -8.767   1.072   1.718  1.00  0.00      P1   H  
ATOM   2613  HA  PHE P 201      -9.799   0.272  -0.733  1.00  0.00      P1   H  
ATOM   2614  HB1 PHE P 201     -10.436  -0.591   1.624  1.00  0.00      P1   H  
ATOM   2615  HB2 PHE P 201     -11.349   0.923   1.745  1.00  0.00      P1   H  
ATOM   2616  HD1 PHE P 201     -11.744  -0.592  -1.605  1.00  0.00      P1   H  
ATOM   2617  HD2 PHE P 201     -12.994  -0.534   2.506  1.00  0.00      P1   H  
ATOM   2618  HE1 PHE P 201     -13.654  -1.954  -2.200  1.00  0.00      P1   H  
ATOM   2619  HE2 PHE P 201     -14.994  -2.135   1.795  1.00  0.00      P1   H  
ATOM   2620  HZ  PHE P 201     -15.197  -2.818  -0.594  1.00  0.00      P1   H  
ATOM   2621  N   GLY P 202     -10.883   3.221  -0.024  1.00  0.00      P1   N  
ATOM   2622  CA  GLY P 202     -11.479   4.382  -0.766  1.00  0.00      P1   C  
ATOM   2623  C   GLY P 202     -10.793   5.026  -1.968  1.00  0.00      P1   C  
ATOM   2624  O   GLY P 202     -11.523   5.514  -2.817  1.00  0.00      P1   O  
ATOM   2625  HN  GLY P 202     -10.592   3.366   0.908  1.00  0.00      P1   H  
ATOM   2626  HA1 GLY P 202     -11.655   5.114   0.009  1.00  0.00      P1   H  
ATOM   2627  HA2 GLY P 202     -12.461   4.126  -1.145  1.00  0.00      P1   H  
ATOM   2628  N   VAL P 203      -9.467   4.988  -2.072  1.00  0.00      P1   N  
ATOM   2629  CA  VAL P 203      -8.735   5.440  -3.211  1.00  0.00      P1   C  
ATOM   2630  C   VAL P 203      -8.795   4.395  -4.285  1.00  0.00      P1   C  
ATOM   2631  O   VAL P 203      -9.031   4.747  -5.442  1.00  0.00      P1   O  
ATOM   2632  CB  VAL P 203      -7.299   5.847  -2.967  1.00  0.00      P1   C  
ATOM   2633  CG1 VAL P 203      -6.800   6.739  -4.117  1.00  0.00      P1   C  
ATOM   2634  CG2 VAL P 203      -7.123   6.615  -1.614  1.00  0.00      P1   C  
ATOM   2635  HN  VAL P 203      -9.005   4.559  -1.319  1.00  0.00      P1   H  
ATOM   2636  HA  VAL P 203      -9.182   6.333  -3.610  1.00  0.00      P1   H  
ATOM   2637  HB  VAL P 203      -6.707   4.913  -2.881  1.00  0.00      P1   H  
ATOM   2638 HG11 VAL P 203      -7.381   7.691  -4.117  1.00  0.00      P1   H  
ATOM   2639 HG12 VAL P 203      -5.740   7.001  -3.909  1.00  0.00      P1   H  
ATOM   2640 HG13 VAL P 203      -6.862   6.239  -5.096  1.00  0.00      P1   H  
ATOM   2641 HG21 VAL P 203      -6.118   7.082  -1.544  1.00  0.00      P1   H  
ATOM   2642 HG22 VAL P 203      -7.806   7.485  -1.510  1.00  0.00      P1   H  
ATOM   2643 HG23 VAL P 203      -7.178   5.932  -0.804  1.00  0.00      P1   H  
ATOM   2644  N   THR P 204      -8.638   3.088  -3.968  1.00  0.00      P1   N  
ATOM   2645  CA  THR P 204      -8.722   1.944  -4.976  1.00  0.00      P1   C  
ATOM   2646  C   THR P 204     -10.115   1.816  -5.607  1.00  0.00      P1   C  
ATOM   2647  O   THR P 204     -10.105   1.412  -6.800  1.00  0.00      P1   O  
ATOM   2648  CB  THR P 204      -8.218   0.520  -4.607  1.00  0.00      P1   C  
ATOM   2649  CG2 THR P 204      -6.680   0.508  -4.606  1.00  0.00      P1   C  
ATOM   2650  OG1 THR P 204      -8.688   0.057  -3.363  1.00  0.00      P1   O  
ATOM   2651  HN  THR P 204      -8.509   2.764  -3.061  1.00  0.00      P1   H  
ATOM   2652  HA  THR P 204      -8.068   2.261  -5.766  1.00  0.00      P1   H  
ATOM   2653  HB  THR P 204      -8.574  -0.226  -5.351  1.00  0.00      P1   H  
ATOM   2654  HG1 THR P 204      -8.277   0.515  -2.646  1.00  0.00      P1   H  
ATOM   2655 HG21 THR P 204      -6.247   1.212  -3.873  1.00  0.00      P1   H  
ATOM   2656 HG22 THR P 204      -6.519  -0.545  -4.291  1.00  0.00      P1   H  
ATOM   2657 HG23 THR P 204      -6.266   0.790  -5.601  1.00  0.00      P1   H  
ATOM   2658  N   VAL P 205     -11.196   2.103  -4.897  1.00  0.00      P1   N  
ATOM   2659  CA  VAL P 205     -12.502   2.119  -5.668  1.00  0.00      P1   C  
ATOM   2660  C   VAL P 205     -12.584   3.236  -6.821  1.00  0.00      P1   C  
ATOM   2661  O   VAL P 205     -13.148   2.832  -7.861  1.00  0.00      P1   O  
ATOM   2662  CB  VAL P 205     -13.668   2.295  -4.662  1.00  0.00      P1   C  
ATOM   2663  CG1 VAL P 205     -15.043   2.529  -5.402  1.00  0.00      P1   C  
ATOM   2664  CG2 VAL P 205     -13.743   0.961  -3.860  1.00  0.00      P1   C  
ATOM   2665  HN  VAL P 205     -11.275   2.322  -3.936  1.00  0.00      P1   H  
ATOM   2666  HA  VAL P 205     -12.686   1.200  -6.203  1.00  0.00      P1   H  
ATOM   2667  HB  VAL P 205     -13.531   3.191  -4.020  1.00  0.00      P1   H  
ATOM   2668 HG11 VAL P 205     -15.912   2.485  -4.717  1.00  0.00      P1   H  
ATOM   2669 HG12 VAL P 205     -15.229   3.452  -5.999  1.00  0.00      P1   H  
ATOM   2670 HG13 VAL P 205     -15.099   1.695  -6.129  1.00  0.00      P1   H  
ATOM   2671 HG21 VAL P 205     -14.637   1.045  -3.208  1.00  0.00      P1   H  
ATOM   2672 HG22 VAL P 205     -14.020   0.104  -4.512  1.00  0.00      P1   H  
ATOM   2673 HG23 VAL P 205     -12.909   0.575  -3.238  1.00  0.00      P1   H  
ATOM   2674  N   LEU P 206     -12.122   4.460  -6.551  1.00  0.00      P1   N  
ATOM   2675  CA  LEU P 206     -12.098   5.501  -7.529  1.00  0.00      P1   C  
ATOM   2676  C   LEU P 206     -11.331   5.147  -8.839  1.00  0.00      P1   C  
ATOM   2677  O   LEU P 206     -11.720   5.461  -9.959  1.00  0.00      P1   O  
ATOM   2678  CB  LEU P 206     -11.634   6.893  -7.095  1.00  0.00      P1   C  
ATOM   2679  CG  LEU P 206     -12.427   7.594  -6.040  1.00  0.00      P1   C  
ATOM   2680  CD1 LEU P 206     -11.857   8.961  -5.722  1.00  0.00      P1   C  
ATOM   2681  CD2 LEU P 206     -13.905   7.763  -6.395  1.00  0.00      P1   C  
ATOM   2682  HN  LEU P 206     -11.710   4.752  -5.688  1.00  0.00      P1   H  
ATOM   2683  HA  LEU P 206     -13.079   5.589  -7.974  1.00  0.00      P1   H  
ATOM   2684  HB1 LEU P 206     -10.577   6.800  -6.763  1.00  0.00      P1   H  
ATOM   2685  HB2 LEU P 206     -11.542   7.569  -7.973  1.00  0.00      P1   H  
ATOM   2686  HG  LEU P 206     -12.404   7.006  -5.100  1.00  0.00      P1   H  
ATOM   2687 HD11 LEU P 206     -12.331   9.447  -4.844  1.00  0.00      P1   H  
ATOM   2688 HD12 LEU P 206     -10.799   8.769  -5.451  1.00  0.00      P1   H  
ATOM   2689 HD13 LEU P 206     -11.923   9.549  -6.664  1.00  0.00      P1   H  
ATOM   2690 HD21 LEU P 206     -14.298   8.158  -5.436  1.00  0.00      P1   H  
ATOM   2691 HD22 LEU P 206     -13.964   8.378  -7.320  1.00  0.00      P1   H  
ATOM   2692 HD23 LEU P 206     -14.471   6.820  -6.546  1.00  0.00      P1   H  
ATOM   2693  N   VAL P 207     -10.219   4.421  -8.671  1.00  0.00      P1   N  
ATOM   2694  CA  VAL P 207      -9.342   3.789  -9.722  1.00  0.00      P1   C  
ATOM   2695  C   VAL P 207     -10.138   2.839 -10.623  1.00  0.00      P1   C  
ATOM   2696  O   VAL P 207     -10.105   3.157 -11.807  1.00  0.00      P1   O  
ATOM   2697  CB  VAL P 207      -8.042   3.075  -9.304  1.00  0.00      P1   C  
ATOM   2698  CG1 VAL P 207      -7.137   2.556 -10.437  1.00  0.00      P1   C  
ATOM   2699  CG2 VAL P 207      -7.038   3.924  -8.473  1.00  0.00      P1   C  
ATOM   2700  HN  VAL P 207      -9.868   4.168  -7.812  1.00  0.00      P1   H  
ATOM   2701  HA  VAL P 207      -8.943   4.620 -10.288  1.00  0.00      P1   H  
ATOM   2702  HB  VAL P 207      -8.302   2.215  -8.659  1.00  0.00      P1   H  
ATOM   2703 HG11 VAL P 207      -6.776   3.422 -10.982  1.00  0.00      P1   H  
ATOM   2704 HG12 VAL P 207      -6.274   1.967 -10.169  1.00  0.00      P1   H  
ATOM   2705 HG13 VAL P 207      -7.603   1.781 -11.081  1.00  0.00      P1   H  
ATOM   2706 HG21 VAL P 207      -7.596   4.169  -7.593  1.00  0.00      P1   H  
ATOM   2707 HG22 VAL P 207      -6.120   3.398  -8.120  1.00  0.00      P1   H  
ATOM   2708 HG23 VAL P 207      -6.895   4.941  -8.902  1.00  0.00      P1   H  
ATOM   2709  N   TYR P 208     -10.758   1.780 -10.089  1.00  0.00      P1   N  
ATOM   2710  CA  TYR P 208     -11.447   0.811 -10.862  1.00  0.00      P1   C  
ATOM   2711  C   TYR P 208     -12.805   1.234 -11.337  1.00  0.00      P1   C  
ATOM   2712  O   TYR P 208     -13.234   0.705 -12.391  1.00  0.00      P1   O  
ATOM   2713  CB  TYR P 208     -11.682  -0.569 -10.179  1.00  0.00      P1   C  
ATOM   2714  CG  TYR P 208     -10.256  -1.145  -9.941  1.00  0.00      P1   C  
ATOM   2715  CD1 TYR P 208      -9.674  -1.661 -11.134  1.00  0.00      P1   C  
ATOM   2716  CD2 TYR P 208      -9.523  -1.248  -8.750  1.00  0.00      P1   C  
ATOM   2717  CE1 TYR P 208      -8.353  -2.017 -11.192  1.00  0.00      P1   C  
ATOM   2718  CE2 TYR P 208      -8.252  -1.721  -8.729  1.00  0.00      P1   C  
ATOM   2719  CZ  TYR P 208      -7.658  -2.097  -9.908  1.00  0.00      P1   C  
ATOM   2720  OH  TYR P 208      -6.372  -2.596  -9.936  1.00  0.00      P1   O  
ATOM   2721  HN  TYR P 208     -10.793   1.728  -9.107  1.00  0.00      P1   H  
ATOM   2722  HA  TYR P 208     -10.914   0.699 -11.737  1.00  0.00      P1   H  
ATOM   2723  HB1 TYR P 208     -12.279  -0.291  -9.287  1.00  0.00      P1   H  
ATOM   2724  HB2 TYR P 208     -12.277  -1.267 -10.804  1.00  0.00      P1   H  
ATOM   2725  HD1 TYR P 208     -10.212  -1.722 -12.094  1.00  0.00      P1   H  
ATOM   2726  HD2 TYR P 208     -10.100  -0.968  -7.886  1.00  0.00      P1   H  
ATOM   2727  HE1 TYR P 208      -7.902  -2.201 -12.152  1.00  0.00      P1   H  
ATOM   2728  HE2 TYR P 208      -7.670  -1.841  -7.821  1.00  0.00      P1   H  
ATOM   2729  HH  TYR P 208      -5.866  -2.177  -9.293  1.00  0.00      P1   H  
ATOM   2730  N   ALA P 209     -13.504   2.164 -10.656  1.00  0.00      P1   N  
ATOM   2731  CA  ALA P 209     -14.703   2.919 -11.109  1.00  0.00      P1   C  
ATOM   2732  C   ALA P 209     -14.390   3.595 -12.393  1.00  0.00      P1   C  
ATOM   2733  O   ALA P 209     -15.169   3.531 -13.292  1.00  0.00      P1   O  
ATOM   2734  CB  ALA P 209     -15.172   3.979 -10.037  1.00  0.00      P1   C  
ATOM   2735  HN  ALA P 209     -13.281   2.418  -9.715  1.00  0.00      P1   H  
ATOM   2736  HA  ALA P 209     -15.488   2.216 -11.347  1.00  0.00      P1   H  
ATOM   2737  HB1 ALA P 209     -16.091   4.526 -10.323  1.00  0.00      P1   H  
ATOM   2738  HB2 ALA P 209     -15.413   3.489  -9.070  1.00  0.00      P1   H  
ATOM   2739  HB3 ALA P 209     -14.353   4.721  -9.907  1.00  0.00      P1   H  
ATOM   2740  N   ARG P 210     -13.314   4.317 -12.555  1.00  0.00      P1   N  
ATOM   2741  CA  ARG P 210     -12.973   4.973 -13.893  1.00  0.00      P1   C  
ATOM   2742  C   ARG P 210     -12.667   3.941 -15.081  1.00  0.00      P1   C  
ATOM   2743  O   ARG P 210     -13.039   4.112 -16.236  1.00  0.00      P1   O  
ATOM   2744  CB  ARG P 210     -11.803   5.916 -13.565  1.00  0.00      P1   C  
ATOM   2745  CG  ARG P 210     -11.285   6.915 -14.636  1.00  0.00      P1   C  
ATOM   2746  CD  ARG P 210     -12.024   8.156 -14.972  1.00  0.00      P1   C  
ATOM   2747  NE  ARG P 210     -13.241   7.930 -15.872  1.00  0.00      P1   N  
ATOM   2748  CZ  ARG P 210     -13.161   7.871 -17.171  1.00  0.00      P1   C  
ATOM   2749  NH1 ARG P 210     -11.995   7.725 -17.891  1.00  0.00      P1   N1+
ATOM   2750  NH2 ARG P 210     -14.278   7.984 -17.855  1.00  0.00      P1   N  
ATOM   2751  HN  ARG P 210     -12.688   4.419 -11.785  1.00  0.00      P1   H  
ATOM   2752  HA  ARG P 210     -13.806   5.534 -14.284  1.00  0.00      P1   H  
ATOM   2753  HB1 ARG P 210     -12.064   6.536 -12.677  1.00  0.00      P1   H  
ATOM   2754  HB2 ARG P 210     -10.947   5.230 -13.382  1.00  0.00      P1   H  
ATOM   2755  HG1 ARG P 210     -10.332   7.241 -14.195  1.00  0.00      P1   H  
ATOM   2756  HG2 ARG P 210     -10.913   6.446 -15.568  1.00  0.00      P1   H  
ATOM   2757  HD1 ARG P 210     -12.347   8.725 -14.079  1.00  0.00      P1   H  
ATOM   2758  HD2 ARG P 210     -11.414   8.881 -15.558  1.00  0.00      P1   H  
ATOM   2759  HE  ARG P 210     -14.151   7.890 -15.465  1.00  0.00      P1   H  
ATOM   2760 HH11 ARG P 210     -12.242   7.721 -18.864  1.00  0.00      P1   H  
ATOM   2761 HH12 ARG P 210     -11.093   7.650 -17.562  1.00  0.00      P1   H  
ATOM   2762 HH21 ARG P 210     -14.213   7.873 -18.844  1.00  0.00      P1   H  
ATOM   2763 HH22 ARG P 210     -15.101   8.186 -17.333  1.00  0.00      P1   H  
ATOM   2764  N   ILE P 211     -11.970   2.849 -14.713  1.00  0.00      P1   N  
ATOM   2765  CA  ILE P 211     -11.650   1.581 -15.499  1.00  0.00      P1   C  
ATOM   2766  C   ILE P 211     -12.989   1.014 -15.996  1.00  0.00      P1   C  
ATOM   2767  O   ILE P 211     -13.005   0.627 -17.188  1.00  0.00      P1   O  
ATOM   2768  CB  ILE P 211     -10.747   0.549 -14.889  1.00  0.00      P1   C  
ATOM   2769  CG1 ILE P 211      -9.335   1.238 -14.734  1.00  0.00      P1   C  
ATOM   2770  CG2 ILE P 211     -10.637  -0.849 -15.726  1.00  0.00      P1   C  
ATOM   2771  CD1 ILE P 211      -8.388   0.527 -13.831  1.00  0.00      P1   C  
ATOM   2772  HN  ILE P 211     -11.586   2.812 -13.801  1.00  0.00      P1   H  
ATOM   2773  HA  ILE P 211     -11.134   1.818 -16.371  1.00  0.00      P1   H  
ATOM   2774  HB  ILE P 211     -11.125   0.279 -13.936  1.00  0.00      P1   H  
ATOM   2775 HG11 ILE P 211      -8.983   1.415 -15.770  1.00  0.00      P1   H  
ATOM   2776 HG12 ILE P 211      -9.430   2.231 -14.282  1.00  0.00      P1   H  
ATOM   2777 HG21 ILE P 211      -9.824  -1.503 -15.355  1.00  0.00      P1   H  
ATOM   2778 HG22 ILE P 211     -11.613  -1.380 -15.718  1.00  0.00      P1   H  
ATOM   2779 HG23 ILE P 211     -10.501  -0.661 -16.749  1.00  0.00      P1   H  
ATOM   2780  HD1 ILE P 211      -7.423   1.010 -13.669  1.00  0.00      P1   H  
ATOM   2781  HD2 ILE P 211      -8.823   0.420 -12.822  1.00  0.00      P1   H  
ATOM   2782  HD3 ILE P 211      -8.069  -0.421 -14.294  1.00  0.00      P1   H  
ATOM   2783  N   TYR P 212     -14.014   0.873 -15.132  1.00  0.00      P1   N  
ATOM   2784  CA  TYR P 212     -15.316   0.480 -15.706  1.00  0.00      P1   C  
ATOM   2785  C   TYR P 212     -15.925   1.543 -16.689  1.00  0.00      P1   C  
ATOM   2786  O   TYR P 212     -16.457   1.079 -17.670  1.00  0.00      P1   O  
ATOM   2787  CB  TYR P 212     -16.293   0.360 -14.454  1.00  0.00      P1   C  
ATOM   2788  CG  TYR P 212     -17.776   0.016 -14.786  1.00  0.00      P1   C  
ATOM   2789  CD1 TYR P 212     -17.951  -1.192 -15.411  1.00  0.00      P1   C  
ATOM   2790  CD2 TYR P 212     -18.940   0.839 -14.472  1.00  0.00      P1   C  
ATOM   2791  CE1 TYR P 212     -19.293  -1.672 -15.719  1.00  0.00      P1   C  
ATOM   2792  CE2 TYR P 212     -20.216   0.349 -14.792  1.00  0.00      P1   C  
ATOM   2793  CZ  TYR P 212     -20.431  -0.922 -15.415  1.00  0.00      P1   C  
ATOM   2794  OH  TYR P 212     -21.824  -1.328 -15.618  1.00  0.00      P1   O  
ATOM   2795  HN  TYR P 212     -13.886   1.048 -14.156  1.00  0.00      P1   H  
ATOM   2796  HA  TYR P 212     -15.273  -0.474 -16.205  1.00  0.00      P1   H  
ATOM   2797  HB1 TYR P 212     -15.962  -0.449 -13.764  1.00  0.00      P1   H  
ATOM   2798  HB2 TYR P 212     -16.423   1.325 -13.976  1.00  0.00      P1   H  
ATOM   2799  HD1 TYR P 212     -17.102  -1.807 -15.669  1.00  0.00      P1   H  
ATOM   2800  HD2 TYR P 212     -18.828   1.801 -13.996  1.00  0.00      P1   H  
ATOM   2801  HE1 TYR P 212     -19.348  -2.646 -16.185  1.00  0.00      P1   H  
ATOM   2802  HE2 TYR P 212     -21.114   0.907 -14.579  1.00  0.00      P1   H  
ATOM   2803  HH  TYR P 212     -21.859  -2.220 -15.974  1.00  0.00      P1   H  
ATOM   2804  N   VAL P 213     -15.772   2.900 -16.470  1.00  0.00      P1   N  
ATOM   2805  CA  VAL P 213     -16.320   3.895 -17.419  1.00  0.00      P1   C  
ATOM   2806  C   VAL P 213     -15.621   3.974 -18.845  1.00  0.00      P1   C  
ATOM   2807  O   VAL P 213     -16.363   4.106 -19.808  1.00  0.00      P1   O  
ATOM   2808  CB  VAL P 213     -16.500   5.262 -16.780  1.00  0.00      P1   C  
ATOM   2809  CG1 VAL P 213     -17.160   6.295 -17.765  1.00  0.00      P1   C  
ATOM   2810  CG2 VAL P 213     -17.459   5.150 -15.549  1.00  0.00      P1   C  
ATOM   2811  HN  VAL P 213     -15.316   3.185 -15.638  1.00  0.00      P1   H  
ATOM   2812  HA  VAL P 213     -17.262   3.567 -17.605  1.00  0.00      P1   H  
ATOM   2813  HB  VAL P 213     -15.504   5.710 -16.596  1.00  0.00      P1   H  
ATOM   2814 HG11 VAL P 213     -18.145   5.940 -18.135  1.00  0.00      P1   H  
ATOM   2815 HG12 VAL P 213     -17.255   7.302 -17.309  1.00  0.00      P1   H  
ATOM   2816 HG13 VAL P 213     -16.548   6.595 -18.643  1.00  0.00      P1   H  
ATOM   2817 HG21 VAL P 213     -18.448   4.728 -15.836  1.00  0.00      P1   H  
ATOM   2818 HG22 VAL P 213     -17.139   4.518 -14.723  1.00  0.00      P1   H  
ATOM   2819 HG23 VAL P 213     -17.620   6.171 -15.138  1.00  0.00      P1   H  
ATOM   2820  N   VAL P 214     -14.311   4.035 -18.963  1.00  0.00      P1   N  
ATOM   2821  CA  VAL P 214     -13.567   4.039 -20.231  1.00  0.00      P1   C  
ATOM   2822  C   VAL P 214     -13.882   2.830 -21.086  1.00  0.00      P1   C  
ATOM   2823  O   VAL P 214     -13.977   3.028 -22.298  1.00  0.00      P1   O  
ATOM   2824  CB  VAL P 214     -12.017   4.214 -19.950  1.00  0.00      P1   C  
ATOM   2825  CG1 VAL P 214     -11.371   3.028 -19.206  1.00  0.00      P1   C  
ATOM   2826  CG2 VAL P 214     -11.305   4.374 -21.316  1.00  0.00      P1   C  
ATOM   2827  HN  VAL P 214     -13.758   4.129 -18.156  1.00  0.00      P1   H  
ATOM   2828  HA  VAL P 214     -14.026   4.843 -20.787  1.00  0.00      P1   H  
ATOM   2829  HB  VAL P 214     -11.851   5.146 -19.364  1.00  0.00      P1   H  
ATOM   2830 HG11 VAL P 214     -11.852   2.820 -18.263  1.00  0.00      P1   H  
ATOM   2831 HG12 VAL P 214     -11.442   2.187 -19.882  1.00  0.00      P1   H  
ATOM   2832 HG13 VAL P 214     -10.315   3.056 -19.016  1.00  0.00      P1   H  
ATOM   2833 HG21 VAL P 214     -10.264   4.665 -21.066  1.00  0.00      P1   H  
ATOM   2834 HG22 VAL P 214     -11.282   3.410 -21.865  1.00  0.00      P1   H  
ATOM   2835 HG23 VAL P 214     -11.816   5.183 -21.879  1.00  0.00      P1   H  
ATOM   2836  N   LEU P 215     -13.977   1.638 -20.472  1.00  0.00      P1   N  
ATOM   2837  CA  LEU P 215     -14.348   0.461 -21.220  1.00  0.00      P1   C  
ATOM   2838  C   LEU P 215     -15.838   0.296 -21.405  1.00  0.00      P1   C  
ATOM   2839  O   LEU P 215     -16.176  -0.544 -22.259  1.00  0.00      P1   O  
ATOM   2840  CB  LEU P 215     -13.793  -0.806 -20.461  1.00  0.00      P1   C  
ATOM   2841  CG  LEU P 215     -12.259  -1.008 -20.426  1.00  0.00      P1   C  
ATOM   2842  CD1 LEU P 215     -11.797  -2.156 -19.484  1.00  0.00      P1   C  
ATOM   2843  CD2 LEU P 215     -11.767  -1.491 -21.861  1.00  0.00      P1   C  
ATOM   2844  HN  LEU P 215     -13.835   1.502 -19.492  1.00  0.00      P1   H  
ATOM   2845  HA  LEU P 215     -13.914   0.424 -22.180  1.00  0.00      P1   H  
ATOM   2846  HB1 LEU P 215     -14.183  -0.784 -19.419  1.00  0.00      P1   H  
ATOM   2847  HB2 LEU P 215     -14.164  -1.735 -20.933  1.00  0.00      P1   H  
ATOM   2848  HG  LEU P 215     -11.797  -0.065 -20.164  1.00  0.00      P1   H  
ATOM   2849 HD11 LEU P 215     -12.105  -1.822 -18.467  1.00  0.00      P1   H  
ATOM   2850 HD12 LEU P 215     -12.260  -3.130 -19.736  1.00  0.00      P1   H  
ATOM   2851 HD13 LEU P 215     -10.699  -2.298 -19.569  1.00  0.00      P1   H  
ATOM   2852 HD21 LEU P 215     -10.675  -1.673 -21.806  1.00  0.00      P1   H  
ATOM   2853 HD22 LEU P 215     -12.292  -2.413 -22.195  1.00  0.00      P1   H  
ATOM   2854 HD23 LEU P 215     -11.941  -0.690 -22.582  1.00  0.00      P1   H  
ATOM   2855  N   LYS P 216     -16.737   1.020 -20.778  1.00  0.00      P1   N  
ATOM   2856  CA  LYS P 216     -18.141   1.298 -21.229  1.00  0.00      P1   C  
ATOM   2857  C   LYS P 216     -18.319   2.267 -22.368  1.00  0.00      P1   C  
ATOM   2858  O   LYS P 216     -19.360   2.268 -23.056  1.00  0.00      P1   O  
ATOM   2859  CB  LYS P 216     -18.931   1.727 -19.890  1.00  0.00      P1   C  
ATOM   2860  CG  LYS P 216     -20.507   1.819 -19.908  1.00  0.00      P1   C  
ATOM   2861  CD  LYS P 216     -20.930   1.989 -18.467  1.00  0.00      P1   C  
ATOM   2862  CE  LYS P 216     -20.559   3.293 -17.719  1.00  0.00      P1   C  
ATOM   2863  NZ  LYS P 216     -21.049   4.601 -18.256  1.00  0.00      P1   N1+
ATOM   2864  HN  LYS P 216     -16.531   1.534 -19.942  1.00  0.00      P1   H  
ATOM   2865  HA  LYS P 216     -18.546   0.343 -21.523  1.00  0.00      P1   H  
ATOM   2866  HB1 LYS P 216     -18.699   0.851 -19.246  1.00  0.00      P1   H  
ATOM   2867  HB2 LYS P 216     -18.501   2.658 -19.517  1.00  0.00      P1   H  
ATOM   2868  HG1 LYS P 216     -20.837   2.682 -20.518  1.00  0.00      P1   H  
ATOM   2869  HG2 LYS P 216     -21.022   0.926 -20.325  1.00  0.00      P1   H  
ATOM   2870  HD1 LYS P 216     -22.033   1.879 -18.448  1.00  0.00      P1   H  
ATOM   2871  HD2 LYS P 216     -20.566   1.108 -17.903  1.00  0.00      P1   H  
ATOM   2872  HE1 LYS P 216     -20.978   3.263 -16.686  1.00  0.00      P1   H  
ATOM   2873  HE2 LYS P 216     -19.535   3.487 -17.615  1.00  0.00      P1   H  
ATOM   2874  HZ1 LYS P 216     -22.087   4.573 -18.289  1.00  0.00      P1   H  
ATOM   2875  HZ2 LYS P 216     -20.799   5.449 -17.708  1.00  0.00      P1   H  
ATOM   2876  HZ3 LYS P 216     -20.696   4.771 -19.219  1.00  0.00      P1   H  
ATOM   2877  N   GLN P 217     -17.324   3.172 -22.630  1.00  0.00      P1   N  
ATOM   2878  CA  GLN P 217     -17.408   4.132 -23.783  1.00  0.00      P1   C  
ATOM   2879  C   GLN P 217     -17.091   3.305 -25.035  1.00  0.00      P1   C  
ATOM   2880  O   GLN P 217     -16.158   2.482 -25.010  1.00  0.00      P1   O  
ATOM   2881  CB  GLN P 217     -16.438   5.254 -23.553  1.00  0.00      P1   C  
ATOM   2882  CG  GLN P 217     -16.502   6.375 -24.662  1.00  0.00      P1   C  
ATOM   2883  CD  GLN P 217     -15.404   7.409 -24.413  1.00  0.00      P1   C  
ATOM   2884  NE2 GLN P 217     -14.841   7.964 -25.567  1.00  0.00      P1   N  
ATOM   2885  OE1 GLN P 217     -15.050   7.771 -23.301  1.00  0.00      P1   O  
ATOM   2886  HN  GLN P 217     -16.516   3.291 -22.077  1.00  0.00      P1   H  
ATOM   2887  HA  GLN P 217     -18.352   4.635 -23.853  1.00  0.00      P1   H  
ATOM   2888  HB1 GLN P 217     -16.632   5.818 -22.623  1.00  0.00      P1   H  
ATOM   2889  HB2 GLN P 217     -15.394   4.904 -23.482  1.00  0.00      P1   H  
ATOM   2890  HG1 GLN P 217     -16.374   5.910 -25.658  1.00  0.00      P1   H  
ATOM   2891  HG2 GLN P 217     -17.436   6.955 -24.533  1.00  0.00      P1   H  
ATOM   2892 HE21 GLN P 217     -14.194   8.726 -25.436  1.00  0.00      P1   H  
ATOM   2893 HE22 GLN P 217     -15.071   7.631 -26.465  1.00  0.00      P1   H  
ATOM   2894  N   ARG P 218     -17.741   3.543 -26.147  1.00  0.00      P1   N  
ATOM   2895  CA  ARG P 218     -17.377   3.104 -27.583  1.00  0.00      P1   C  
ATOM   2896  C   ARG P 218     -17.178   4.328 -28.460  1.00  0.00      P1   C  
ATOM   2897  O   ARG P 218     -16.313   4.134 -29.349  1.00  0.00      P1   O  
ATOM   2898  CB  ARG P 218     -18.486   2.139 -28.173  1.00  0.00      P1   C  
ATOM   2899  CG  ARG P 218     -18.592   0.875 -27.336  1.00  0.00      P1   C  
ATOM   2900  CD  ARG P 218     -19.425  -0.261 -27.970  1.00  0.00      P1   C  
ATOM   2901  NE  ARG P 218     -20.853   0.191 -28.087  1.00  0.00      P1   N  
ATOM   2902  CZ  ARG P 218     -21.792  -0.493 -28.751  1.00  0.00      P1   C  
ATOM   2903  NH1 ARG P 218     -21.465  -1.561 -29.589  1.00  0.00      P1   N1+
ATOM   2904  NH2 ARG P 218     -23.072  -0.231 -28.635  1.00  0.00      P1   N  
ATOM   2905  HN  ARG P 218     -18.608   4.006 -26.051  1.00  0.00      P1   H  
ATOM   2906  HA  ARG P 218     -16.423   2.597 -27.619  1.00  0.00      P1   H  
ATOM   2907  HB1 ARG P 218     -19.475   2.631 -28.302  1.00  0.00      P1   H  
ATOM   2908  HB2 ARG P 218     -18.130   1.933 -29.206  1.00  0.00      P1   H  
ATOM   2909  HG1 ARG P 218     -17.557   0.524 -27.134  1.00  0.00      P1   H  
ATOM   2910  HG2 ARG P 218     -19.034   1.065 -26.334  1.00  0.00      P1   H  
ATOM   2911  HD1 ARG P 218     -18.935  -0.475 -28.948  1.00  0.00      P1   H  
ATOM   2912  HD2 ARG P 218     -19.402  -1.131 -27.280  1.00  0.00      P1   H  
ATOM   2913  HE  ARG P 218     -21.214   1.002 -27.635  1.00  0.00      P1   H  
ATOM   2914 HH11 ARG P 218     -22.325  -2.009 -29.865  1.00  0.00      P1   H  
ATOM   2915 HH12 ARG P 218     -20.628  -1.884 -29.903  1.00  0.00      P1   H  
ATOM   2916 HH21 ARG P 218     -23.728  -0.712 -29.210  1.00  0.00      P1   H  
ATOM   2917 HH22 ARG P 218     -23.370   0.450 -27.966  1.00  0.00      P1   H  
ATOM   2918  N   ARG P 219     -17.913   5.485 -28.342  1.00  0.00      P1   N  
ATOM   2919  CA  ARG P 219     -17.835   6.638 -29.192  1.00  0.00      P1   C  
ATOM   2920  C   ARG P 219     -16.442   7.214 -29.407  1.00  0.00      P1   C  
ATOM   2921  O   ARG P 219     -15.571   6.988 -28.481  1.00  0.00      P1   O  
ATOM   2922  CB  ARG P 219     -18.819   7.802 -28.711  1.00  0.00      P1   C  
ATOM   2923  CG  ARG P 219     -18.392   8.365 -27.292  1.00  0.00      P1   C  
ATOM   2924  CD  ARG P 219     -19.219   9.565 -26.903  1.00  0.00      P1   C  
ATOM   2925  NE  ARG P 219     -18.728   9.911 -25.459  1.00  0.00      P1   N  
ATOM   2926  CZ  ARG P 219     -17.581  10.562 -25.175  1.00  0.00      P1   C  
ATOM   2927  NH1 ARG P 219     -16.596  10.931 -25.985  1.00  0.00      P1   N1+
ATOM   2928  NH2 ARG P 219     -17.443  10.880 -23.894  1.00  0.00      P1   N  
ATOM   2929  HN  ARG P 219     -18.639   5.587 -27.696  1.00  0.00      P1   H  
ATOM   2930  HA  ARG P 219     -18.200   6.255 -30.132  1.00  0.00      P1   H  
ATOM   2931  HB1 ARG P 219     -18.735   8.585 -29.488  1.00  0.00      P1   H  
ATOM   2932  HB2 ARG P 219     -19.850   7.413 -28.560  1.00  0.00      P1   H  
ATOM   2933  HG1 ARG P 219     -18.472   7.582 -26.515  1.00  0.00      P1   H  
ATOM   2934  HG2 ARG P 219     -17.340   8.681 -27.242  1.00  0.00      P1   H  
ATOM   2935  HD1 ARG P 219     -19.068  10.349 -27.674  1.00  0.00      P1   H  
ATOM   2936  HD2 ARG P 219     -20.289   9.283 -26.852  1.00  0.00      P1   H  
ATOM   2937  HE  ARG P 219     -19.290   9.663 -24.674  1.00  0.00      P1   H  
ATOM   2938 HH11 ARG P 219     -15.818  11.261 -25.457  1.00  0.00      P1   H  
ATOM   2939 HH12 ARG P 219     -16.728  10.886 -26.940  1.00  0.00      P1   H  
ATOM   2940 HH21 ARG P 219     -16.610  11.332 -23.576  1.00  0.00      P1   H  
ATOM   2941 HH22 ARG P 219     -18.266  10.618 -23.389  1.00  0.00      P1   H  
ATOM   2942  N   ARG P 220     -16.166   7.865 -30.542  1.00  0.00      P1   N  
ATOM   2943  CA  ARG P 220     -14.915   8.130 -31.181  1.00  0.00      P1   C  
ATOM   2944  C   ARG P 220     -13.992   9.015 -30.230  1.00  0.00      P1   C  
ATOM   2945  O   ARG P 220     -14.658   9.906 -29.617  1.00  0.00      P1   O  
ATOM   2946  CB  ARG P 220     -15.005   8.728 -32.608  1.00  0.00      P1   C  
ATOM   2947  CG  ARG P 220     -13.649   8.590 -33.474  1.00  0.00      P1   C  
ATOM   2948  CD  ARG P 220     -13.864   9.243 -34.846  1.00  0.00      P1   C  
ATOM   2949  NE  ARG P 220     -14.037  10.714 -34.648  1.00  0.00      P1   N  
ATOM   2950  CZ  ARG P 220     -14.442  11.591 -35.570  1.00  0.00      P1   C  
ATOM   2951  NH1 ARG P 220     -14.522  11.346 -36.844  1.00  0.00      P1   N1+
ATOM   2952  NH2 ARG P 220     -14.779  12.766 -35.087  1.00  0.00      P1   N  
ATOM   2953  HN  ARG P 220     -16.935   8.162 -31.097  1.00  0.00      P1   H  
ATOM   2954  HA  ARG P 220     -14.339   7.223 -31.275  1.00  0.00      P1   H  
ATOM   2955  HB1 ARG P 220     -15.779   8.172 -33.177  1.00  0.00      P1   H  
ATOM   2956  HB2 ARG P 220     -15.459   9.738 -32.489  1.00  0.00      P1   H  
ATOM   2957  HG1 ARG P 220     -12.787   9.054 -32.947  1.00  0.00      P1   H  
ATOM   2958  HG2 ARG P 220     -13.513   7.505 -33.666  1.00  0.00      P1   H  
ATOM   2959  HD1 ARG P 220     -12.867   9.112 -35.316  1.00  0.00      P1   H  
ATOM   2960  HD2 ARG P 220     -14.668   8.667 -35.355  1.00  0.00      P1   H  
ATOM   2961  HE  ARG P 220     -13.889  11.072 -33.727  1.00  0.00      P1   H  
ATOM   2962 HH11 ARG P 220     -14.903  12.032 -37.469  1.00  0.00      P1   H  
ATOM   2963 HH12 ARG P 220     -14.234  10.526 -37.317  1.00  0.00      P1   H  
ATOM   2964 HH21 ARG P 220     -15.091  13.472 -35.720  1.00  0.00      P1   H  
ATOM   2965 HH22 ARG P 220     -14.720  12.928 -34.101  1.00  0.00      P1   H  
ATOM   2966  N   LYS P 221     -12.690   8.737 -30.100  1.00  0.00      P1   N  
ATOM   2967  CA  LYS P 221     -11.908   9.460 -29.079  1.00  0.00      P1   C  
ATOM   2968  C   LYS P 221     -11.769  11.017 -29.483  1.00  0.00      P1   C  
ATOM   2969  O   LYS P 221     -11.624  11.393 -30.607  1.00  0.00      P1   O  
ATOM   2970  CB  LYS P 221     -10.581   8.840 -28.742  1.00  0.00      P1   C  
ATOM   2971  CG  LYS P 221     -10.498   7.516 -27.993  1.00  0.00      P1   C  
ATOM   2972  CD  LYS P 221     -11.304   7.371 -26.704  1.00  0.00      P1   C  
ATOM   2973  CE  LYS P 221     -11.229   6.001 -25.913  1.00  0.00      P1   C  
ATOM   2974  NZ  LYS P 221     -11.562   4.892 -26.773  1.00  0.00      P1   N1+
ATOM   2975  HN  LYS P 221     -12.132   8.080 -30.609  1.00  0.00      P1   H  
ATOM   2976  HA  LYS P 221     -12.493   9.384 -28.186  1.00  0.00      P1   H  
ATOM   2977  HB1 LYS P 221     -10.025   8.731 -29.698  1.00  0.00      P1   H  
ATOM   2978  HB2 LYS P 221     -10.177   9.563 -28.004  1.00  0.00      P1   H  
ATOM   2979  HG1 LYS P 221     -10.999   6.784 -28.649  1.00  0.00      P1   H  
ATOM   2980  HG2 LYS P 221      -9.450   7.194 -27.815  1.00  0.00      P1   H  
ATOM   2981  HD1 LYS P 221     -11.016   8.179 -26.002  1.00  0.00      P1   H  
ATOM   2982  HD2 LYS P 221     -12.397   7.516 -26.842  1.00  0.00      P1   H  
ATOM   2983  HE1 LYS P 221     -10.176   5.818 -25.609  1.00  0.00      P1   H  
ATOM   2984  HE2 LYS P 221     -11.990   6.009 -25.100  1.00  0.00      P1   H  
ATOM   2985  HZ1 LYS P 221     -10.879   4.755 -27.542  1.00  0.00      P1   H  
ATOM   2986  HZ2 LYS P 221     -11.683   4.051 -26.171  1.00  0.00      P1   H  
ATOM   2987  HZ3 LYS P 221     -12.478   5.119 -27.204  1.00  0.00      P1   H  
ATOM   2988  N   ARG P 222     -11.949  11.866 -28.445  1.00  0.00      P1   N  
ATOM   2989  CA  ARG P 222     -11.758  13.325 -28.468  1.00  0.00      P1   C  
ATOM   2990  C   ARG P 222     -10.453  13.719 -28.917  1.00  0.00      P1   C  
ATOM   2991  O   ARG P 222      -9.563  13.017 -28.710  1.00  0.00      P1   O  
ATOM   2992  CB  ARG P 222     -12.127  13.987 -27.171  1.00  0.00      P1   C  
ATOM   2993  CG  ARG P 222     -11.254  13.607 -25.955  1.00  0.00      P1   C  
ATOM   2994  CD  ARG P 222     -11.725  14.286 -24.686  1.00  0.00      P1   C  
ATOM   2995  NE  ARG P 222     -11.065  13.560 -23.598  1.00  0.00      P1   N  
ATOM   2996  CZ  ARG P 222     -10.925  13.924 -22.311  1.00  0.00      P1   C  
ATOM   2997  NH1 ARG P 222     -11.077  15.124 -21.735  1.00  0.00      P1   N1+
ATOM   2998  NH2 ARG P 222     -10.591  12.913 -21.453  1.00  0.00      P1   N  
ATOM   2999  HN  ARG P 222     -12.276  11.538 -27.595  1.00  0.00      P1   H  
ATOM   3000  HA  ARG P 222     -12.499  13.603 -29.203  1.00  0.00      P1   H  
ATOM   3001  HB1 ARG P 222     -12.038  15.086 -27.238  1.00  0.00      P1   H  
ATOM   3002  HB2 ARG P 222     -13.209  13.834 -26.957  1.00  0.00      P1   H  
ATOM   3003  HG1 ARG P 222     -11.271  12.518 -25.847  1.00  0.00      P1   H  
ATOM   3004  HG2 ARG P 222     -10.201  13.948 -26.028  1.00  0.00      P1   H  
ATOM   3005  HD1 ARG P 222     -11.379  15.332 -24.815  1.00  0.00      P1   H  
ATOM   3006  HD2 ARG P 222     -12.831  14.285 -24.567  1.00  0.00      P1   H  
ATOM   3007  HE  ARG P 222     -10.780  12.606 -23.625  1.00  0.00      P1   H  
ATOM   3008 HH11 ARG P 222     -10.992  15.240 -20.748  1.00  0.00      P1   H  
ATOM   3009 HH12 ARG P 222     -11.277  15.864 -22.374  1.00  0.00      P1   H  
ATOM   3010 HH21 ARG P 222     -10.527  13.022 -20.492  1.00  0.00      P1   H  
ATOM   3011 HH22 ARG P 222     -10.445  12.094 -21.992  1.00  0.00      P1   H  
ATOM   3012  N   ILE P 223     -10.360  14.909 -29.623  1.00  0.00      P1   N  
ATOM   3013  CA  ILE P 223      -9.174  15.314 -30.313  1.00  0.00      P1   C  
ATOM   3014  C   ILE P 223      -7.814  15.350 -29.573  1.00  0.00      P1   C  
ATOM   3015  O   ILE P 223      -6.959  14.669 -30.051  1.00  0.00      P1   O  
ATOM   3016  CB  ILE P 223      -9.487  16.698 -31.036  1.00  0.00      P1   C  
ATOM   3017  CG1 ILE P 223      -8.483  17.183 -32.139  1.00  0.00      P1   C  
ATOM   3018  CG2 ILE P 223      -9.835  17.825 -30.072  1.00  0.00      P1   C  
ATOM   3019  CD1 ILE P 223      -9.097  18.255 -33.166  1.00  0.00      P1   C  
ATOM   3020  HN  ILE P 223     -11.200  15.417 -29.696  1.00  0.00      P1   H  
ATOM   3021  HA  ILE P 223      -9.033  14.622 -31.135  1.00  0.00      P1   H  
ATOM   3022  HB  ILE P 223     -10.385  16.474 -31.643  1.00  0.00      P1   H  
ATOM   3023 HG11 ILE P 223      -7.656  17.693 -31.611  1.00  0.00      P1   H  
ATOM   3024 HG12 ILE P 223      -8.019  16.297 -32.630  1.00  0.00      P1   H  
ATOM   3025 HG21 ILE P 223      -8.905  18.211 -29.613  1.00  0.00      P1   H  
ATOM   3026 HG22 ILE P 223     -10.220  18.685 -30.603  1.00  0.00      P1   H  
ATOM   3027 HG23 ILE P 223     -10.564  17.613 -29.253  1.00  0.00      P1   H  
ATOM   3028  HD1 ILE P 223      -9.968  17.823 -33.723  1.00  0.00      P1   H  
ATOM   3029  HD2 ILE P 223      -9.411  19.202 -32.704  1.00  0.00      P1   H  
ATOM   3030  HD3 ILE P 223      -8.254  18.616 -33.792  1.00  0.00      P1   H  
ATOM   3031  N   LEU P 224      -7.623  15.894 -28.347  1.00  0.00      P1   N  
ATOM   3032  CA  LEU P 224      -6.304  15.845 -27.690  1.00  0.00      P1   C  
ATOM   3033  C   LEU P 224      -5.829  14.417 -27.196  1.00  0.00      P1   C  
ATOM   3034  O   LEU P 224      -4.651  14.139 -27.206  1.00  0.00      P1   O  
ATOM   3035  CB  LEU P 224      -6.409  16.748 -26.539  1.00  0.00      P1   C  
ATOM   3036  CG  LEU P 224      -6.610  18.277 -26.835  1.00  0.00      P1   C  
ATOM   3037  CD1 LEU P 224      -6.601  19.126 -25.563  1.00  0.00      P1   C  
ATOM   3038  CD2 LEU P 224      -5.475  18.842 -27.686  1.00  0.00      P1   C  
ATOM   3039  HN  LEU P 224      -8.448  16.299 -27.954  1.00  0.00      P1   H  
ATOM   3040  HA  LEU P 224      -5.550  16.135 -28.392  1.00  0.00      P1   H  
ATOM   3041  HB1 LEU P 224      -7.241  16.445 -25.868  1.00  0.00      P1   H  
ATOM   3042  HB2 LEU P 224      -5.490  16.793 -25.921  1.00  0.00      P1   H  
ATOM   3043  HG  LEU P 224      -7.543  18.383 -27.413  1.00  0.00      P1   H  
ATOM   3044 HD11 LEU P 224      -5.653  18.950 -25.011  1.00  0.00      P1   H  
ATOM   3045 HD12 LEU P 224      -6.668  20.199 -25.851  1.00  0.00      P1   H  
ATOM   3046 HD13 LEU P 224      -7.454  18.829 -24.919  1.00  0.00      P1   H  
ATOM   3047 HD21 LEU P 224      -5.549  19.929 -27.889  1.00  0.00      P1   H  
ATOM   3048 HD22 LEU P 224      -4.513  18.551 -27.212  1.00  0.00      P1   H  
ATOM   3049 HD23 LEU P 224      -5.431  18.422 -28.708  1.00  0.00      P1   H  
ATOM   3050  N   THR P 225      -6.780  13.535 -26.873  1.00  0.00      P1   N  
ATOM   3051  CA  THR P 225      -6.492  12.125 -26.713  1.00  0.00      P1   C  
ATOM   3052  C   THR P 225      -5.990  11.435 -28.015  1.00  0.00      P1   C  
ATOM   3053  O   THR P 225      -5.056  10.580 -27.880  1.00  0.00      P1   O  
ATOM   3054  CB  THR P 225      -7.775  11.361 -26.277  1.00  0.00      P1   C  
ATOM   3055  CG2 THR P 225      -7.594   9.858 -25.892  1.00  0.00      P1   C  
ATOM   3056  OG1 THR P 225      -8.154  11.952 -25.008  1.00  0.00      P1   O  
ATOM   3057  HN  THR P 225      -7.734  13.791 -26.728  1.00  0.00      P1   H  
ATOM   3058  HA  THR P 225      -5.712  12.061 -25.968  1.00  0.00      P1   H  
ATOM   3059  HB  THR P 225      -8.544  11.347 -27.036  1.00  0.00      P1   H  
ATOM   3060  HG1 THR P 225      -8.981  11.562 -24.720  1.00  0.00      P1   H  
ATOM   3061 HG21 THR P 225      -7.312   9.236 -26.766  1.00  0.00      P1   H  
ATOM   3062 HG22 THR P 225      -6.860   9.805 -25.062  1.00  0.00      P1   H  
ATOM   3063 HG23 THR P 225      -8.572   9.405 -25.615  1.00  0.00      P1   H  
ATOM   3064  N   ARG P 226      -6.595  11.798 -29.192  1.00  0.00      P1   N  
ATOM   3065  CA  ARG P 226      -6.166  11.248 -30.469  1.00  0.00      P1   C  
ATOM   3066  C   ARG P 226      -4.804  11.679 -30.786  1.00  0.00      P1   C  
ATOM   3067  O   ARG P 226      -4.069  10.796 -31.083  1.00  0.00      P1   O  
ATOM   3068  CB  ARG P 226      -7.028  11.509 -31.683  1.00  0.00      P1   C  
ATOM   3069  CG  ARG P 226      -8.446  10.999 -31.594  1.00  0.00      P1   C  
ATOM   3070  CD  ARG P 226      -9.276  10.883 -32.895  1.00  0.00      P1   C  
ATOM   3071  NE  ARG P 226      -9.211  12.311 -33.463  1.00  0.00      P1   N  
ATOM   3072  CZ  ARG P 226     -10.117  13.256 -33.388  1.00  0.00      P1   C  
ATOM   3073  NH1 ARG P 226     -11.196  13.215 -32.596  1.00  0.00      P1   N1+
ATOM   3074  NH2 ARG P 226      -9.928  14.353 -34.186  1.00  0.00      P1   N  
ATOM   3075  HN  ARG P 226      -7.352  12.434 -29.292  1.00  0.00      P1   H  
ATOM   3076  HA  ARG P 226      -6.140  10.175 -30.302  1.00  0.00      P1   H  
ATOM   3077  HB1 ARG P 226      -7.048  12.610 -31.834  1.00  0.00      P1   H  
ATOM   3078  HB2 ARG P 226      -6.564  10.988 -32.551  1.00  0.00      P1   H  
ATOM   3079  HG1 ARG P 226      -8.295   9.978 -31.180  1.00  0.00      P1   H  
ATOM   3080  HG2 ARG P 226      -8.960  11.565 -30.807  1.00  0.00      P1   H  
ATOM   3081  HD1 ARG P 226      -8.860  10.277 -33.728  1.00  0.00      P1   H  
ATOM   3082  HD2 ARG P 226     -10.300  10.533 -32.704  1.00  0.00      P1   H  
ATOM   3083  HE  ARG P 226      -8.415  12.572 -34.017  1.00  0.00      P1   H  
ATOM   3084 HH11 ARG P 226     -11.710  14.049 -32.791  1.00  0.00      P1   H  
ATOM   3085 HH12 ARG P 226     -11.365  12.505 -31.979  1.00  0.00      P1   H  
ATOM   3086 HH21 ARG P 226     -10.704  14.979 -34.075  1.00  0.00      P1   H  
ATOM   3087 HH22 ARG P 226      -9.263  14.598 -34.796  1.00  0.00      P1   H  
ATOM   3088  N   GLN P 227      -4.523  12.998 -30.665  1.00  0.00      P1   N  
ATOM   3089  CA  GLN P 227      -3.217  13.536 -31.107  1.00  0.00      P1   C  
ATOM   3090  C   GLN P 227      -2.049  13.030 -30.234  1.00  0.00      P1   C  
ATOM   3091  O   GLN P 227      -1.014  12.687 -30.705  1.00  0.00      P1   O  
ATOM   3092  CB  GLN P 227      -3.267  15.075 -31.200  1.00  0.00      P1   C  
ATOM   3093  CG  GLN P 227      -4.375  15.674 -32.215  1.00  0.00      P1   C  
ATOM   3094  CD  GLN P 227      -4.260  15.031 -33.614  1.00  0.00      P1   C  
ATOM   3095  NE2 GLN P 227      -3.156  15.284 -34.326  1.00  0.00      P1   N  
ATOM   3096  OE1 GLN P 227      -5.162  14.320 -34.064  1.00  0.00      P1   O  
ATOM   3097  HN  GLN P 227      -5.109  13.718 -30.297  1.00  0.00      P1   H  
ATOM   3098  HA  GLN P 227      -2.956  13.095 -32.056  1.00  0.00      P1   H  
ATOM   3099  HB1 GLN P 227      -3.574  15.585 -30.260  1.00  0.00      P1   H  
ATOM   3100  HB2 GLN P 227      -2.269  15.383 -31.570  1.00  0.00      P1   H  
ATOM   3101  HG1 GLN P 227      -5.391  15.524 -31.936  1.00  0.00      P1   H  
ATOM   3102  HG2 GLN P 227      -4.193  16.724 -32.250  1.00  0.00      P1   H  
ATOM   3103 HE21 GLN P 227      -3.017  14.920 -35.198  1.00  0.00      P1   H  
ATOM   3104 HE22 GLN P 227      -2.508  15.888 -33.868  1.00  0.00      P1   H  
ATOM   3105  N   ASN P 228      -2.231  13.004 -28.911  1.00  0.00      P1   N  
ATOM   3106  CA  ASN P 228      -1.224  12.557 -28.018  1.00  0.00      P1   C  
ATOM   3107  C   ASN P 228      -0.948  11.017 -28.088  1.00  0.00      P1   C  
ATOM   3108  O   ASN P 228       0.211  10.636 -28.015  1.00  0.00      P1   O  
ATOM   3109  CB  ASN P 228      -1.690  12.921 -26.568  1.00  0.00      P1   C  
ATOM   3110  CG  ASN P 228      -0.625  12.701 -25.542  1.00  0.00      P1   C  
ATOM   3111  ND2 ASN P 228      -0.983  12.103 -24.405  1.00  0.00      P1   N  
ATOM   3112  OD1 ASN P 228       0.481  13.075 -25.692  1.00  0.00      P1   O  
ATOM   3113  HN  ASN P 228      -3.045  13.306 -28.447  1.00  0.00      P1   H  
ATOM   3114  HA  ASN P 228      -0.275  13.035 -28.210  1.00  0.00      P1   H  
ATOM   3115  HB1 ASN P 228      -1.898  13.995 -26.377  1.00  0.00      P1   H  
ATOM   3116  HB2 ASN P 228      -2.649  12.412 -26.323  1.00  0.00      P1   H  
ATOM   3117 HD21 ASN P 228      -1.884  11.736 -24.243  1.00  0.00      P1   H  
ATOM   3118 HD22 ASN P 228      -0.192  12.108 -23.781  1.00  0.00      P1   H  
ATOM   3119  N   SER P 229      -2.001  10.175 -28.217  1.00  0.00      P1   N  
ATOM   3120  CA  SER P 229      -1.813   8.707 -28.338  1.00  0.00      P1   C  
ATOM   3121  C   SER P 229      -1.064   8.343 -29.695  1.00  0.00      P1   C  
ATOM   3122  O   SER P 229      -0.205   7.518 -29.622  1.00  0.00      P1   O  
ATOM   3123  CB  SER P 229      -3.198   7.858 -28.401  1.00  0.00      P1   C  
ATOM   3124  OG  SER P 229      -4.036   8.122 -27.295  1.00  0.00      P1   O  
ATOM   3125  HN  SER P 229      -2.915  10.541 -28.212  1.00  0.00      P1   H  
ATOM   3126  HA  SER P 229      -1.218   8.460 -27.472  1.00  0.00      P1   H  
ATOM   3127  HB1 SER P 229      -3.745   8.164 -29.319  1.00  0.00      P1   H  
ATOM   3128  HB2 SER P 229      -2.988   6.766 -28.378  1.00  0.00      P1   H  
ATOM   3129  HG1 SER P 229      -4.379   9.003 -27.264  1.00  0.00      P1   H  
ATOM   3130  N   GLN P 230      -1.390   8.908 -30.841  1.00  0.00      P1   N  
ATOM   3131  CA  GLN P 230      -0.633   8.721 -32.084  1.00  0.00      P1   C  
ATOM   3132  C   GLN P 230       0.779   9.251 -32.112  1.00  0.00      P1   C  
ATOM   3133  O   GLN P 230       1.673   8.541 -32.524  1.00  0.00      P1   O  
ATOM   3134  CB  GLN P 230      -1.454   9.123 -33.298  1.00  0.00      P1   C  
ATOM   3135  CG  GLN P 230      -1.626  10.649 -33.481  1.00  0.00      P1   C  
ATOM   3136  CD  GLN P 230      -2.721  11.058 -34.525  1.00  0.00      P1   C  
ATOM   3137  NE2 GLN P 230      -2.557  12.276 -35.053  1.00  0.00      P1   N  
ATOM   3138  OE1 GLN P 230      -3.733  10.389 -34.794  1.00  0.00      P1   O  
ATOM   3139  HN  GLN P 230      -2.232   9.425 -30.836  1.00  0.00      P1   H  
ATOM   3140  HA  GLN P 230      -0.482   7.664 -32.224  1.00  0.00      P1   H  
ATOM   3141  HB1 GLN P 230      -0.980   8.634 -34.175  1.00  0.00      P1   H  
ATOM   3142  HB2 GLN P 230      -2.485   8.737 -33.171  1.00  0.00      P1   H  
ATOM   3143  HG1 GLN P 230      -1.893  11.013 -32.521  1.00  0.00      P1   H  
ATOM   3144  HG2 GLN P 230      -0.681  11.191 -33.723  1.00  0.00      P1   H  
ATOM   3145 HE21 GLN P 230      -3.387  12.615 -35.487  1.00  0.00      P1   H  
ATOM   3146 HE22 GLN P 230      -1.736  12.840 -35.015  1.00  0.00      P1   H  
ATOM   3147  N   CYS P 231       1.020  10.563 -31.694  1.00  0.00      P1   N  
ATOM   3148  CA  CYS P 231       2.282  11.294 -31.703  1.00  0.00      P1   C  
ATOM   3149  C   CYS P 231       3.316  10.579 -30.845  1.00  0.00      P1   C  
ATOM   3150  O   CYS P 231       4.447  10.487 -31.273  1.00  0.00      P1   O  
ATOM   3151  CB  CYS P 231       2.099  12.674 -31.155  1.00  0.00      P1   C  
ATOM   3152  SG  CYS P 231       3.558  13.757 -31.221  1.00  0.00      P1   S  
ATOM   3153  HN  CYS P 231       0.265  11.087 -31.320  1.00  0.00      P1   H  
ATOM   3154  HA  CYS P 231       2.687  11.398 -32.697  1.00  0.00      P1   H  
ATOM   3155  HB1 CYS P 231       1.323  13.135 -31.792  1.00  0.00      P1   H  
ATOM   3156  HB2 CYS P 231       1.670  12.543 -30.138  1.00  0.00      P1   H  
ATOM   3157  HG1 CYS P 231       3.689  13.721 -32.535  1.00  0.00      P1   H  
ATOM   3158  N   ASN P 232       2.872  10.052 -29.669  1.00  0.00      P1   N  
ATOM   3159  CA  ASN P 232       3.657   9.167 -28.769  1.00  0.00      P1   C  
ATOM   3160  C   ASN P 232       5.056   9.556 -28.370  1.00  0.00      P1   C  
ATOM   3161  O   ASN P 232       5.979   8.813 -28.446  1.00  0.00      P1   O  
ATOM   3162  CB  ASN P 232       3.447   7.721 -29.224  1.00  0.00      P1   C  
ATOM   3163  CG  ASN P 232       3.866   6.632 -28.199  1.00  0.00      P1   C  
ATOM   3164  ND2 ASN P 232       4.744   5.761 -28.748  1.00  0.00      P1   N  
ATOM   3165  OD1 ASN P 232       3.646   6.805 -27.037  1.00  0.00      P1   O  
ATOM   3166  HN  ASN P 232       1.973  10.184 -29.251  1.00  0.00      P1   H  
ATOM   3167  HA  ASN P 232       3.207   9.267 -27.792  1.00  0.00      P1   H  
ATOM   3168  HB1 ASN P 232       2.390   7.472 -29.218  1.00  0.00      P1   H  
ATOM   3169  HB2 ASN P 232       3.822   7.483 -30.246  1.00  0.00      P1   H  
ATOM   3170 HD21 ASN P 232       5.358   5.497 -28.108  1.00  0.00      P1   H  
ATOM   3171 HD22 ASN P 232       4.833   5.463 -29.694  1.00  0.00      P1   H  
ATOM   3172  N   SER P 233       5.156  10.856 -28.040  1.00  0.00      P1   N  
ATOM   3173  CA  SER P 233       6.438  11.451 -27.649  1.00  0.00      P1   C  
ATOM   3174  C   SER P 233       6.161  12.558 -26.677  1.00  0.00      P1   C  
ATOM   3175  O   SER P 233       5.040  13.093 -26.582  1.00  0.00      P1   O  
ATOM   3176  CB  SER P 233       7.263  11.947 -28.894  1.00  0.00      P1   C  
ATOM   3177  OG  SER P 233       6.525  12.914 -29.647  1.00  0.00      P1   O  
ATOM   3178  HN  SER P 233       4.417  11.538 -28.106  1.00  0.00      P1   H  
ATOM   3179  HA  SER P 233       7.081  10.748 -27.146  1.00  0.00      P1   H  
ATOM   3180  HB1 SER P 233       8.243  12.429 -28.687  1.00  0.00      P1   H  
ATOM   3181  HB2 SER P 233       7.421  11.072 -29.558  1.00  0.00      P1   H  
ATOM   3182  HG1 SER P 233       5.835  12.429 -30.046  1.00  0.00      P1   H  
ATOM   3183  N   VAL P 234       7.273  12.858 -25.943  1.00  0.00      P1   N  
ATOM   3184  CA  VAL P 234       7.194  13.918 -24.956  1.00  0.00      P1   C  
ATOM   3185  C   VAL P 234       7.014  15.292 -25.575  1.00  0.00      P1   C  
ATOM   3186  O   VAL P 234       7.640  15.482 -26.627  1.00  0.00      P1   O  
ATOM   3187  CB  VAL P 234       8.342  13.873 -23.965  1.00  0.00      P1   C  
ATOM   3188  CG1 VAL P 234       9.745  14.316 -24.523  1.00  0.00      P1   C  
ATOM   3189  CG2 VAL P 234       7.916  14.746 -22.694  1.00  0.00      P1   C  
ATOM   3190  HN  VAL P 234       8.163  12.418 -26.006  1.00  0.00      P1   H  
ATOM   3191  HA  VAL P 234       6.311  13.714 -24.372  1.00  0.00      P1   H  
ATOM   3192  HB  VAL P 234       8.378  12.831 -23.585  1.00  0.00      P1   H  
ATOM   3193 HG11 VAL P 234       9.717  15.376 -24.851  1.00  0.00      P1   H  
ATOM   3194 HG12 VAL P 234      10.587  14.285 -23.799  1.00  0.00      P1   H  
ATOM   3195 HG13 VAL P 234      10.027  13.824 -25.478  1.00  0.00      P1   H  
ATOM   3196 HG21 VAL P 234       8.716  14.605 -21.943  1.00  0.00      P1   H  
ATOM   3197 HG22 VAL P 234       7.793  15.777 -22.874  1.00  0.00      P1   H  
ATOM   3198 HG23 VAL P 234       7.012  14.282 -22.237  1.00  0.00      P1   H  
ATOM   3199  N   ARG P 235       6.178  16.177 -25.003  1.00  0.00      P1   N  
ATOM   3200  CA  ARG P 235       5.677  17.318 -25.800  1.00  0.00      P1   C  
ATOM   3201  C   ARG P 235       6.555  18.375 -26.261  1.00  0.00      P1   C  
ATOM   3202  O   ARG P 235       6.171  18.902 -27.357  1.00  0.00      P1   O  
ATOM   3203  CB  ARG P 235       4.514  17.891 -24.902  1.00  0.00      P1   C  
ATOM   3204  CG  ARG P 235       3.473  18.671 -25.683  1.00  0.00      P1   C  
ATOM   3205  CD  ARG P 235       2.170  18.872 -24.973  1.00  0.00      P1   C  
ATOM   3206  NE  ARG P 235       2.371  19.862 -23.895  1.00  0.00      P1   N  
ATOM   3207  CZ  ARG P 235       1.318  20.458 -23.333  1.00  0.00      P1   C  
ATOM   3208  NH1 ARG P 235       0.003  20.439 -23.660  1.00  0.00      P1   N1+
ATOM   3209  NH2 ARG P 235       1.554  21.212 -22.233  1.00  0.00      P1   N  
ATOM   3210  HN  ARG P 235       5.858  15.955 -24.114  1.00  0.00      P1   H  
ATOM   3211  HA  ARG P 235       5.246  16.831 -26.662  1.00  0.00      P1   H  
ATOM   3212  HB1 ARG P 235       3.913  17.047 -24.507  1.00  0.00      P1   H  
ATOM   3213  HB2 ARG P 235       4.887  18.390 -23.993  1.00  0.00      P1   H  
ATOM   3214  HG1 ARG P 235       3.965  19.575 -26.085  1.00  0.00      P1   H  
ATOM   3215  HG2 ARG P 235       3.255  18.021 -26.555  1.00  0.00      P1   H  
ATOM   3216  HD1 ARG P 235       1.439  19.178 -25.755  1.00  0.00      P1   H  
ATOM   3217  HD2 ARG P 235       1.820  17.975 -24.417  1.00  0.00      P1   H  
ATOM   3218  HE  ARG P 235       3.262  20.132 -23.546  1.00  0.00      P1   H  
ATOM   3219 HH11 ARG P 235      -0.548  20.921 -22.968  1.00  0.00      P1   H  
ATOM   3220 HH12 ARG P 235      -0.338  20.009 -24.476  1.00  0.00      P1   H  
ATOM   3221 HH21 ARG P 235       0.694  21.621 -21.936  1.00  0.00      P1   H  
ATOM   3222 HH22 ARG P 235       2.465  21.288 -21.843  1.00  0.00      P1   H  
ATOM   3223  N   PRO P 236       7.683  18.801 -25.693  1.00  0.00      P1   N  
ATOM   3224  CA  PRO P 236       8.714  19.623 -26.340  1.00  0.00      P1   C  
ATOM   3225  C   PRO P 236       9.904  18.753 -26.820  1.00  0.00      P1   C  
ATOM   3226  O   PRO P 236      10.915  19.357 -26.832  1.00  0.00      P1   O  
ATOM   3227  CB  PRO P 236       8.865  20.551 -25.056  1.00  0.00      P1   C  
ATOM   3228  CG  PRO P 236       9.153  19.553 -23.973  1.00  0.00      P1   C  
ATOM   3229  CD  PRO P 236       7.988  18.658 -24.325  1.00  0.00      P1   C  
ATOM   3230  HA  PRO P 236       8.408  20.254 -27.153  1.00  0.00      P1   H  
ATOM   3231  HB1 PRO P 236       7.918  21.133 -24.990  1.00  0.00      P1   H  
ATOM   3232  HB2 PRO P 236       9.688  21.278 -25.183  1.00  0.00      P1   H  
ATOM   3233  HG1 PRO P 236       9.214  19.915 -22.919  1.00  0.00      P1   H  
ATOM   3234  HG2 PRO P 236      10.106  19.021 -24.119  1.00  0.00      P1   H  
ATOM   3235  HD1 PRO P 236       7.115  18.998 -23.741  1.00  0.00      P1   H  
ATOM   3236  HD2 PRO P 236       8.272  17.690 -24.043  1.00  0.00      P1   H  
ATOM   3237  N   GLY P 237       9.800  17.472 -27.047  1.00  0.00      P1   N  
ATOM   3238  CA  GLY P 237      10.897  16.671 -27.573  1.00  0.00      P1   C  
ATOM   3239  C   GLY P 237      11.278  16.849 -29.020  1.00  0.00      P1   C  
ATOM   3240  O   GLY P 237      12.421  16.549 -29.316  1.00  0.00      P1   O  
ATOM   3241  HN  GLY P 237       8.980  16.926 -27.018  1.00  0.00      P1   H  
ATOM   3242  HA1 GLY P 237      10.628  15.633 -27.454  1.00  0.00      P1   H  
ATOM   3243  HA2 GLY P 237      11.800  16.846 -27.009  1.00  0.00      P1   H  
ATOM   3244  N   PHE P 238      10.418  17.332 -29.907  1.00  0.00      P1   N  
ATOM   3245  CA  PHE P 238      10.611  17.782 -31.304  1.00  0.00      P1   C  
ATOM   3246  C   PHE P 238      11.256  16.723 -32.190  1.00  0.00      P1   C  
ATOM   3247  O   PHE P 238      12.337  17.030 -32.672  1.00  0.00      P1   O  
ATOM   3248  CB  PHE P 238      11.224  19.203 -31.374  1.00  0.00      P1   C  
ATOM   3249  CG  PHE P 238      10.446  20.247 -30.524  1.00  0.00      P1   C  
ATOM   3250  CD1 PHE P 238      11.060  20.927 -29.523  1.00  0.00      P1   C  
ATOM   3251  CD2 PHE P 238       9.111  20.554 -30.815  1.00  0.00      P1   C  
ATOM   3252  CE1 PHE P 238      10.359  21.870 -28.792  1.00  0.00      P1   C  
ATOM   3253  CE2 PHE P 238       8.395  21.546 -30.174  1.00  0.00      P1   C  
ATOM   3254  CZ  PHE P 238       9.034  22.195 -29.063  1.00  0.00      P1   C  
ATOM   3255  HN  PHE P 238       9.450  17.425 -29.666  1.00  0.00      P1   H  
ATOM   3256  HA  PHE P 238       9.621  17.939 -31.692  1.00  0.00      P1   H  
ATOM   3257  HB1 PHE P 238      12.293  19.105 -31.086  1.00  0.00      P1   H  
ATOM   3258  HB2 PHE P 238      11.352  19.656 -32.317  1.00  0.00      P1   H  
ATOM   3259  HD1 PHE P 238      12.092  20.659 -29.372  1.00  0.00      P1   H  
ATOM   3260  HD2 PHE P 238       8.566  20.017 -31.590  1.00  0.00      P1   H  
ATOM   3261  HE1 PHE P 238      10.788  22.421 -27.970  1.00  0.00      P1   H  
ATOM   3262  HE2 PHE P 238       7.401  21.802 -30.509  1.00  0.00      P1   H  
ATOM   3263  HZ  PHE P 238       8.598  22.955 -28.423  1.00  0.00      P1   H  
ATOM   3264  N   PRO P 239      10.723  15.509 -32.351  1.00  0.00      P1   N  
ATOM   3265  CA  PRO P 239      11.417  14.483 -33.111  1.00  0.00      P1   C  
ATOM   3266  C   PRO P 239      11.371  14.748 -34.556  1.00  0.00      P1   C  
ATOM   3267  O   PRO P 239      10.369  15.244 -35.046  1.00  0.00      P1   O  
ATOM   3268  CB  PRO P 239      10.676  13.270 -32.621  1.00  0.00      P1   C  
ATOM   3269  CG  PRO P 239       9.246  13.776 -32.501  1.00  0.00      P1   C  
ATOM   3270  CD  PRO P 239       9.457  15.039 -31.778  1.00  0.00      P1   C  
ATOM   3271  HA  PRO P 239      12.452  14.397 -32.836  1.00  0.00      P1   H  
ATOM   3272  HB1 PRO P 239      11.140  12.971 -31.653  1.00  0.00      P1   H  
ATOM   3273  HB2 PRO P 239      10.929  12.433 -33.298  1.00  0.00      P1   H  
ATOM   3274  HG1 PRO P 239       8.474  13.102 -32.057  1.00  0.00      P1   H  
ATOM   3275  HG2 PRO P 239       8.805  13.960 -33.475  1.00  0.00      P1   H  
ATOM   3276  HD1 PRO P 239       9.693  14.814 -30.714  1.00  0.00      P1   H  
ATOM   3277  HD2 PRO P 239       8.587  15.709 -31.924  1.00  0.00      P1   H  
ATOM   3278  N   GLN P 240      12.484  14.607 -35.343  1.00  0.00      P1   N  
ATOM   3279  CA  GLN P 240      12.707  14.811 -36.843  1.00  0.00      P1   C  
ATOM   3280  C   GLN P 240      12.089  16.157 -37.360  1.00  0.00      P1   C  
ATOM   3281  O   GLN P 240      11.468  16.195 -38.455  1.00  0.00      P1   O  
ATOM   3282  CB  GLN P 240      12.093  13.632 -37.606  1.00  0.00      P1   C  
ATOM   3283  CG  GLN P 240      12.765  12.354 -37.324  1.00  0.00      P1   C  
ATOM   3284  CD  GLN P 240      12.036  11.202 -38.002  1.00  0.00      P1   C  
ATOM   3285  NE2 GLN P 240      12.664  10.604 -39.093  1.00  0.00      P1   N  
ATOM   3286  OE1 GLN P 240      10.944  10.826 -37.576  1.00  0.00      P1   O  
ATOM   3287  HN  GLN P 240      13.358  14.323 -34.966  1.00  0.00      P1   H  
ATOM   3288  HA  GLN P 240      13.772  14.938 -36.955  1.00  0.00      P1   H  
ATOM   3289  HB1 GLN P 240      11.005  13.690 -37.399  1.00  0.00      P1   H  
ATOM   3290  HB2 GLN P 240      12.169  13.695 -38.713  1.00  0.00      P1   H  
ATOM   3291  HG1 GLN P 240      13.810  12.490 -37.681  1.00  0.00      P1   H  
ATOM   3292  HG2 GLN P 240      12.781  12.002 -36.271  1.00  0.00      P1   H  
ATOM   3293 HE21 GLN P 240      12.238   9.828 -39.535  1.00  0.00      P1   H  
ATOM   3294 HE22 GLN P 240      13.534  10.954 -39.407  1.00  0.00      P1   H  
ATOM   3295  N   GLN P 241      12.219  17.257 -36.636  1.00  0.00      P1   N  
ATOM   3296  CA  GLN P 241      11.850  18.611 -37.024  1.00  0.00      P1   C  
ATOM   3297  C   GLN P 241      12.298  19.446 -35.808  1.00  0.00      P1   C  
ATOM   3298  O   GLN P 241      11.619  19.186 -34.855  1.00  0.00      P1   O  
ATOM   3299  CB  GLN P 241      10.335  18.879 -37.348  1.00  0.00      P1   C  
ATOM   3300  CG  GLN P 241      10.078  20.372 -37.640  1.00  0.00      P1   C  
ATOM   3301  CD  GLN P 241       8.584  20.500 -37.900  1.00  0.00      P1   C  
ATOM   3302  NE2 GLN P 241       7.786  20.321 -36.831  1.00  0.00      P1   N  
ATOM   3303  OE1 GLN P 241       8.249  20.769 -39.050  1.00  0.00      P1   O  
ATOM   3304  HN  GLN P 241      12.669  17.183 -35.752  1.00  0.00      P1   H  
ATOM   3305  HA  GLN P 241      12.469  18.942 -37.840  1.00  0.00      P1   H  
ATOM   3306  HB1 GLN P 241       9.946  18.260 -38.171  1.00  0.00      P1   H  
ATOM   3307  HB2 GLN P 241       9.799  18.464 -36.475  1.00  0.00      P1   H  
ATOM   3308  HG1 GLN P 241      10.364  21.120 -36.873  1.00  0.00      P1   H  
ATOM   3309  HG2 GLN P 241      10.598  20.548 -38.607  1.00  0.00      P1   H  
ATOM   3310 HE21 GLN P 241       6.800  20.468 -36.834  1.00  0.00      P1   H  
ATOM   3311 HE22 GLN P 241       8.158  20.028 -35.951  1.00  0.00      P1   H  
ATOM   3312  N   THR P 242      13.320  20.345 -35.799  1.00  0.00      P1   N  
ATOM   3313  CA  THR P 242      13.553  21.268 -34.628  1.00  0.00      P1   C  
ATOM   3314  C   THR P 242      12.715  22.510 -34.956  1.00  0.00      P1   C  
ATOM   3315  O   THR P 242      13.010  23.059 -36.039  1.00  0.00      P1   O  
ATOM   3316  CB  THR P 242      14.972  21.708 -34.350  1.00  0.00      P1   C  
ATOM   3317  CG2 THR P 242      15.105  22.464 -33.066  1.00  0.00      P1   C  
ATOM   3318  OG1 THR P 242      15.812  20.577 -34.278  1.00  0.00      P1   O  
ATOM   3319  HN  THR P 242      13.949  20.433 -36.568  1.00  0.00      P1   H  
ATOM   3320  HA  THR P 242      13.240  20.846 -33.690  1.00  0.00      P1   H  
ATOM   3321  HB  THR P 242      15.400  22.343 -35.156  1.00  0.00      P1   H  
ATOM   3322  HG1 THR P 242      16.708  20.893 -34.255  1.00  0.00      P1   H  
ATOM   3323 HG21 THR P 242      14.762  21.858 -32.198  1.00  0.00      P1   H  
ATOM   3324 HG22 THR P 242      16.161  22.760 -32.985  1.00  0.00      P1   H  
ATOM   3325 HG23 THR P 242      14.518  23.382 -33.060  1.00  0.00      P1   H  
ATOM   3326  N   LEU P 243      11.838  22.920 -34.009  1.00  0.00      P1   N  
ATOM   3327  CA  LEU P 243      10.909  24.054 -34.312  1.00  0.00      P1   C  
ATOM   3328  C   LEU P 243      11.490  25.480 -34.231  1.00  0.00      P1   C  
ATOM   3329  O   LEU P 243      11.102  26.350 -35.003  1.00  0.00      P1   O  
ATOM   3330  CB  LEU P 243       9.686  24.020 -33.368  1.00  0.00      P1   C  
ATOM   3331  CG  LEU P 243       8.378  24.552 -34.024  1.00  0.00      P1   C  
ATOM   3332  CD1 LEU P 243       7.916  23.498 -35.118  1.00  0.00      P1   C  
ATOM   3333  CD2 LEU P 243       7.152  24.560 -33.024  1.00  0.00      P1   C  
ATOM   3334  HN  LEU P 243      11.697  22.521 -33.105  1.00  0.00      P1   H  
ATOM   3335  HA  LEU P 243      10.667  23.920 -35.332  1.00  0.00      P1   H  
ATOM   3336  HB1 LEU P 243       9.353  23.002 -33.110  1.00  0.00      P1   H  
ATOM   3337  HB2 LEU P 243       9.906  24.520 -32.398  1.00  0.00      P1   H  
ATOM   3338  HG  LEU P 243       8.469  25.523 -34.547  1.00  0.00      P1   H  
ATOM   3339 HD11 LEU P 243       7.753  22.478 -34.705  1.00  0.00      P1   H  
ATOM   3340 HD12 LEU P 243       6.972  23.901 -35.525  1.00  0.00      P1   H  
ATOM   3341 HD13 LEU P 243       8.561  23.322 -35.987  1.00  0.00      P1   H  
ATOM   3342 HD21 LEU P 243       6.232  24.884 -33.558  1.00  0.00      P1   H  
ATOM   3343 HD22 LEU P 243       7.125  23.509 -32.670  1.00  0.00      P1   H  
ATOM   3344 HD23 LEU P 243       7.329  25.312 -32.235  1.00  0.00      P1   H  
ATOM   3345  N   SER P 244      12.435  25.613 -33.231  1.00  0.00      P1   N  
ATOM   3346  CA  SER P 244      13.412  26.752 -33.211  1.00  0.00      P1   C  
ATOM   3347  C   SER P 244      14.753  26.162 -32.766  1.00  0.00      P1   C  
ATOM   3348  O   SER P 244      14.732  25.579 -31.646  1.00  0.00      P1   O  
ATOM   3349  CB  SER P 244      13.073  27.934 -32.224  1.00  0.00      P1   C  
ATOM   3350  OG  SER P 244      14.045  28.990 -32.380  1.00  0.00      P1   O  
ATOM   3351  HN  SER P 244      12.562  24.969 -32.483  1.00  0.00      P1   H  
ATOM   3352  HA  SER P 244      13.447  27.105 -34.211  1.00  0.00      P1   H  
ATOM   3353  HB1 SER P 244      12.070  28.228 -32.599  1.00  0.00      P1   H  
ATOM   3354  HB2 SER P 244      13.092  27.548 -31.197  1.00  0.00      P1   H  
ATOM   3355  HG1 SER P 244      13.678  29.647 -31.783  1.00  0.00      P1   H  
ATOM   3356  N   PRO P 245      15.930  26.271 -33.387  1.00  0.00      P1   N  
ATOM   3357  CA  PRO P 245      17.194  25.735 -32.918  1.00  0.00      P1   C  
ATOM   3358  C   PRO P 245      17.834  26.546 -31.714  1.00  0.00      P1   C  
ATOM   3359  O   PRO P 245      18.753  25.971 -31.096  1.00  0.00      P1   O  
ATOM   3360  CB  PRO P 245      18.055  25.914 -34.272  1.00  0.00      P1   C  
ATOM   3361  CG  PRO P 245      17.627  27.272 -34.720  1.00  0.00      P1   C  
ATOM   3362  CD  PRO P 245      16.118  27.072 -34.647  1.00  0.00      P1   C  
ATOM   3363  HA  PRO P 245      17.116  24.784 -32.447  1.00  0.00      P1   H  
ATOM   3364  HB1 PRO P 245      17.839  25.207 -35.105  1.00  0.00      P1   H  
ATOM   3365  HB2 PRO P 245      19.151  25.844 -34.137  1.00  0.00      P1   H  
ATOM   3366  HG1 PRO P 245      18.078  27.749 -35.625  1.00  0.00      P1   H  
ATOM   3367  HG2 PRO P 245      17.825  28.102 -34.027  1.00  0.00      P1   H  
ATOM   3368  HD1 PRO P 245      15.726  26.354 -35.405  1.00  0.00      P1   H  
ATOM   3369  HD2 PRO P 245      15.617  28.053 -34.454  1.00  0.00      P1   H  
ATOM   3370  N   ASP P 246      17.435  27.813 -31.419  1.00  0.00      P1   N  
ATOM   3371  CA  ASP P 246      18.074  28.672 -30.426  1.00  0.00      P1   C  
ATOM   3372  C   ASP P 246      17.672  28.152 -29.054  1.00  0.00      P1   C  
ATOM   3373  O   ASP P 246      16.525  27.715 -28.926  1.00  0.00      P1   O  
ATOM   3374  CB  ASP P 246      17.647  30.180 -30.589  1.00  0.00      P1   C  
ATOM   3375  CG  ASP P 246      18.096  30.778 -31.855  1.00  0.00      P1   C  
ATOM   3376  OD1 ASP P 246      17.226  31.113 -32.731  1.00  0.00      P1   O  
ATOM   3377  OD2 ASP P 246      19.347  30.961 -32.071  1.00  0.00      P1   O1-
ATOM   3378  HN  ASP P 246      16.684  28.280 -31.884  1.00  0.00      P1   H  
ATOM   3379  HA  ASP P 246      19.115  28.589 -30.620  1.00  0.00      P1   H  
ATOM   3380  HB1 ASP P 246      16.541  30.252 -30.512  1.00  0.00      P1   H  
ATOM   3381  HB2 ASP P 246      17.961  30.716 -29.670  1.00  0.00      P1   H  
ATOM   3382  N   PRO P 247      18.538  28.225 -28.044  1.00  0.00      P1   N  
ATOM   3383  CA  PRO P 247      18.404  27.327 -26.882  1.00  0.00      P1   C  
ATOM   3384  C   PRO P 247      17.656  28.032 -25.644  1.00  0.00      P1   C  
ATOM   3385  O   PRO P 247      18.104  27.932 -24.501  1.00  0.00      P1   O  
ATOM   3386  CB  PRO P 247      19.927  27.110 -26.553  1.00  0.00      P1   C  
ATOM   3387  CG  PRO P 247      20.429  28.545 -26.647  1.00  0.00      P1   C  
ATOM   3388  CD  PRO P 247      19.892  28.891 -27.949  1.00  0.00      P1   C  
ATOM   3389  HA  PRO P 247      17.841  26.423 -27.048  1.00  0.00      P1   H  
ATOM   3390  HB1 PRO P 247      20.505  26.509 -27.296  1.00  0.00      P1   H  
ATOM   3391  HB2 PRO P 247      20.155  26.674 -25.563  1.00  0.00      P1   H  
ATOM   3392  HG1 PRO P 247      21.536  28.645 -26.569  1.00  0.00      P1   H  
ATOM   3393  HG2 PRO P 247      20.094  29.276 -25.882  1.00  0.00      P1   H  
ATOM   3394  HD1 PRO P 247      20.448  28.328 -28.731  1.00  0.00      P1   H  
ATOM   3395  HD2 PRO P 247      19.870  29.983 -28.116  1.00  0.00      P1   H  
ATOM   3396  N   ALA P 248      16.610  28.718 -25.891  1.00  0.00      P1   N  
ATOM   3397  CA  ALA P 248      15.642  29.307 -24.905  1.00  0.00      P1   C  
ATOM   3398  C   ALA P 248      14.285  29.252 -25.543  1.00  0.00      P1   C  
ATOM   3399  O   ALA P 248      14.120  29.122 -26.776  1.00  0.00      P1   O  
ATOM   3400  CB  ALA P 248      16.100  30.736 -24.425  1.00  0.00      P1   C  
ATOM   3401  HN  ALA P 248      16.276  28.972 -26.793  1.00  0.00      P1   H  
ATOM   3402  HA  ALA P 248      15.622  28.670 -24.035  1.00  0.00      P1   H  
ATOM   3403  HB1 ALA P 248      17.113  30.576 -23.996  1.00  0.00      P1   H  
ATOM   3404  HB2 ALA P 248      16.269  31.331 -25.348  1.00  0.00      P1   H  
ATOM   3405  HB3 ALA P 248      15.472  31.167 -23.616  1.00  0.00      P1   H  
ATOM   3406  N   HIS P 249      13.261  29.284 -24.564  1.00  0.00      P1   N  
ATOM   3407  CA  HIS P 249      11.947  28.793 -24.759  1.00  0.00      P1   C  
ATOM   3408  C   HIS P 249      11.167  29.518 -25.915  1.00  0.00      P1   C  
ATOM   3409  O   HIS P 249      11.319  30.720 -26.137  1.00  0.00      P1   O  
ATOM   3410  CB  HIS P 249      11.041  28.761 -23.557  1.00  0.00      P1   C  
ATOM   3411  CG  HIS P 249      10.572  30.105 -23.042  1.00  0.00      P1   C  
ATOM   3412  CD2 HIS P 249       9.223  30.485 -23.004  1.00  0.00      P1   C  
ATOM   3413  ND1 HIS P 249      11.338  31.194 -22.648  1.00  0.00      P1   N  
ATOM   3414  CE1 HIS P 249      10.392  32.145 -22.340  1.00  0.00      P1   C  
ATOM   3415  NE2 HIS P 249       9.157  31.783 -22.559  1.00  0.00      P1   N  
ATOM   3416  HN  HIS P 249      13.449  29.590 -23.639  1.00  0.00      P1   H  
ATOM   3417  HA  HIS P 249      12.178  27.776 -25.039  1.00  0.00      P1   H  
ATOM   3418  HB1 HIS P 249      10.183  28.077 -23.730  1.00  0.00      P1   H  
ATOM   3419  HB2 HIS P 249      11.666  28.272 -22.782  1.00  0.00      P1   H  
ATOM   3420  HD1 HIS P 249      12.320  31.358 -22.580  1.00  0.00      P1   H  
ATOM   3421  HD2 HIS P 249       8.336  29.939 -23.270  1.00  0.00      P1   H  
ATOM   3422  HE1 HIS P 249      10.705  33.113 -21.948  1.00  0.00      P1   H  
ATOM   3423  N   LEU P 250      10.361  28.797 -26.595  1.00  0.00      P1   N  
ATOM   3424  CA  LEU P 250       9.605  29.236 -27.849  1.00  0.00      P1   C  
ATOM   3425  C   LEU P 250       8.609  30.371 -27.705  1.00  0.00      P1   C  
ATOM   3426  O   LEU P 250       7.929  30.426 -26.650  1.00  0.00      P1   O  
ATOM   3427  CB  LEU P 250       8.873  28.017 -28.455  1.00  0.00      P1   C  
ATOM   3428  CG  LEU P 250       9.656  26.731 -28.779  1.00  0.00      P1   C  
ATOM   3429  CD1 LEU P 250       8.721  25.731 -29.447  1.00  0.00      P1   C  
ATOM   3430  CD2 LEU P 250      10.864  26.912 -29.656  1.00  0.00      P1   C  
ATOM   3431  HN  LEU P 250      10.200  27.891 -26.229  1.00  0.00      P1   H  
ATOM   3432  HA  LEU P 250      10.371  29.612 -28.520  1.00  0.00      P1   H  
ATOM   3433  HB1 LEU P 250       8.161  27.756 -27.645  1.00  0.00      P1   H  
ATOM   3434  HB2 LEU P 250       8.365  28.343 -29.389  1.00  0.00      P1   H  
ATOM   3435  HG  LEU P 250      10.107  26.276 -27.876  1.00  0.00      P1   H  
ATOM   3436 HD11 LEU P 250       9.284  24.865 -29.808  1.00  0.00      P1   H  
ATOM   3437 HD12 LEU P 250       7.879  25.416 -28.810  1.00  0.00      P1   H  
ATOM   3438 HD13 LEU P 250       8.302  26.232 -30.342  1.00  0.00      P1   H  
ATOM   3439 HD21 LEU P 250      11.513  27.629 -29.108  1.00  0.00      P1   H  
ATOM   3440 HD22 LEU P 250      11.357  25.964 -29.975  1.00  0.00      P1   H  
ATOM   3441 HD23 LEU P 250      10.578  27.372 -30.626  1.00  0.00      P1   H  
ATOM   3442  N   GLU P 251       8.568  31.231 -28.782  1.00  0.00      P1   N  
ATOM   3443  CA  GLU P 251       8.158  32.619 -28.652  1.00  0.00      P1   C  
ATOM   3444  C   GLU P 251       6.947  32.881 -29.514  1.00  0.00      P1   C  
ATOM   3445  O   GLU P 251       6.652  32.198 -30.495  1.00  0.00      P1   O  
ATOM   3446  CB  GLU P 251       9.333  33.665 -29.059  1.00  0.00      P1   C  
ATOM   3447  CG  GLU P 251      10.516  33.555 -28.128  1.00  0.00      P1   C  
ATOM   3448  CD  GLU P 251      11.675  34.374 -28.652  1.00  0.00      P1   C  
ATOM   3449  OE1 GLU P 251      12.822  34.223 -28.045  1.00  0.00      P1   O  
ATOM   3450  OE2 GLU P 251      11.668  35.189 -29.584  1.00  0.00      P1   O1-
ATOM   3451  HN  GLU P 251       8.926  31.022 -29.687  1.00  0.00      P1   H  
ATOM   3452  HA  GLU P 251       7.787  32.824 -27.672  1.00  0.00      P1   H  
ATOM   3453  HB1 GLU P 251       9.568  33.327 -30.092  1.00  0.00      P1   H  
ATOM   3454  HB2 GLU P 251       9.080  34.726 -29.022  1.00  0.00      P1   H  
ATOM   3455  HG1 GLU P 251      10.311  33.760 -27.054  1.00  0.00      P1   H  
ATOM   3456  HG2 GLU P 251      10.875  32.508 -28.170  1.00  0.00      P1   H  
ATOM   3457  N   LEU P 252       6.197  33.976 -29.171  1.00  0.00      P1   N  
ATOM   3458  CA  LEU P 252       5.149  34.698 -29.940  1.00  0.00      P1   C  
ATOM   3459  C   LEU P 252       4.010  33.848 -30.572  1.00  0.00      P1   C  
ATOM   3460  O   LEU P 252       3.783  33.842 -31.771  1.00  0.00      P1   O  
ATOM   3461  CB  LEU P 252       5.709  35.675 -30.912  1.00  0.00      P1   C  
ATOM   3462  CG  LEU P 252       6.859  36.675 -30.506  1.00  0.00      P1   C  
ATOM   3463  CD1 LEU P 252       7.176  37.597 -31.688  1.00  0.00      P1   C  
ATOM   3464  CD2 LEU P 252       6.489  37.399 -29.205  1.00  0.00      P1   C  
ATOM   3465  HN  LEU P 252       6.302  34.434 -28.279  1.00  0.00      P1   H  
ATOM   3466  HA  LEU P 252       4.664  35.288 -29.178  1.00  0.00      P1   H  
ATOM   3467  HB1 LEU P 252       6.167  35.122 -31.759  1.00  0.00      P1   H  
ATOM   3468  HB2 LEU P 252       4.874  36.287 -31.316  1.00  0.00      P1   H  
ATOM   3469  HG  LEU P 252       7.752  36.090 -30.301  1.00  0.00      P1   H  
ATOM   3470 HD11 LEU P 252       6.360  38.276 -32.011  1.00  0.00      P1   H  
ATOM   3471 HD12 LEU P 252       7.999  38.221 -31.278  1.00  0.00      P1   H  
ATOM   3472 HD13 LEU P 252       7.533  37.065 -32.595  1.00  0.00      P1   H  
ATOM   3473 HD21 LEU P 252       6.342  36.746 -28.315  1.00  0.00      P1   H  
ATOM   3474 HD22 LEU P 252       7.353  38.066 -29.032  1.00  0.00      P1   H  
ATOM   3475 HD23 LEU P 252       5.535  37.959 -29.287  1.00  0.00      P1   H  
ATOM   3476  N   LYS P 253       3.103  33.101 -29.876  1.00  0.00      P1   N  
ATOM   3477  CA  LYS P 253       3.165  32.860 -28.430  1.00  0.00      P1   C  
ATOM   3478  C   LYS P 253       2.873  31.408 -28.125  1.00  0.00      P1   C  
ATOM   3479  O   LYS P 253       2.772  31.117 -26.903  1.00  0.00      P1   O  
ATOM   3480  CB  LYS P 253       1.920  33.662 -27.918  1.00  0.00      P1   C  
ATOM   3481  CG  LYS P 253       2.130  35.166 -28.008  1.00  0.00      P1   C  
ATOM   3482  CD  LYS P 253       0.887  35.841 -27.607  1.00  0.00      P1   C  
ATOM   3483  CE  LYS P 253       0.829  37.366 -27.785  1.00  0.00      P1   C  
ATOM   3484  NZ  LYS P 253      -0.518  37.872 -27.256  1.00  0.00      P1   N1+
ATOM   3485  HN  LYS P 253       2.335  32.743 -30.379  1.00  0.00      P1   H  
ATOM   3486  HA  LYS P 253       4.048  33.109 -27.887  1.00  0.00      P1   H  
ATOM   3487  HB1 LYS P 253       1.045  33.324 -28.519  1.00  0.00      P1   H  
ATOM   3488  HB2 LYS P 253       1.689  33.463 -26.852  1.00  0.00      P1   H  
ATOM   3489  HG1 LYS P 253       2.982  35.486 -27.364  1.00  0.00      P1   H  
ATOM   3490  HG2 LYS P 253       2.301  35.479 -29.058  1.00  0.00      P1   H  
ATOM   3491  HD1 LYS P 253       0.038  35.470 -28.222  1.00  0.00      P1   H  
ATOM   3492  HD2 LYS P 253       0.792  35.568 -26.534  1.00  0.00      P1   H  
ATOM   3493  HE1 LYS P 253       1.589  37.915 -27.189  1.00  0.00      P1   H  
ATOM   3494  HE2 LYS P 253       0.942  37.610 -28.864  1.00  0.00      P1   H  
ATOM   3495  HZ1 LYS P 253      -0.690  38.896 -27.311  1.00  0.00      P1   H  
ATOM   3496  HZ2 LYS P 253      -1.286  37.352 -27.730  1.00  0.00      P1   H  
ATOM   3497  HZ3 LYS P 253      -0.521  37.652 -26.241  1.00  0.00      P1   H  
ATOM   3498  N   ARG P 254       2.777  30.465 -28.953  1.00  0.00      P1   N  
ATOM   3499  CA  ARG P 254       2.365  29.072 -28.692  1.00  0.00      P1   C  
ATOM   3500  C   ARG P 254       2.920  28.126 -29.683  1.00  0.00      P1   C  
ATOM   3501  O   ARG P 254       3.249  28.619 -30.838  1.00  0.00      P1   O  
ATOM   3502  CB  ARG P 254       0.787  29.025 -28.743  1.00  0.00      P1   C  
ATOM   3503  CG  ARG P 254       0.153  29.420 -30.087  1.00  0.00      P1   C  
ATOM   3504  CD  ARG P 254      -1.327  29.729 -29.942  1.00  0.00      P1   C  
ATOM   3505  NE  ARG P 254      -1.806  29.935 -31.391  1.00  0.00      P1   N  
ATOM   3506  CZ  ARG P 254      -3.084  30.078 -31.743  1.00  0.00      P1   C  
ATOM   3507  NH1 ARG P 254      -4.146  30.140 -30.913  1.00  0.00      P1   N1+
ATOM   3508  NH2 ARG P 254      -3.348  30.173 -33.047  1.00  0.00      P1   N  
ATOM   3509  HN  ARG P 254       2.969  30.505 -29.939  1.00  0.00      P1   H  
ATOM   3510  HA  ARG P 254       2.739  28.670 -27.762  1.00  0.00      P1   H  
ATOM   3511  HB1 ARG P 254       0.394  28.048 -28.385  1.00  0.00      P1   H  
ATOM   3512  HB2 ARG P 254       0.528  29.702 -27.900  1.00  0.00      P1   H  
ATOM   3513  HG1 ARG P 254       0.453  30.387 -30.548  1.00  0.00      P1   H  
ATOM   3514  HG2 ARG P 254       0.315  28.509 -30.703  1.00  0.00      P1   H  
ATOM   3515  HD1 ARG P 254      -1.795  28.904 -29.423  1.00  0.00      P1   H  
ATOM   3516  HD2 ARG P 254      -1.314  30.694 -29.383  1.00  0.00      P1   H  
ATOM   3517  HE  ARG P 254      -1.317  30.009 -32.229  1.00  0.00      P1   H  
ATOM   3518 HH11 ARG P 254      -4.941  30.148 -31.531  1.00  0.00      P1   H  
ATOM   3519 HH12 ARG P 254      -4.085  30.174 -29.954  1.00  0.00      P1   H  
ATOM   3520 HH21 ARG P 254      -4.222  30.369 -33.478  1.00  0.00      P1   H  
ATOM   3521 HH22 ARG P 254      -2.573  30.031 -33.657  1.00  0.00      P1   H  
ATOM   3522  N   TYR P 255       3.125  26.883 -29.365  1.00  0.00      P1   N  
ATOM   3523  CA  TYR P 255       3.493  25.807 -30.258  1.00  0.00      P1   C  
ATOM   3524  C   TYR P 255       2.586  24.590 -30.231  1.00  0.00      P1   C  
ATOM   3525  O   TYR P 255       2.919  23.564 -30.896  1.00  0.00      P1   O  
ATOM   3526  CB  TYR P 255       4.959  25.375 -29.921  1.00  0.00      P1   C  
ATOM   3527  CG  TYR P 255       5.187  24.672 -28.591  1.00  0.00      P1   C  
ATOM   3528  CD1 TYR P 255       5.307  23.273 -28.517  1.00  0.00      P1   C  
ATOM   3529  CD2 TYR P 255       5.296  25.415 -27.373  1.00  0.00      P1   C  
ATOM   3530  CE1 TYR P 255       5.504  22.587 -27.315  1.00  0.00      P1   C  
ATOM   3531  CE2 TYR P 255       5.455  24.719 -26.145  1.00  0.00      P1   C  
ATOM   3532  CZ  TYR P 255       5.527  23.310 -26.112  1.00  0.00      P1   C  
ATOM   3533  OH  TYR P 255       5.641  22.542 -24.921  1.00  0.00      P1   O  
ATOM   3534  HN  TYR P 255       3.001  26.525 -28.451  1.00  0.00      P1   H  
ATOM   3535  HA  TYR P 255       3.201  26.039 -31.267  1.00  0.00      P1   H  
ATOM   3536  HB1 TYR P 255       5.309  24.667 -30.694  1.00  0.00      P1   H  
ATOM   3537  HB2 TYR P 255       5.560  26.312 -29.965  1.00  0.00      P1   H  
ATOM   3538  HD1 TYR P 255       5.220  22.725 -29.425  1.00  0.00      P1   H  
ATOM   3539  HD2 TYR P 255       5.218  26.489 -27.228  1.00  0.00      P1   H  
ATOM   3540  HE1 TYR P 255       5.631  21.517 -27.334  1.00  0.00      P1   H  
ATOM   3541  HE2 TYR P 255       5.529  25.229 -25.192  1.00  0.00      P1   H  
ATOM   3542  HH  TYR P 255       5.311  23.099 -24.213  1.00  0.00      P1   H  
ATOM   3543  N   TYR P 256       1.397  24.639 -29.640  1.00  0.00      P1   N  
ATOM   3544  CA  TYR P 256       0.288  23.765 -29.783  1.00  0.00      P1   C  
ATOM   3545  C   TYR P 256      -1.049  24.619 -29.758  1.00  0.00      P1   C  
ATOM   3546  O   TYR P 256      -1.076  25.588 -28.955  1.00  0.00      P1   O  
ATOM   3547  CB  TYR P 256       0.295  22.671 -28.717  1.00  0.00      P1   C  
ATOM   3548  CG  TYR P 256       0.421  23.158 -27.320  1.00  0.00      P1   C  
ATOM   3549  CD1 TYR P 256      -0.660  23.595 -26.564  1.00  0.00      P1   C  
ATOM   3550  CD2 TYR P 256       1.650  23.101 -26.646  1.00  0.00      P1   C  
ATOM   3551  CE1 TYR P 256      -0.574  24.022 -25.244  1.00  0.00      P1   C  
ATOM   3552  CE2 TYR P 256       1.773  23.494 -25.315  1.00  0.00      P1   C  
ATOM   3553  CZ  TYR P 256       0.664  24.008 -24.609  1.00  0.00      P1   C  
ATOM   3554  OH  TYR P 256       0.609  24.568 -23.323  1.00  0.00      P1   O  
ATOM   3555  HN  TYR P 256       1.074  25.293 -28.964  1.00  0.00      P1   H  
ATOM   3556  HA  TYR P 256       0.225  23.249 -30.723  1.00  0.00      P1   H  
ATOM   3557  HB1 TYR P 256      -0.572  21.989 -28.833  1.00  0.00      P1   H  
ATOM   3558  HB2 TYR P 256       1.184  22.060 -28.979  1.00  0.00      P1   H  
ATOM   3559  HD1 TYR P 256      -1.520  23.522 -27.213  1.00  0.00      P1   H  
ATOM   3560  HD2 TYR P 256       2.584  22.763 -27.069  1.00  0.00      P1   H  
ATOM   3561  HE1 TYR P 256      -1.483  24.351 -24.760  1.00  0.00      P1   H  
ATOM   3562  HE2 TYR P 256       2.662  23.472 -24.689  1.00  0.00      P1   H  
ATOM   3563  HH  TYR P 256      -0.181  24.392 -22.797  1.00  0.00      P1   H  
ATOM   3564  N   SER P 257      -2.094  24.322 -30.502  1.00  0.00      P1   N  
ATOM   3565  CA  SER P 257      -3.478  24.983 -30.394  1.00  0.00      P1   C  
ATOM   3566  C   SER P 257      -4.644  24.156 -30.906  1.00  0.00      P1   C  
ATOM   3567  O   SER P 257      -5.737  24.742 -31.074  1.00  0.00      P1   O  
ATOM   3568  CB  SER P 257      -3.566  26.536 -30.868  1.00  0.00      P1   C  
ATOM   3569  OG  SER P 257      -3.329  26.524 -32.271  1.00  0.00      P1   O  
ATOM   3570  HN  SER P 257      -1.999  23.637 -31.214  1.00  0.00      P1   H  
ATOM   3571  HA  SER P 257      -3.764  25.007 -29.356  1.00  0.00      P1   H  
ATOM   3572  HB1 SER P 257      -4.559  26.994 -30.682  1.00  0.00      P1   H  
ATOM   3573  HB2 SER P 257      -2.781  27.039 -30.340  1.00  0.00      P1   H  
ATOM   3574  HG1 SER P 257      -4.087  26.209 -32.731  1.00  0.00      P1   H  
ATOM   3575  N   ILE P 258      -4.529  22.823 -31.215  1.00  0.00      P1   N  
ATOM   3576  CA  ILE P 258      -5.497  22.190 -32.156  1.00  0.00      P1   C  
ATOM   3577  C   ILE P 258      -6.963  22.071 -31.649  1.00  0.00      P1   C  
ATOM   3578  O   ILE P 258      -7.859  22.138 -32.399  1.00  0.00      P1   O  
ATOM   3579  CB  ILE P 258      -5.002  20.852 -32.718  1.00  0.00      P1   C  
ATOM   3580  CG1 ILE P 258      -5.565  20.412 -34.073  1.00  0.00      P1   C  
ATOM   3581  CG2 ILE P 258      -5.029  19.788 -31.585  1.00  0.00      P1   C  
ATOM   3582  CD1 ILE P 258      -5.316  18.949 -34.555  1.00  0.00      P1   C  
ATOM   3583  HN  ILE P 258      -3.815  22.243 -30.871  1.00  0.00      P1   H  
ATOM   3584  HA  ILE P 258      -5.584  22.731 -33.081  1.00  0.00      P1   H  
ATOM   3585  HB  ILE P 258      -3.959  21.049 -33.044  1.00  0.00      P1   H  
ATOM   3586 HG11 ILE P 258      -6.666  20.494 -34.078  1.00  0.00      P1   H  
ATOM   3587 HG12 ILE P 258      -5.135  21.140 -34.800  1.00  0.00      P1   H  
ATOM   3588 HG21 ILE P 258      -4.386  18.993 -31.906  1.00  0.00      P1   H  
ATOM   3589 HG22 ILE P 258      -4.743  20.126 -30.564  1.00  0.00      P1   H  
ATOM   3590 HG23 ILE P 258      -6.082  19.462 -31.452  1.00  0.00      P1   H  
ATOM   3591  HD1 ILE P 258      -5.775  18.237 -33.831  1.00  0.00      P1   H  
ATOM   3592  HD2 ILE P 258      -5.729  18.741 -35.564  1.00  0.00      P1   H  
ATOM   3593  HD3 ILE P 258      -4.254  18.636 -34.552  1.00  0.00      P1   H  
ATOM   3594  N   CYS P 259      -7.197  21.931 -30.317  1.00  0.00      P1   N  
ATOM   3595  CA  CYS P 259      -8.547  21.931 -29.710  1.00  0.00      P1   C  
ATOM   3596  C   CYS P 259      -9.264  23.310 -29.731  1.00  0.00      P1   C  
ATOM   3597  O   CYS P 259     -10.443  23.355 -29.889  1.00  0.00      P1   O  
ATOM   3598  CB  CYS P 259      -8.406  21.362 -28.305  1.00  0.00      P1   C  
ATOM   3599  SG  CYS P 259     -10.017  20.949 -27.488  1.00  0.00      P1   S  
ATOM   3600  HN  CYS P 259      -6.439  21.835 -29.684  1.00  0.00      P1   H  
ATOM   3601  HA  CYS P 259      -9.136  21.229 -30.280  1.00  0.00      P1   H  
ATOM   3602  HB1 CYS P 259      -7.875  20.416 -28.455  1.00  0.00      P1   H  
ATOM   3603  HB2 CYS P 259      -7.849  22.103 -27.690  1.00  0.00      P1   H  
ATOM   3604  HG1 CYS P 259     -10.298  20.128 -28.492  1.00  0.00      P1   H  
ATOM   3605  N   GLN P 260      -8.535  24.472 -29.579  1.00  0.00      P1   N  
ATOM   3606  CA  GLN P 260      -9.064  25.842 -29.751  1.00  0.00      P1   C  
ATOM   3607  C   GLN P 260      -9.408  26.121 -31.177  1.00  0.00      P1   C  
ATOM   3608  O   GLN P 260     -10.490  26.627 -31.474  1.00  0.00      P1   O  
ATOM   3609  CB  GLN P 260      -7.997  26.789 -29.175  1.00  0.00      P1   C  
ATOM   3610  CG  GLN P 260      -8.575  28.233 -29.010  1.00  0.00      P1   C  
ATOM   3611  CD  GLN P 260      -7.626  28.983 -28.160  1.00  0.00      P1   C  
ATOM   3612  NE2 GLN P 260      -8.112  30.208 -27.628  1.00  0.00      P1   N  
ATOM   3613  OE1 GLN P 260      -6.486  28.647 -27.812  1.00  0.00      P1   O  
ATOM   3614  HN  GLN P 260      -7.591  24.346 -29.311  1.00  0.00      P1   H  
ATOM   3615  HA  GLN P 260      -9.960  25.939 -29.156  1.00  0.00      P1   H  
ATOM   3616  HB1 GLN P 260      -7.804  26.360 -28.167  1.00  0.00      P1   H  
ATOM   3617  HB2 GLN P 260      -7.080  26.793 -29.804  1.00  0.00      P1   H  
ATOM   3618  HG1 GLN P 260      -8.734  28.770 -29.967  1.00  0.00      P1   H  
ATOM   3619  HG2 GLN P 260      -9.535  28.240 -28.447  1.00  0.00      P1   H  
ATOM   3620 HE21 GLN P 260      -7.442  30.493 -26.959  1.00  0.00      P1   H  
ATOM   3621 HE22 GLN P 260      -8.972  30.521 -27.987  1.00  0.00      P1   H  
ATOM   3622  N   ASP P 261      -8.518  25.743 -32.170  1.00  0.00      P1   N  
ATOM   3623  CA  ASP P 261      -8.757  25.647 -33.638  1.00  0.00      P1   C  
ATOM   3624  C   ASP P 261      -9.990  24.909 -34.009  1.00  0.00      P1   C  
ATOM   3625  O   ASP P 261     -10.719  25.530 -34.859  1.00  0.00      P1   O  
ATOM   3626  CB  ASP P 261      -7.440  25.255 -34.474  1.00  0.00      P1   C  
ATOM   3627  CG  ASP P 261      -6.455  26.385 -34.408  1.00  0.00      P1   C  
ATOM   3628  OD1 ASP P 261      -5.630  26.386 -33.531  1.00  0.00      P1   O  
ATOM   3629  OD2 ASP P 261      -6.556  27.284 -35.331  1.00  0.00      P1   O1-
ATOM   3630  HN  ASP P 261      -7.611  25.457 -31.879  1.00  0.00      P1   H  
ATOM   3631  HA  ASP P 261      -8.996  26.638 -33.994  1.00  0.00      P1   H  
ATOM   3632  HB1 ASP P 261      -7.039  24.388 -33.914  1.00  0.00      P1   H  
ATOM   3633  HB2 ASP P 261      -7.631  24.982 -35.537  1.00  0.00      P1   H  
ATOM   3634  N   THR P 262     -10.332  23.749 -33.512  1.00  0.00      P1   N  
ATOM   3635  CA  THR P 262     -11.630  23.085 -33.901  1.00  0.00      P1   C  
ATOM   3636  C   THR P 262     -12.782  23.622 -33.085  1.00  0.00      P1   C  
ATOM   3637  O   THR P 262     -13.923  23.467 -33.526  1.00  0.00      P1   O  
ATOM   3638  CB  THR P 262     -11.661  21.505 -33.689  1.00  0.00      P1   C  
ATOM   3639  CG2 THR P 262     -10.656  20.826 -34.622  1.00  0.00      P1   C  
ATOM   3640  OG1 THR P 262     -11.372  21.068 -32.337  1.00  0.00      P1   O  
ATOM   3641  HN  THR P 262      -9.753  23.268 -32.875  1.00  0.00      P1   H  
ATOM   3642  HA  THR P 262     -11.950  23.236 -34.922  1.00  0.00      P1   H  
ATOM   3643  HB  THR P 262     -12.697  21.190 -33.936  1.00  0.00      P1   H  
ATOM   3644  HG1 THR P 262     -11.542  20.125 -32.359  1.00  0.00      P1   H  
ATOM   3645 HG21 THR P 262     -10.737  21.197 -35.665  1.00  0.00      P1   H  
ATOM   3646 HG22 THR P 262      -9.582  20.959 -34.377  1.00  0.00      P1   H  
ATOM   3647 HG23 THR P 262     -10.889  19.761 -34.671  1.00  0.00      P1   H  
ATOM   3648  N   ALA P 263     -12.650  24.310 -31.964  1.00  0.00      P1   N  
ATOM   3649  CA  ALA P 263     -13.693  25.019 -31.297  1.00  0.00      P1   C  
ATOM   3650  C   ALA P 263     -14.219  26.246 -32.168  1.00  0.00      P1   C  
ATOM   3651  O   ALA P 263     -15.419  26.482 -32.339  1.00  0.00      P1   O  
ATOM   3652  CB  ALA P 263     -13.430  25.457 -29.867  1.00  0.00      P1   C  
ATOM   3653  HN  ALA P 263     -11.814  24.485 -31.442  1.00  0.00      P1   H  
ATOM   3654  HA  ALA P 263     -14.548  24.380 -31.139  1.00  0.00      P1   H  
ATOM   3655  HB1 ALA P 263     -12.515  26.090 -29.850  1.00  0.00      P1   H  
ATOM   3656  HB2 ALA P 263     -14.325  25.959 -29.454  1.00  0.00      P1   H  
ATOM   3657  HB3 ALA P 263     -13.268  24.546 -29.254  1.00  0.00      P1   H  
ATOM   3658  N   LEU P 264     -13.331  27.066 -32.756  1.00  0.00      P1   N  
ATOM   3659  CA  LEU P 264     -13.545  28.174 -33.705  1.00  0.00      P1   C  
ATOM   3660  C   LEU P 264     -13.945  27.739 -35.122  1.00  0.00      P1   C  
ATOM   3661  O   LEU P 264     -14.729  28.434 -35.801  1.00  0.00      P1   O  
ATOM   3662  CB  LEU P 264     -12.413  29.149 -33.684  1.00  0.00      P1   C  
ATOM   3663  CG  LEU P 264     -12.154  29.742 -32.248  1.00  0.00      P1   C  
ATOM   3664  CD1 LEU P 264     -11.004  30.828 -32.204  1.00  0.00      P1   C  
ATOM   3665  CD2 LEU P 264     -13.420  30.338 -31.477  1.00  0.00      P1   C  
ATOM   3666  HN  LEU P 264     -12.377  26.870 -32.548  1.00  0.00      P1   H  
ATOM   3667  HA  LEU P 264     -14.467  28.668 -33.452  1.00  0.00      P1   H  
ATOM   3668  HB1 LEU P 264     -11.446  28.691 -33.990  1.00  0.00      P1   H  
ATOM   3669  HB2 LEU P 264     -12.687  30.074 -34.229  1.00  0.00      P1   H  
ATOM   3670  HG  LEU P 264     -11.763  28.915 -31.648  1.00  0.00      P1   H  
ATOM   3671 HD11 LEU P 264     -10.096  30.374 -32.656  1.00  0.00      P1   H  
ATOM   3672 HD12 LEU P 264     -11.263  31.774 -32.722  1.00  0.00      P1   H  
ATOM   3673 HD13 LEU P 264     -10.834  30.992 -31.119  1.00  0.00      P1   H  
ATOM   3674 HD21 LEU P 264     -13.044  30.647 -30.486  1.00  0.00      P1   H  
ATOM   3675 HD22 LEU P 264     -13.901  31.141 -32.073  1.00  0.00      P1   H  
ATOM   3676 HD23 LEU P 264     -14.131  29.501 -31.297  1.00  0.00      P1   H  
ATOM   3677  N   GLY P 265     -13.458  26.606 -35.614  1.00  0.00      P1   N  
ATOM   3678  CA  GLY P 265     -13.890  25.987 -36.809  1.00  0.00      P1   C  
ATOM   3679  C   GLY P 265     -15.285  25.610 -37.054  1.00  0.00      P1   C  
ATOM   3680  O   GLY P 265     -15.873  25.213 -36.022  1.00  0.00      P1   O  
ATOM   3681  HN  GLY P 265     -12.717  26.127 -35.147  1.00  0.00      P1   H  
ATOM   3682  HA1 GLY P 265     -13.309  25.077 -36.861  1.00  0.00      P1   H  
ATOM   3683  HA2 GLY P 265     -13.517  26.703 -37.526  1.00  0.00      P1   H  
ATOM   3684  N   GLY P 266     -15.785  25.718 -38.250  1.00  0.00      P1   N  
ATOM   3685  CA  GLY P 266     -17.137  25.345 -38.745  1.00  0.00      P1   C  
ATOM   3686  C   GLY P 266     -17.086  24.559 -40.089  1.00  0.00      P1   C  
ATOM   3687  O   GLY P 266     -16.075  24.779 -40.859  1.00  0.00      P1   O  
ATOM   3688  HN  GLY P 266     -15.245  26.101 -39.006  1.00  0.00      P1   H  
ATOM   3689  HA1 GLY P 266     -17.559  26.315 -38.956  1.00  0.00      P1   H  
ATOM   3690  HA2 GLY P 266     -17.587  24.782 -37.953  1.00  0.00      P1   H  
ATOM   3691  N   PRO P 267     -17.995  23.706 -40.458  1.00  0.00      P1   N  
ATOM   3692  CA  PRO P 267     -17.920  22.761 -41.501  1.00  0.00      P1   C  
ATOM   3693  C   PRO P 267     -18.081  23.525 -42.896  1.00  0.00      P1   C  
ATOM   3694  O   PRO P 267     -18.500  24.674 -42.992  1.00  0.00      P1   O  
ATOM   3695  CB  PRO P 267     -18.937  21.780 -41.242  1.00  0.00      P1   C  
ATOM   3696  CG  PRO P 267     -20.088  22.619 -40.676  1.00  0.00      P1   C  
ATOM   3697  CD  PRO P 267     -19.256  23.374 -39.649  1.00  0.00      P1   C  
ATOM   3698  HA  PRO P 267     -16.944  22.301 -41.554  1.00  0.00      P1   H  
ATOM   3699  HB1 PRO P 267     -18.645  20.982 -40.515  1.00  0.00      P1   H  
ATOM   3700  HB2 PRO P 267     -19.323  21.192 -42.094  1.00  0.00      P1   H  
ATOM   3701  HG1 PRO P 267     -20.973  22.019 -40.359  1.00  0.00      P1   H  
ATOM   3702  HG2 PRO P 267     -20.477  23.285 -41.472  1.00  0.00      P1   H  
ATOM   3703  HD1 PRO P 267     -18.905  22.633 -38.898  1.00  0.00      P1   H  
ATOM   3704  HD2 PRO P 267     -19.731  24.241 -39.147  1.00  0.00      P1   H  
ATOM   3705  N   GLY P 268     -17.653  22.808 -43.913  1.00  0.00      P1   N  
ATOM   3706  CA  GLY P 268     -17.049  23.199 -45.168  1.00  0.00      P1   C  
ATOM   3707  C   GLY P 268     -15.609  22.884 -45.518  1.00  0.00      P1   C  
ATOM   3708  O   GLY P 268     -15.236  23.204 -46.689  1.00  0.00      P1   O  
ATOM   3709  HN  GLY P 268     -17.577  21.816 -43.738  1.00  0.00      P1   H  
ATOM   3710  HA1 GLY P 268     -17.079  24.275 -45.178  1.00  0.00      P1   H  
ATOM   3711  HA2 GLY P 268     -17.597  22.632 -45.908  1.00  0.00      P1   H  
ATOM   3712  N   PHE P 269     -14.803  22.289 -44.689  1.00  0.00      P1   N  
ATOM   3713  CA  PHE P 269     -13.389  21.796 -44.748  1.00  0.00      P1   C  
ATOM   3714  C   PHE P 269     -13.283  20.808 -45.917  1.00  0.00      P1   C  
ATOM   3715  O   PHE P 269     -14.226  20.046 -46.150  1.00  0.00      P1   O  
ATOM   3716  CB  PHE P 269     -12.874  20.910 -43.596  1.00  0.00      P1   C  
ATOM   3717  CG  PHE P 269     -12.850  21.753 -42.362  1.00  0.00      P1   C  
ATOM   3718  CD1 PHE P 269     -13.885  21.874 -41.428  1.00  0.00      P1   C  
ATOM   3719  CD2 PHE P 269     -11.671  22.465 -42.048  1.00  0.00      P1   C  
ATOM   3720  CE1 PHE P 269     -13.794  22.710 -40.333  1.00  0.00      P1   C  
ATOM   3721  CE2 PHE P 269     -11.607  23.318 -40.994  1.00  0.00      P1   C  
ATOM   3722  CZ  PHE P 269     -12.696  23.464 -40.141  1.00  0.00      P1   C  
ATOM   3723  HN  PHE P 269     -15.188  22.012 -43.854  1.00  0.00      P1   H  
ATOM   3724  HA  PHE P 269     -12.723  22.641 -44.796  1.00  0.00      P1   H  
ATOM   3725  HB1 PHE P 269     -13.615  20.106 -43.410  1.00  0.00      P1   H  
ATOM   3726  HB2 PHE P 269     -11.879  20.449 -43.774  1.00  0.00      P1   H  
ATOM   3727  HD1 PHE P 269     -14.818  21.355 -41.589  1.00  0.00      P1   H  
ATOM   3728  HD2 PHE P 269     -10.852  22.253 -42.728  1.00  0.00      P1   H  
ATOM   3729  HE1 PHE P 269     -14.566  22.820 -39.584  1.00  0.00      P1   H  
ATOM   3730  HE2 PHE P 269     -10.724  23.906 -40.780  1.00  0.00      P1   H  
ATOM   3731  HZ  PHE P 269     -12.669  24.173 -39.321  1.00  0.00      P1   H  
ATOM   3732  N   GLN P 270     -12.100  20.803 -46.668  1.00  0.00      P1   N  
ATOM   3733  CA  GLN P 270     -11.811  19.921 -47.731  1.00  0.00      P1   C  
ATOM   3734  C   GLN P 270     -10.426  19.164 -47.421  1.00  0.00      P1   C  
ATOM   3735  O   GLN P 270      -9.391  19.781 -47.396  1.00  0.00      P1   O  
ATOM   3736  CB  GLN P 270     -11.807  20.737 -49.028  1.00  0.00      P1   C  
ATOM   3737  CG  GLN P 270     -11.806  20.023 -50.377  1.00  0.00      P1   C  
ATOM   3738  CD  GLN P 270     -11.741  20.974 -51.542  1.00  0.00      P1   C  
ATOM   3739  NE2 GLN P 270     -12.068  22.269 -51.442  1.00  0.00      P1   N  
ATOM   3740  OE1 GLN P 270     -11.366  20.474 -52.625  1.00  0.00      P1   O  
ATOM   3741  HN  GLN P 270     -11.301  21.388 -46.582  1.00  0.00      P1   H  
ATOM   3742  HA  GLN P 270     -12.563  19.203 -48.005  1.00  0.00      P1   H  
ATOM   3743  HB1 GLN P 270     -12.694  21.400 -48.957  1.00  0.00      P1   H  
ATOM   3744  HB2 GLN P 270     -10.926  21.395 -48.877  1.00  0.00      P1   H  
ATOM   3745  HG1 GLN P 270     -10.932  19.354 -50.514  1.00  0.00      P1   H  
ATOM   3746  HG2 GLN P 270     -12.732  19.419 -50.486  1.00  0.00      P1   H  
ATOM   3747 HE21 GLN P 270     -11.845  22.712 -52.349  1.00  0.00      P1   H  
ATOM   3748 HE22 GLN P 270     -12.452  22.851 -50.769  1.00  0.00      P1   H  
ATOM   3749  N   GLU P 271     -10.427  17.894 -47.146  1.00  0.00      P1   N  
ATOM   3750  CA  GLU P 271      -9.405  16.997 -46.633  1.00  0.00      P1   C  
ATOM   3751  C   GLU P 271      -9.076  15.901 -47.653  1.00  0.00      P1   C  
ATOM   3752  O   GLU P 271      -9.971  15.161 -48.000  1.00  0.00      P1   O  
ATOM   3753  CB  GLU P 271      -9.821  16.300 -45.355  1.00  0.00      P1   C  
ATOM   3754  CG  GLU P 271     -10.147  17.293 -44.192  1.00  0.00      P1   C  
ATOM   3755  CD  GLU P 271     -10.569  16.416 -43.068  1.00  0.00      P1   C  
ATOM   3756  OE1 GLU P 271     -11.727  15.960 -43.079  1.00  0.00      P1   O  
ATOM   3757  OE2 GLU P 271      -9.702  16.319 -42.117  1.00  0.00      P1   O1-
ATOM   3758  HN  GLU P 271     -11.271  17.372 -47.279  1.00  0.00      P1   H  
ATOM   3759  HA  GLU P 271      -8.555  17.569 -46.293  1.00  0.00      P1   H  
ATOM   3760  HB1 GLU P 271     -10.737  15.688 -45.524  1.00  0.00      P1   H  
ATOM   3761  HB2 GLU P 271      -9.046  15.568 -45.029  1.00  0.00      P1   H  
ATOM   3762  HG1 GLU P 271      -9.193  17.820 -43.960  1.00  0.00      P1   H  
ATOM   3763  HG2 GLU P 271     -10.972  17.970 -44.507  1.00  0.00      P1   H  
ATOM   3764  N   ARG P 272      -7.859  15.854 -48.103  1.00  0.00      P1   N  
ATOM   3765  CA  ARG P 272      -7.402  15.002 -49.122  1.00  0.00      P1   C  
ATOM   3766  C   ARG P 272      -5.915  14.751 -48.963  1.00  0.00      P1   C  
ATOM   3767  O   ARG P 272      -5.264  15.408 -48.093  1.00  0.00      P1   O  
ATOM   3768  CB  ARG P 272      -7.534  15.772 -50.488  1.00  0.00      P1   C  
ATOM   3769  CG  ARG P 272      -8.952  16.374 -50.915  1.00  0.00      P1   C  
ATOM   3770  CD  ARG P 272      -9.038  16.979 -52.312  1.00  0.00      P1   C  
ATOM   3771  NE  ARG P 272      -8.304  18.282 -52.325  1.00  0.00      P1   N  
ATOM   3772  CZ  ARG P 272      -8.232  19.033 -53.452  1.00  0.00      P1   C  
ATOM   3773  NH1 ARG P 272      -8.572  18.636 -54.651  1.00  0.00      P1   N1+
ATOM   3774  NH2 ARG P 272      -7.769  20.257 -53.198  1.00  0.00      P1   N  
ATOM   3775  HN  ARG P 272      -7.173  16.486 -47.779  1.00  0.00      P1   H  
ATOM   3776  HA  ARG P 272      -7.867  14.027 -49.091  1.00  0.00      P1   H  
ATOM   3777  HB1 ARG P 272      -6.886  16.672 -50.486  1.00  0.00      P1   H  
ATOM   3778  HB2 ARG P 272      -7.207  15.092 -51.305  1.00  0.00      P1   H  
ATOM   3779  HG1 ARG P 272      -9.568  15.453 -50.860  1.00  0.00      P1   H  
ATOM   3780  HG2 ARG P 272      -9.368  17.079 -50.168  1.00  0.00      P1   H  
ATOM   3781  HD1 ARG P 272      -8.580  16.423 -53.154  1.00  0.00      P1   H  
ATOM   3782  HD2 ARG P 272     -10.089  17.175 -52.614  1.00  0.00      P1   H  
ATOM   3783  HE  ARG P 272      -7.915  18.679 -51.515  1.00  0.00      P1   H  
ATOM   3784 HH11 ARG P 272      -8.383  19.308 -55.390  1.00  0.00      P1   H  
ATOM   3785 HH12 ARG P 272      -8.987  17.810 -54.993  1.00  0.00      P1   H  
ATOM   3786 HH21 ARG P 272      -7.629  20.779 -54.037  1.00  0.00      P1   H  
ATOM   3787 HH22 ARG P 272      -7.600  20.586 -52.275  1.00  0.00      P1   H  
ATOM   3788  N   GLY P 273      -5.377  13.864 -49.760  1.00  0.00      P1   N  
ATOM   3789  CA  GLY P 273      -3.974  13.542 -49.837  1.00  0.00      P1   C  
ATOM   3790  C   GLY P 273      -3.271  12.698 -48.858  1.00  0.00      P1   C  
ATOM   3791  O   GLY P 273      -2.056  12.904 -48.755  1.00  0.00      P1   O  
ATOM   3792  HN  GLY P 273      -6.010  13.334 -50.280  1.00  0.00      P1   H  
ATOM   3793  HA1 GLY P 273      -3.463  14.492 -49.763  1.00  0.00      P1   H  
ATOM   3794  HA2 GLY P 273      -3.890  13.022 -50.777  1.00  0.00      P1   H  
ATOM   3795  N   GLY P 274      -3.972  11.785 -48.233  1.00  0.00      P1   N  
ATOM   3796  CA  GLY P 274      -3.457  10.767 -47.395  1.00  0.00      P1   C  
ATOM   3797  C   GLY P 274      -3.511  11.139 -45.971  1.00  0.00      P1   C  
ATOM   3798  O   GLY P 274      -3.117  12.252 -45.742  1.00  0.00      P1   O  
ATOM   3799  HN  GLY P 274      -4.964  11.707 -48.279  1.00  0.00      P1   H  
ATOM   3800  HA1 GLY P 274      -2.474  10.549 -47.629  1.00  0.00      P1   H  
ATOM   3801  HA2 GLY P 274      -4.083   9.898 -47.536  1.00  0.00      P1   H  
ATOM   3802  N   GLU P 275      -3.971  10.272 -45.033  1.00  0.00      P1   N  
ATOM   3803  CA  GLU P 275      -4.380  10.507 -43.635  1.00  0.00      P1   C  
ATOM   3804  C   GLU P 275      -3.293  10.755 -42.648  1.00  0.00      P1   C  
ATOM   3805  O   GLU P 275      -3.358  11.554 -41.729  1.00  0.00      P1   O  
ATOM   3806  CB  GLU P 275      -5.210   9.307 -43.129  1.00  0.00      P1   C  
ATOM   3807  CG  GLU P 275      -6.402   8.857 -44.003  1.00  0.00      P1   C  
ATOM   3808  CD  GLU P 275      -7.346   9.965 -44.246  1.00  0.00      P1   C  
ATOM   3809  OE1 GLU P 275      -7.342  10.705 -45.203  1.00  0.00      P1   O  
ATOM   3810  OE2 GLU P 275      -8.252  10.256 -43.346  1.00  0.00      P1   O1-
ATOM   3811  HN  GLU P 275      -3.942   9.320 -45.303  1.00  0.00      P1   H  
ATOM   3812  HA  GLU P 275      -4.993  11.371 -43.626  1.00  0.00      P1   H  
ATOM   3813  HB1 GLU P 275      -4.502   8.451 -43.098  1.00  0.00      P1   H  
ATOM   3814  HB2 GLU P 275      -5.661   9.626 -42.169  1.00  0.00      P1   H  
ATOM   3815  HG1 GLU P 275      -6.141   8.594 -45.048  1.00  0.00      P1   H  
ATOM   3816  HG2 GLU P 275      -6.996   8.063 -43.503  1.00  0.00      P1   H  
ATOM   3817  N   LEU P 276      -2.176  10.031 -42.807  1.00  0.00      P1   N  
ATOM   3818  CA  LEU P 276      -0.875  10.195 -42.120  1.00  0.00      P1   C  
ATOM   3819  C   LEU P 276      -0.061  11.419 -42.592  1.00  0.00      P1   C  
ATOM   3820  O   LEU P 276       0.358  12.179 -41.789  1.00  0.00      P1   O  
ATOM   3821  CB  LEU P 276       0.050   8.927 -42.256  1.00  0.00      P1   C  
ATOM   3822  CG  LEU P 276      -0.539   7.514 -42.038  1.00  0.00      P1   C  
ATOM   3823  CD1 LEU P 276       0.484   6.462 -42.270  1.00  0.00      P1   C  
ATOM   3824  CD2 LEU P 276      -1.271   7.365 -40.704  1.00  0.00      P1   C  
ATOM   3825  HN  LEU P 276      -2.093   9.327 -43.500  1.00  0.00      P1   H  
ATOM   3826  HA  LEU P 276      -1.066  10.340 -41.069  1.00  0.00      P1   H  
ATOM   3827  HB1 LEU P 276       0.435   8.873 -43.293  1.00  0.00      P1   H  
ATOM   3828  HB2 LEU P 276       0.888   8.995 -41.533  1.00  0.00      P1   H  
ATOM   3829  HG  LEU P 276      -1.286   7.299 -42.824  1.00  0.00      P1   H  
ATOM   3830 HD11 LEU P 276       0.935   6.612 -43.274  1.00  0.00      P1   H  
ATOM   3831 HD12 LEU P 276       1.292   6.579 -41.524  1.00  0.00      P1   H  
ATOM   3832 HD13 LEU P 276      -0.014   5.469 -42.214  1.00  0.00      P1   H  
ATOM   3833 HD21 LEU P 276      -0.538   7.492 -39.887  1.00  0.00      P1   H  
ATOM   3834 HD22 LEU P 276      -2.049   8.130 -40.482  1.00  0.00      P1   H  
ATOM   3835 HD23 LEU P 276      -1.603   6.305 -40.649  1.00  0.00      P1   H  
ATOM   3836  N   LYS P 277       0.104  11.498 -43.924  1.00  0.00      P1   N  
ATOM   3837  CA  LYS P 277       0.735  12.523 -44.632  1.00  0.00      P1   C  
ATOM   3838  C   LYS P 277       0.225  13.914 -44.406  1.00  0.00      P1   C  
ATOM   3839  O   LYS P 277       1.092  14.785 -44.246  1.00  0.00      P1   O  
ATOM   3840  CB  LYS P 277       0.630  12.174 -46.133  1.00  0.00      P1   C  
ATOM   3841  CG  LYS P 277       1.488  10.977 -46.513  1.00  0.00      P1   C  
ATOM   3842  CD  LYS P 277       1.608  10.659 -48.040  1.00  0.00      P1   C  
ATOM   3843  CE  LYS P 277       0.443   9.865 -48.660  1.00  0.00      P1   C  
ATOM   3844  NZ  LYS P 277       0.805   9.626 -50.057  1.00  0.00      P1   N1+
ATOM   3845  HN  LYS P 277      -0.310  10.763 -44.413  1.00  0.00      P1   H  
ATOM   3846  HA  LYS P 277       1.784  12.435 -44.390  1.00  0.00      P1   H  
ATOM   3847  HB1 LYS P 277      -0.428  11.991 -46.398  1.00  0.00      P1   H  
ATOM   3848  HB2 LYS P 277       1.040  12.970 -46.791  1.00  0.00      P1   H  
ATOM   3849  HG1 LYS P 277       2.489  11.262 -46.260  1.00  0.00      P1   H  
ATOM   3850  HG2 LYS P 277       1.195  10.050 -45.981  1.00  0.00      P1   H  
ATOM   3851  HD1 LYS P 277       1.895  11.624 -48.510  1.00  0.00      P1   H  
ATOM   3852  HD2 LYS P 277       2.461   9.957 -48.101  1.00  0.00      P1   H  
ATOM   3853  HE1 LYS P 277       0.307   8.899 -48.117  1.00  0.00      P1   H  
ATOM   3854  HE2 LYS P 277      -0.449  10.470 -48.729  1.00  0.00      P1   H  
ATOM   3855  HZ1 LYS P 277       1.746   9.201 -50.184  1.00  0.00      P1   H  
ATOM   3856  HZ2 LYS P 277       0.053   9.020 -50.442  1.00  0.00      P1   H  
ATOM   3857  HZ3 LYS P 277       0.763  10.555 -50.524  1.00  0.00      P1   H  
ATOM   3858  N   ARG P 278      -1.123  14.153 -44.457  1.00  0.00      P1   N  
ATOM   3859  CA  ARG P 278      -1.646  15.488 -44.265  1.00  0.00      P1   C  
ATOM   3860  C   ARG P 278      -1.690  15.895 -42.796  1.00  0.00      P1   C  
ATOM   3861  O   ARG P 278      -2.083  17.050 -42.593  1.00  0.00      P1   O  
ATOM   3862  CB  ARG P 278      -3.087  15.541 -44.783  1.00  0.00      P1   C  
ATOM   3863  CG  ARG P 278      -4.159  14.721 -44.009  1.00  0.00      P1   C  
ATOM   3864  CD  ARG P 278      -5.412  14.513 -44.879  1.00  0.00      P1   C  
ATOM   3865  NE  ARG P 278      -6.459  13.674 -44.155  1.00  0.00      P1   N  
ATOM   3866  CZ  ARG P 278      -7.251  14.032 -43.144  1.00  0.00      P1   C  
ATOM   3867  NH1 ARG P 278      -7.338  15.293 -42.683  1.00  0.00      P1   N1+
ATOM   3868  NH2 ARG P 278      -8.035  13.158 -42.513  1.00  0.00      P1   N  
ATOM   3869  HN  ARG P 278      -1.722  13.384 -44.547  1.00  0.00      P1   H  
ATOM   3870  HA  ARG P 278      -1.065  16.156 -44.885  1.00  0.00      P1   H  
ATOM   3871  HB1 ARG P 278      -3.456  16.585 -44.825  1.00  0.00      P1   H  
ATOM   3872  HB2 ARG P 278      -3.060  15.051 -45.780  1.00  0.00      P1   H  
ATOM   3873  HG1 ARG P 278      -3.874  13.712 -43.699  1.00  0.00      P1   H  
ATOM   3874  HG2 ARG P 278      -4.399  15.172 -43.021  1.00  0.00      P1   H  
ATOM   3875  HD1 ARG P 278      -5.855  15.515 -44.998  1.00  0.00      P1   H  
ATOM   3876  HD2 ARG P 278      -5.180  14.032 -45.855  1.00  0.00      P1   H  
ATOM   3877  HE  ARG P 278      -6.663  12.757 -44.467  1.00  0.00      P1   H  
ATOM   3878 HH11 ARG P 278      -8.089  15.432 -42.016  1.00  0.00      P1   H  
ATOM   3879 HH12 ARG P 278      -6.768  16.034 -42.925  1.00  0.00      P1   H  
ATOM   3880 HH21 ARG P 278      -8.678  13.436 -41.793  1.00  0.00      P1   H  
ATOM   3881 HH22 ARG P 278      -7.953  12.247 -42.745  1.00  0.00      P1   H  
ATOM   3882  N   GLU P 279      -1.406  15.111 -41.811  1.00  0.00      P1   N  
ATOM   3883  CA  GLU P 279      -1.427  15.338 -40.334  1.00  0.00      P1   C  
ATOM   3884  C   GLU P 279      -0.504  16.564 -39.963  1.00  0.00      P1   C  
ATOM   3885  O   GLU P 279      -0.867  17.430 -39.194  1.00  0.00      P1   O  
ATOM   3886  CB  GLU P 279      -0.933  14.044 -39.594  1.00  0.00      P1   C  
ATOM   3887  CG  GLU P 279      -1.153  13.987 -38.069  1.00  0.00      P1   C  
ATOM   3888  CD  GLU P 279      -2.562  13.968 -37.807  1.00  0.00      P1   C  
ATOM   3889  OE1 GLU P 279      -3.252  12.939 -38.092  1.00  0.00      P1   O  
ATOM   3890  OE2 GLU P 279      -3.087  15.000 -37.212  1.00  0.00      P1   O1-
ATOM   3891  HN  GLU P 279      -1.075  14.187 -41.900  1.00  0.00      P1   H  
ATOM   3892  HA  GLU P 279      -2.432  15.609 -40.055  1.00  0.00      P1   H  
ATOM   3893  HB1 GLU P 279      -1.407  13.099 -39.957  1.00  0.00      P1   H  
ATOM   3894  HB2 GLU P 279       0.155  13.930 -39.784  1.00  0.00      P1   H  
ATOM   3895  HG1 GLU P 279      -0.683  13.058 -37.679  1.00  0.00      P1   H  
ATOM   3896  HG2 GLU P 279      -0.660  14.864 -37.600  1.00  0.00      P1   H  
ATOM   3897  N   GLU P 280       0.699  16.622 -40.535  1.00  0.00      P1   N  
ATOM   3898  CA  GLU P 280       1.764  17.656 -40.358  1.00  0.00      P1   C  
ATOM   3899  C   GLU P 280       1.470  18.866 -41.308  1.00  0.00      P1   C  
ATOM   3900  O   GLU P 280       1.887  19.944 -40.866  1.00  0.00      P1   O  
ATOM   3901  CB  GLU P 280       3.162  17.069 -40.656  1.00  0.00      P1   C  
ATOM   3902  CG  GLU P 280       3.439  16.716 -42.115  1.00  0.00      P1   C  
ATOM   3903  CD  GLU P 280       4.673  16.082 -42.306  1.00  0.00      P1   C  
ATOM   3904  OE1 GLU P 280       5.130  15.053 -41.715  1.00  0.00      P1   O  
ATOM   3905  OE2 GLU P 280       5.512  16.510 -43.219  1.00  0.00      P1   O1-
ATOM   3906  HN  GLU P 280       0.987  15.875 -41.121  1.00  0.00      P1   H  
ATOM   3907  HA  GLU P 280       1.704  18.046 -39.354  1.00  0.00      P1   H  
ATOM   3908  HB1 GLU P 280       3.861  17.886 -40.396  1.00  0.00      P1   H  
ATOM   3909  HB2 GLU P 280       3.294  16.167 -40.012  1.00  0.00      P1   H  
ATOM   3910  HG1 GLU P 280       2.606  16.314 -42.724  1.00  0.00      P1   H  
ATOM   3911  HG2 GLU P 280       3.589  17.685 -42.642  1.00  0.00      P1   H  
ATOM   3912  N   LYS P 281       0.895  18.714 -42.523  1.00  0.00      P1   N  
ATOM   3913  CA  LYS P 281       0.659  19.806 -43.485  1.00  0.00      P1   C  
ATOM   3914  C   LYS P 281      -0.382  20.846 -43.204  1.00  0.00      P1   C  
ATOM   3915  O   LYS P 281      -0.339  21.898 -43.850  1.00  0.00      P1   O  
ATOM   3916  CB  LYS P 281       0.418  19.327 -44.983  1.00  0.00      P1   C  
ATOM   3917  CG  LYS P 281       1.389  18.421 -45.640  1.00  0.00      P1   C  
ATOM   3918  CD  LYS P 281       1.109  18.423 -47.228  1.00  0.00      P1   C  
ATOM   3919  CE  LYS P 281       2.170  17.827 -48.071  1.00  0.00      P1   C  
ATOM   3920  NZ  LYS P 281       2.389  16.404 -47.859  1.00  0.00      P1   N1+
ATOM   3921  HN  LYS P 281       0.516  17.858 -42.867  1.00  0.00      P1   H  
ATOM   3922  HA  LYS P 281       1.588  20.354 -43.452  1.00  0.00      P1   H  
ATOM   3923  HB1 LYS P 281      -0.507  18.739 -44.957  1.00  0.00      P1   H  
ATOM   3924  HB2 LYS P 281       0.216  20.180 -45.637  1.00  0.00      P1   H  
ATOM   3925  HG1 LYS P 281       2.426  18.801 -45.534  1.00  0.00      P1   H  
ATOM   3926  HG2 LYS P 281       1.345  17.409 -45.190  1.00  0.00      P1   H  
ATOM   3927  HD1 LYS P 281       0.131  17.936 -47.402  1.00  0.00      P1   H  
ATOM   3928  HD2 LYS P 281       1.105  19.466 -47.620  1.00  0.00      P1   H  
ATOM   3929  HE1 LYS P 281       1.906  17.988 -49.140  1.00  0.00      P1   H  
ATOM   3930  HE2 LYS P 281       3.065  18.405 -47.738  1.00  0.00      P1   H  
ATOM   3931  HZ1 LYS P 281       2.652  16.188 -46.877  1.00  0.00      P1   H  
ATOM   3932  HZ2 LYS P 281       1.613  15.770 -48.135  1.00  0.00      P1   H  
ATOM   3933  HZ3 LYS P 281       3.157  16.103 -48.494  1.00  0.00      P1   H  
ATOM   3934  N   THR P 282      -1.226  20.661 -42.259  1.00  0.00      P1   N  
ATOM   3935  CA  THR P 282      -1.989  21.699 -41.480  1.00  0.00      P1   C  
ATOM   3936  C   THR P 282      -3.394  21.829 -42.069  1.00  0.00      P1   C  
ATOM   3937  O   THR P 282      -3.478  22.231 -43.256  1.00  0.00      P1   O  
ATOM   3938  CB  THR P 282      -1.318  23.044 -41.163  1.00  0.00      P1   C  
ATOM   3939  CG2 THR P 282      -2.103  23.770 -40.122  1.00  0.00      P1   C  
ATOM   3940  OG1 THR P 282      -0.078  22.788 -40.509  1.00  0.00      P1   O  
ATOM   3941  HN  THR P 282      -1.466  19.739 -42.000  1.00  0.00      P1   H  
ATOM   3942  HA  THR P 282      -1.991  21.166 -40.548  1.00  0.00      P1   H  
ATOM   3943  HB  THR P 282      -1.194  23.640 -42.084  1.00  0.00      P1   H  
ATOM   3944  HG1 THR P 282       0.330  23.651 -40.483  1.00  0.00      P1   H  
ATOM   3945 HG21 THR P 282      -1.648  24.752 -39.860  1.00  0.00      P1   H  
ATOM   3946 HG22 THR P 282      -3.097  24.110 -40.470  1.00  0.00      P1   H  
ATOM   3947 HG23 THR P 282      -2.231  23.232 -39.161  1.00  0.00      P1   H  
ATOM   3948  N   ARG P 283      -4.390  21.436 -41.260  1.00  0.00      P1   N  
ATOM   3949  CA  ARG P 283      -5.748  21.149 -41.799  1.00  0.00      P1   C  
ATOM   3950  C   ARG P 283      -6.479  22.354 -42.434  1.00  0.00      P1   C  
ATOM   3951  O   ARG P 283      -6.954  22.142 -43.502  1.00  0.00      P1   O  
ATOM   3952  CB  ARG P 283      -6.550  20.452 -40.569  1.00  0.00      P1   C  
ATOM   3953  CG  ARG P 283      -7.930  20.010 -40.913  1.00  0.00      P1   C  
ATOM   3954  CD  ARG P 283      -8.732  19.258 -39.789  1.00  0.00      P1   C  
ATOM   3955  NE  ARG P 283     -10.026  18.891 -40.435  1.00  0.00      P1   N  
ATOM   3956  CZ  ARG P 283     -11.323  19.117 -40.240  1.00  0.00      P1   C  
ATOM   3957  NH1 ARG P 283     -11.732  20.090 -39.416  1.00  0.00      P1   N1+
ATOM   3958  NH2 ARG P 283     -12.330  18.425 -40.803  1.00  0.00      P1   N  
ATOM   3959  HN  ARG P 283      -4.274  21.328 -40.290  1.00  0.00      P1   H  
ATOM   3960  HA  ARG P 283      -5.636  20.356 -42.520  1.00  0.00      P1   H  
ATOM   3961  HB1 ARG P 283      -6.017  19.488 -40.404  1.00  0.00      P1   H  
ATOM   3962  HB2 ARG P 283      -6.489  21.112 -39.675  1.00  0.00      P1   H  
ATOM   3963  HG1 ARG P 283      -8.616  20.834 -41.213  1.00  0.00      P1   H  
ATOM   3964  HG2 ARG P 283      -7.912  19.381 -41.827  1.00  0.00      P1   H  
ATOM   3965  HD1 ARG P 283      -8.227  18.364 -39.365  1.00  0.00      P1   H  
ATOM   3966  HD2 ARG P 283      -8.888  20.091 -39.072  1.00  0.00      P1   H  
ATOM   3967  HE  ARG P 283      -9.828  18.290 -41.149  1.00  0.00      P1   H  
ATOM   3968 HH11 ARG P 283     -12.728  20.098 -39.302  1.00  0.00      P1   H  
ATOM   3969 HH12 ARG P 283     -11.161  20.757 -38.946  1.00  0.00      P1   H  
ATOM   3970 HH21 ARG P 283     -13.251  18.738 -40.481  1.00  0.00      P1   H  
ATOM   3971 HH22 ARG P 283     -12.453  17.697 -41.420  1.00  0.00      P1   H  
ATOM   3972  N   ASN P 284      -6.519  23.495 -41.813  1.00  0.00      P1   N  
ATOM   3973  CA  ASN P 284      -7.109  24.698 -42.442  1.00  0.00      P1   C  
ATOM   3974  C   ASN P 284      -6.414  25.266 -43.630  1.00  0.00      P1   C  
ATOM   3975  O   ASN P 284      -7.039  25.719 -44.561  1.00  0.00      P1   O  
ATOM   3976  CB  ASN P 284      -7.345  25.891 -41.422  1.00  0.00      P1   C  
ATOM   3977  CG  ASN P 284      -8.323  26.979 -41.894  1.00  0.00      P1   C  
ATOM   3978  ND2 ASN P 284      -7.976  28.284 -41.823  1.00  0.00      P1   N  
ATOM   3979  OD1 ASN P 284      -9.448  26.596 -42.292  1.00  0.00      P1   O  
ATOM   3980  HN  ASN P 284      -6.159  23.670 -40.902  1.00  0.00      P1   H  
ATOM   3981  HA  ASN P 284      -8.063  24.446 -42.887  1.00  0.00      P1   H  
ATOM   3982  HB1 ASN P 284      -7.840  25.418 -40.547  1.00  0.00      P1   H  
ATOM   3983  HB2 ASN P 284      -6.417  26.304 -40.975  1.00  0.00      P1   H  
ATOM   3984 HD21 ASN P 284      -8.758  28.832 -42.058  1.00  0.00      P1   H  
ATOM   3985 HD22 ASN P 284      -7.067  28.459 -41.564  1.00  0.00      P1   H  
ATOM   3986  N   SER P 285      -5.060  25.271 -43.551  1.00  0.00      P1   N  
ATOM   3987  CA  SER P 285      -4.132  25.738 -44.510  1.00  0.00      P1   C  
ATOM   3988  C   SER P 285      -4.135  24.849 -45.747  1.00  0.00      P1   C  
ATOM   3989  O   SER P 285      -4.055  25.481 -46.820  1.00  0.00      P1   O  
ATOM   3990  CB  SER P 285      -2.681  25.897 -43.963  1.00  0.00      P1   C  
ATOM   3991  OG  SER P 285      -2.540  26.783 -42.824  1.00  0.00      P1   O  
ATOM   3992  HN  SER P 285      -4.537  24.937 -42.775  1.00  0.00      P1   H  
ATOM   3993  HA  SER P 285      -4.552  26.672 -44.861  1.00  0.00      P1   H  
ATOM   3994  HB1 SER P 285      -2.274  24.904 -43.701  1.00  0.00      P1   H  
ATOM   3995  HB2 SER P 285      -2.078  26.335 -44.782  1.00  0.00      P1   H  
ATOM   3996  HG1 SER P 285      -1.597  26.807 -42.643  1.00  0.00      P1   H  
ATOM   3997  N   LEU P 286      -4.150  23.530 -45.694  1.00  0.00      P1   N  
ATOM   3998  CA  LEU P 286      -4.231  22.649 -46.853  1.00  0.00      P1   C  
ATOM   3999  C   LEU P 286      -5.676  22.572 -47.390  1.00  0.00      P1   C  
ATOM   4000  O   LEU P 286      -5.836  22.056 -48.480  1.00  0.00      P1   O  
ATOM   4001  CB  LEU P 286      -3.875  21.227 -46.344  1.00  0.00      P1   C  
ATOM   4002  CG  LEU P 286      -3.338  20.256 -47.417  1.00  0.00      P1   C  
ATOM   4003  CD1 LEU P 286      -2.051  20.829 -48.037  1.00  0.00      P1   C  
ATOM   4004  CD2 LEU P 286      -3.142  18.781 -47.015  1.00  0.00      P1   C  
ATOM   4005  HN  LEU P 286      -4.160  23.117 -44.788  1.00  0.00      P1   H  
ATOM   4006  HA  LEU P 286      -3.687  23.078 -47.647  1.00  0.00      P1   H  
ATOM   4007  HB1 LEU P 286      -2.978  21.307 -45.700  1.00  0.00      P1   H  
ATOM   4008  HB2 LEU P 286      -4.729  20.743 -45.821  1.00  0.00      P1   H  
ATOM   4009  HG  LEU P 286      -4.043  20.185 -48.243  1.00  0.00      P1   H  
ATOM   4010 HD11 LEU P 286      -1.998  21.819 -48.499  1.00  0.00      P1   H  
ATOM   4011 HD12 LEU P 286      -1.316  20.821 -47.236  1.00  0.00      P1   H  
ATOM   4012 HD13 LEU P 286      -1.691  20.126 -48.814  1.00  0.00      P1   H  
ATOM   4013 HD21 LEU P 286      -4.104  18.457 -46.565  1.00  0.00      P1   H  
ATOM   4014 HD22 LEU P 286      -2.842  18.099 -47.845  1.00  0.00      P1   H  
ATOM   4015 HD23 LEU P 286      -2.493  18.710 -46.142  1.00  0.00      P1   H  
ATOM   4016  N   SER P 287      -6.738  23.148 -46.799  1.00  0.00      P1   N  
ATOM   4017  CA  SER P 287      -8.066  23.156 -47.400  1.00  0.00      P1   C  
ATOM   4018  C   SER P 287      -8.317  23.913 -48.697  1.00  0.00      P1   C  
ATOM   4019  O   SER P 287      -8.950  23.284 -49.542  1.00  0.00      P1   O  
ATOM   4020  CB  SER P 287      -9.095  23.527 -46.349  1.00  0.00      P1   C  
ATOM   4021  OG  SER P 287     -10.465  23.305 -46.704  1.00  0.00      P1   O  
ATOM   4022  HN  SER P 287      -6.711  23.654 -45.959  1.00  0.00      P1   H  
ATOM   4023  HA  SER P 287      -8.257  22.124 -47.533  1.00  0.00      P1   H  
ATOM   4024  HB1 SER P 287      -8.814  22.993 -45.412  1.00  0.00      P1   H  
ATOM   4025  HB2 SER P 287      -8.838  24.578 -46.117  1.00  0.00      P1   H  
ATOM   4026  HG1 SER P 287     -10.802  23.843 -47.395  1.00  0.00      P1   H  
ATOM   4027  N   PRO P 288      -7.928  25.140 -48.930  1.00  0.00      P1   N  
ATOM   4028  CA  PRO P 288      -8.036  25.755 -50.233  1.00  0.00      P1   C  
ATOM   4029  C   PRO P 288      -6.942  25.157 -51.130  1.00  0.00      P1   C  
ATOM   4030  O   PRO P 288      -5.977  24.606 -50.590  1.00  0.00      P1   O  
ATOM   4031  CB  PRO P 288      -7.884  27.295 -49.936  1.00  0.00      P1   C  
ATOM   4032  CG  PRO P 288      -6.826  27.189 -48.882  1.00  0.00      P1   C  
ATOM   4033  CD  PRO P 288      -7.391  26.152 -47.953  1.00  0.00      P1   C  
ATOM   4034  HA  PRO P 288      -8.982  25.627 -50.734  1.00  0.00      P1   H  
ATOM   4035  HB1 PRO P 288      -8.808  27.679 -49.446  1.00  0.00      P1   H  
ATOM   4036  HB2 PRO P 288      -7.726  27.985 -50.787  1.00  0.00      P1   H  
ATOM   4037  HG1 PRO P 288      -5.846  26.938 -49.331  1.00  0.00      P1   H  
ATOM   4038  HG2 PRO P 288      -6.632  28.150 -48.354  1.00  0.00      P1   H  
ATOM   4039  HD1 PRO P 288      -8.278  26.536 -47.405  1.00  0.00      P1   H  
ATOM   4040  HD2 PRO P 288      -6.617  25.867 -47.231  1.00  0.00      P1   H  
ATOM   4041  N   THR P 289      -7.110  25.318 -52.416  1.00  0.00      P1   N  
ATOM   4042  CA  THR P 289      -6.398  24.791 -53.526  1.00  0.00      P1   C  
ATOM   4043  C   THR P 289      -4.827  24.533 -53.437  1.00  0.00      P1   C  
ATOM   4044  O   THR P 289      -4.093  25.475 -53.149  1.00  0.00      P1   O  
ATOM   4045  CB  THR P 289      -6.669  25.409 -54.943  1.00  0.00      P1   C  
ATOM   4046  CG2 THR P 289      -6.156  26.856 -55.009  1.00  0.00      P1   C  
ATOM   4047  OG1 THR P 289      -6.154  24.730 -56.122  1.00  0.00      P1   O  
ATOM   4048  HN  THR P 289      -7.872  25.878 -52.738  1.00  0.00      P1   H  
ATOM   4049  HA  THR P 289      -6.924  23.874 -53.727  1.00  0.00      P1   H  
ATOM   4050  HB  THR P 289      -7.774  25.491 -55.013  1.00  0.00      P1   H  
ATOM   4051  HG1 THR P 289      -6.546  25.195 -56.854  1.00  0.00      P1   H  
ATOM   4052 HG21 THR P 289      -6.514  27.373 -54.095  1.00  0.00      P1   H  
ATOM   4053 HG22 THR P 289      -5.056  26.895 -55.119  1.00  0.00      P1   H  
ATOM   4054 HG23 THR P 289      -6.547  27.344 -55.925  1.00  0.00      P1   H  
ATOM   4055  N   ILE P 290      -4.366  23.321 -53.518  1.00  0.00      P1   N  
ATOM   4056  CA  ILE P 290      -3.001  22.853 -53.411  1.00  0.00      P1   C  
ATOM   4057  C   ILE P 290      -2.280  22.944 -54.832  1.00  0.00      P1   C  
ATOM   4058  O   ILE P 290      -1.069  22.590 -54.937  1.00  0.00      P1   O  
ATOM   4059  CB  ILE P 290      -2.906  21.517 -52.643  1.00  0.00      P1   C  
ATOM   4060  CG1 ILE P 290      -3.401  20.294 -53.521  1.00  0.00      P1   C  
ATOM   4061  CG2 ILE P 290      -3.730  21.671 -51.296  1.00  0.00      P1   C  
ATOM   4062  CD1 ILE P 290      -3.224  18.968 -52.771  1.00  0.00      P1   C  
ATOM   4063  HN  ILE P 290      -4.991  22.626 -53.810  1.00  0.00      P1   H  
ATOM   4064  HA  ILE P 290      -2.431  23.510 -52.775  1.00  0.00      P1   H  
ATOM   4065  HB  ILE P 290      -1.851  21.209 -52.492  1.00  0.00      P1   H  
ATOM   4066 HG11 ILE P 290      -4.482  20.387 -53.703  1.00  0.00      P1   H  
ATOM   4067 HG12 ILE P 290      -2.816  20.253 -54.460  1.00  0.00      P1   H  
ATOM   4068 HG21 ILE P 290      -4.824  21.858 -51.367  1.00  0.00      P1   H  
ATOM   4069 HG22 ILE P 290      -3.542  20.799 -50.654  1.00  0.00      P1   H  
ATOM   4070 HG23 ILE P 290      -3.235  22.517 -50.772  1.00  0.00      P1   H  
ATOM   4071  HD1 ILE P 290      -3.411  18.065 -53.384  1.00  0.00      P1   H  
ATOM   4072  HD2 ILE P 290      -2.179  18.716 -52.492  1.00  0.00      P1   H  
ATOM   4073  HD3 ILE P 290      -3.887  18.864 -51.892  1.00  0.00      P1   H  
ATOM   4074  N   ALA P 291      -2.813  23.269 -55.963  1.00  0.00      P1   N  
ATOM   4075  CA  ALA P 291      -2.381  23.246 -57.374  1.00  0.00      P1   C  
ATOM   4076  C   ALA P 291      -1.115  24.091 -57.676  1.00  0.00      P1   C  
ATOM   4077  O   ALA P 291      -0.245  23.504 -58.353  1.00  0.00      P1   O  
ATOM   4078  CB  ALA P 291      -3.533  23.627 -58.386  1.00  0.00      P1   C  
ATOM   4079  HN  ALA P 291      -3.719  23.673 -56.003  1.00  0.00      P1   H  
ATOM   4080  HA  ALA P 291      -2.142  22.223 -57.618  1.00  0.00      P1   H  
ATOM   4081  HB1 ALA P 291      -4.277  22.814 -58.242  1.00  0.00      P1   H  
ATOM   4082  HB2 ALA P 291      -3.947  24.653 -58.262  1.00  0.00      P1   H  
ATOM   4083  HB3 ALA P 291      -3.169  23.577 -59.427  1.00  0.00      P1   H  
ATOM   4084  N   PRO P 292      -0.857  25.328 -57.306  1.00  0.00      P1   N  
ATOM   4085  CA  PRO P 292       0.470  26.021 -57.378  1.00  0.00      P1   C  
ATOM   4086  C   PRO P 292       1.495  25.423 -56.359  1.00  0.00      P1   C  
ATOM   4087  O   PRO P 292       2.683  25.863 -56.638  1.00  0.00      P1   O  
ATOM   4088  CB  PRO P 292       0.012  27.509 -57.213  1.00  0.00      P1   C  
ATOM   4089  CG  PRO P 292      -1.227  27.468 -56.359  1.00  0.00      P1   C  
ATOM   4090  CD  PRO P 292      -1.986  26.320 -57.004  1.00  0.00      P1   C  
ATOM   4091  HA  PRO P 292       0.876  25.888 -58.369  1.00  0.00      P1   H  
ATOM   4092  HB1 PRO P 292      -0.354  27.853 -58.206  1.00  0.00      P1   H  
ATOM   4093  HB2 PRO P 292       0.847  28.161 -56.885  1.00  0.00      P1   H  
ATOM   4094  HG1 PRO P 292      -1.819  28.401 -56.187  1.00  0.00      P1   H  
ATOM   4095  HG2 PRO P 292      -0.926  27.227 -55.320  1.00  0.00      P1   H  
ATOM   4096  HD1 PRO P 292      -2.508  26.532 -57.961  1.00  0.00      P1   H  
ATOM   4097  HD2 PRO P 292      -2.784  26.013 -56.305  1.00  0.00      P1   H  
ATOM   4098  N   LYS P 293       1.281  24.509 -55.410  1.00  0.00      P1   N  
ATOM   4099  CA  LYS P 293       2.359  24.042 -54.532  1.00  0.00      P1   C  
ATOM   4100  C   LYS P 293       3.294  23.110 -55.206  1.00  0.00      P1   C  
ATOM   4101  O   LYS P 293       2.722  22.177 -55.750  1.00  0.00      P1   O  
ATOM   4102  CB  LYS P 293       1.757  23.316 -53.273  1.00  0.00      P1   C  
ATOM   4103  CG  LYS P 293       0.862  24.306 -52.491  1.00  0.00      P1   C  
ATOM   4104  CD  LYS P 293       1.376  25.726 -52.118  1.00  0.00      P1   C  
ATOM   4105  CE  LYS P 293       0.417  26.497 -51.332  1.00  0.00      P1   C  
ATOM   4106  NZ  LYS P 293       0.852  27.919 -51.105  1.00  0.00      P1   N1+
ATOM   4107  HN  LYS P 293       0.394  24.059 -55.322  1.00  0.00      P1   H  
ATOM   4108  HA  LYS P 293       2.944  24.883 -54.240  1.00  0.00      P1   H  
ATOM   4109  HB1 LYS P 293       1.178  22.416 -53.568  1.00  0.00      P1   H  
ATOM   4110  HB2 LYS P 293       2.628  23.053 -52.640  1.00  0.00      P1   H  
ATOM   4111  HG1 LYS P 293      -0.027  24.569 -53.094  1.00  0.00      P1   H  
ATOM   4112  HG2 LYS P 293       0.499  23.748 -51.601  1.00  0.00      P1   H  
ATOM   4113  HD1 LYS P 293       2.236  25.575 -51.433  1.00  0.00      P1   H  
ATOM   4114  HD2 LYS P 293       1.752  26.377 -52.938  1.00  0.00      P1   H  
ATOM   4115  HE1 LYS P 293      -0.544  26.560 -51.885  1.00  0.00      P1   H  
ATOM   4116  HE2 LYS P 293       0.084  26.017 -50.387  1.00  0.00      P1   H  
ATOM   4117  HZ1 LYS P 293       0.158  28.516 -50.612  1.00  0.00      P1   H  
ATOM   4118  HZ2 LYS P 293       1.729  27.934 -50.552  1.00  0.00      P1   H  
ATOM   4119  HZ3 LYS P 293       1.044  28.388 -52.016  1.00  0.00      P1   H  
ATOM   4120  N   LEU P 294       4.680  23.347 -55.246  1.00  0.00      P1   N  
ATOM   4121  CA  LEU P 294       5.659  22.389 -55.824  1.00  0.00      P1   C  
ATOM   4122  C   LEU P 294       6.937  22.282 -54.946  1.00  0.00      P1   C  
ATOM   4123  O   LEU P 294       7.843  23.108 -55.060  1.00  0.00      P1   O  
ATOM   4124  CB  LEU P 294       5.899  22.697 -57.370  1.00  0.00      P1   C  
ATOM   4125  CG  LEU P 294       6.202  21.400 -58.203  1.00  0.00      P1   C  
ATOM   4126  CD1 LEU P 294       6.714  21.760 -59.616  1.00  0.00      P1   C  
ATOM   4127  CD2 LEU P 294       7.224  20.414 -57.615  1.00  0.00      P1   C  
ATOM   4128  HN  LEU P 294       5.057  24.190 -54.876  1.00  0.00      P1   H  
ATOM   4129  HA  LEU P 294       5.215  21.418 -55.745  1.00  0.00      P1   H  
ATOM   4130  HB1 LEU P 294       5.030  23.184 -57.868  1.00  0.00      P1   H  
ATOM   4131  HB2 LEU P 294       6.765  23.385 -57.434  1.00  0.00      P1   H  
ATOM   4132  HG  LEU P 294       5.251  20.817 -58.177  1.00  0.00      P1   H  
ATOM   4133 HD11 LEU P 294       6.012  22.425 -60.164  1.00  0.00      P1   H  
ATOM   4134 HD12 LEU P 294       7.686  22.294 -59.585  1.00  0.00      P1   H  
ATOM   4135 HD13 LEU P 294       6.989  20.900 -60.265  1.00  0.00      P1   H  
ATOM   4136 HD21 LEU P 294       8.153  21.002 -57.484  1.00  0.00      P1   H  
ATOM   4137 HD22 LEU P 294       6.903  20.014 -56.628  1.00  0.00      P1   H  
ATOM   4138 HD23 LEU P 294       7.290  19.539 -58.294  1.00  0.00      P1   H  
ATOM   4139  N   SER P 295       6.934  21.268 -54.073  1.00  0.00      P1   N  
ATOM   4140  CA  SER P 295       7.999  21.136 -53.070  1.00  0.00      P1   C  
ATOM   4141  C   SER P 295       8.198  19.653 -52.656  1.00  0.00      P1   C  
ATOM   4142  O   SER P 295       8.358  19.272 -51.510  1.00  0.00      P1   O  
ATOM   4143  CB  SER P 295       7.698  22.008 -51.844  1.00  0.00      P1   C  
ATOM   4144  OG  SER P 295       6.393  21.579 -51.282  1.00  0.00      P1   O  
ATOM   4145  HN  SER P 295       6.259  20.570 -53.890  1.00  0.00      P1   H  
ATOM   4146  HA  SER P 295       8.978  21.370 -53.442  1.00  0.00      P1   H  
ATOM   4147  HB1 SER P 295       8.500  21.876 -51.102  1.00  0.00      P1   H  
ATOM   4148  HB2 SER P 295       7.743  23.049 -52.229  1.00  0.00      P1   H  
ATOM   4149  HG1 SER P 295       6.056  22.088 -50.546  1.00  0.00      P1   H  
ATOM   4150  N   LEU P 296       8.191  18.742 -53.597  1.00  0.00      P1   N  
ATOM   4151  CA  LEU P 296       8.211  17.285 -53.377  1.00  0.00      P1   C  
ATOM   4152  C   LEU P 296       9.522  16.680 -52.760  1.00  0.00      P1   C  
ATOM   4153  O   LEU P 296       9.427  15.915 -51.794  1.00  0.00      P1   O  
ATOM   4154  CB  LEU P 296       8.063  16.588 -54.830  1.00  0.00      P1   C  
ATOM   4155  CG  LEU P 296       6.649  16.804 -55.450  1.00  0.00      P1   C  
ATOM   4156  CD1 LEU P 296       6.705  16.524 -56.973  1.00  0.00      P1   C  
ATOM   4157  CD2 LEU P 296       5.644  15.898 -54.753  1.00  0.00      P1   C  
ATOM   4158  HN  LEU P 296       8.223  19.026 -54.555  1.00  0.00      P1   H  
ATOM   4159  HA  LEU P 296       7.437  16.943 -52.746  1.00  0.00      P1   H  
ATOM   4160  HB1 LEU P 296       8.909  16.905 -55.483  1.00  0.00      P1   H  
ATOM   4161  HB2 LEU P 296       8.181  15.499 -54.675  1.00  0.00      P1   H  
ATOM   4162  HG  LEU P 296       6.292  17.851 -55.414  1.00  0.00      P1   H  
ATOM   4163 HD11 LEU P 296       5.737  16.524 -57.520  1.00  0.00      P1   H  
ATOM   4164 HD12 LEU P 296       7.434  17.226 -57.439  1.00  0.00      P1   H  
ATOM   4165 HD13 LEU P 296       7.105  15.514 -57.189  1.00  0.00      P1   H  
ATOM   4166 HD21 LEU P 296       5.948  14.845 -54.944  1.00  0.00      P1   H  
ATOM   4167 HD22 LEU P 296       5.505  16.095 -53.686  1.00  0.00      P1   H  
ATOM   4168 HD23 LEU P 296       4.667  16.046 -55.261  1.00  0.00      P1   H  
ATOM   4169  N   GLU P 297      10.635  17.011 -53.262  1.00  0.00      P1   N  
ATOM   4170  CA  GLU P 297      11.990  16.620 -52.835  1.00  0.00      P1   C  
ATOM   4171  C   GLU P 297      12.603  17.726 -51.949  1.00  0.00      P1   C  
ATOM   4172  O   GLU P 297      13.758  17.593 -51.478  1.00  0.00      P1   O  
ATOM   4173  CB  GLU P 297      12.820  16.451 -54.089  1.00  0.00      P1   C  
ATOM   4174  CG  GLU P 297      12.226  15.405 -55.097  1.00  0.00      P1   C  
ATOM   4175  CD  GLU P 297      13.142  15.217 -56.348  1.00  0.00      P1   C  
ATOM   4176  OE1 GLU P 297      14.333  14.929 -56.198  1.00  0.00      P1   O  
ATOM   4177  OE2 GLU P 297      12.569  15.362 -57.515  1.00  0.00      P1   O1-
ATOM   4178  HN  GLU P 297      10.638  17.700 -54.012  1.00  0.00      P1   H  
ATOM   4179  HA  GLU P 297      11.993  15.671 -52.324  1.00  0.00      P1   H  
ATOM   4180  HB1 GLU P 297      12.919  17.410 -54.631  1.00  0.00      P1   H  
ATOM   4181  HB2 GLU P 297      13.894  16.220 -53.938  1.00  0.00      P1   H  
ATOM   4182  HG1 GLU P 297      12.056  14.428 -54.599  1.00  0.00      P1   H  
ATOM   4183  HG2 GLU P 297      11.250  15.768 -55.462  1.00  0.00      P1   H  
ATOM   4184  N   VAL P 298      11.936  18.885 -51.578  1.00  0.00      P1   N  
ATOM   4185  CA  VAL P 298      12.316  19.860 -50.635  1.00  0.00      P1   C  
ATOM   4186  C   VAL P 298      12.161  19.199 -49.272  1.00  0.00      P1   C  
ATOM   4187  O   VAL P 298      13.126  19.273 -48.448  1.00  0.00      P1   O  
ATOM   4188  CB  VAL P 298      11.454  21.129 -50.700  1.00  0.00      P1   C  
ATOM   4189  CG1 VAL P 298      11.972  22.166 -49.711  1.00  0.00      P1   C  
ATOM   4190  CG2 VAL P 298      11.596  21.744 -52.104  1.00  0.00      P1   C  
ATOM   4191  HN  VAL P 298      10.983  19.073 -51.815  1.00  0.00      P1   H  
ATOM   4192  HA  VAL P 298      13.304  20.245 -50.827  1.00  0.00      P1   H  
ATOM   4193  HB  VAL P 298      10.438  20.815 -50.399  1.00  0.00      P1   H  
ATOM   4194 HG11 VAL P 298      12.026  21.910 -48.633  1.00  0.00      P1   H  
ATOM   4195 HG12 VAL P 298      12.958  22.605 -49.980  1.00  0.00      P1   H  
ATOM   4196 HG13 VAL P 298      11.198  22.961 -49.733  1.00  0.00      P1   H  
ATOM   4197 HG21 VAL P 298      12.629  22.104 -52.269  1.00  0.00      P1   H  
ATOM   4198 HG22 VAL P 298      11.324  21.081 -52.957  1.00  0.00      P1   H  
ATOM   4199 HG23 VAL P 298      10.893  22.596 -52.104  1.00  0.00      P1   H  
ATOM   4200  N   ARG P 299      11.019  18.523 -49.016  1.00  0.00      P1   N  
ATOM   4201  CA  ARG P 299      10.569  17.987 -47.719  1.00  0.00      P1   C  
ATOM   4202  C   ARG P 299      10.998  16.545 -47.700  1.00  0.00      P1   C  
ATOM   4203  O   ARG P 299      10.283  15.601 -47.777  1.00  0.00      P1   O  
ATOM   4204  CB  ARG P 299       9.110  18.133 -47.530  1.00  0.00      P1   C  
ATOM   4205  CG  ARG P 299       8.521  19.521 -47.727  1.00  0.00      P1   C  
ATOM   4206  CD  ARG P 299       7.076  19.502 -47.393  1.00  0.00      P1   C  
ATOM   4207  NE  ARG P 299       6.561  20.849 -47.837  1.00  0.00      P1   N  
ATOM   4208  CZ  ARG P 299       5.395  21.300 -47.314  1.00  0.00      P1   C  
ATOM   4209  NH1 ARG P 299       4.513  20.674 -46.565  1.00  0.00      P1   N1+
ATOM   4210  NH2 ARG P 299       5.066  22.552 -47.569  1.00  0.00      P1   N  
ATOM   4211  HN  ARG P 299      10.258  18.334 -49.646  1.00  0.00      P1   H  
ATOM   4212  HA  ARG P 299      11.072  18.549 -46.954  1.00  0.00      P1   H  
ATOM   4213  HB1 ARG P 299       8.515  17.499 -48.227  1.00  0.00      P1   H  
ATOM   4214  HB2 ARG P 299       8.881  17.797 -46.505  1.00  0.00      P1   H  
ATOM   4215  HG1 ARG P 299       9.045  20.184 -47.006  1.00  0.00      P1   H  
ATOM   4216  HG2 ARG P 299       8.735  19.849 -48.768  1.00  0.00      P1   H  
ATOM   4217  HD1 ARG P 299       6.474  18.748 -47.951  1.00  0.00      P1   H  
ATOM   4218  HD2 ARG P 299       6.863  19.306 -46.317  1.00  0.00      P1   H  
ATOM   4219  HE  ARG P 299       6.984  21.473 -48.417  1.00  0.00      P1   H  
ATOM   4220 HH11 ARG P 299       3.818  21.357 -46.247  1.00  0.00      P1   H  
ATOM   4221 HH12 ARG P 299       4.500  19.730 -46.371  1.00  0.00      P1   H  
ATOM   4222 HH21 ARG P 299       4.258  22.909 -47.103  1.00  0.00      P1   H  
ATOM   4223 HH22 ARG P 299       5.632  23.076 -48.207  1.00  0.00      P1   H  
ATOM   4224  N   LYS P 300      12.287  16.357 -47.620  1.00  0.00      P1   N  
ATOM   4225  CA  LYS P 300      12.964  15.132 -47.525  1.00  0.00      P1   C  
ATOM   4226  C   LYS P 300      12.731  14.466 -46.195  1.00  0.00      P1   C  
ATOM   4227  O   LYS P 300      12.483  13.257 -46.251  1.00  0.00      P1   O  
ATOM   4228  CB  LYS P 300      14.534  15.376 -47.866  1.00  0.00      P1   C  
ATOM   4229  CG  LYS P 300      15.381  16.267 -46.938  1.00  0.00      P1   C  
ATOM   4230  CD  LYS P 300      16.800  16.370 -47.245  1.00  0.00      P1   C  
ATOM   4231  CE  LYS P 300      17.076  17.273 -48.517  1.00  0.00      P1   C  
ATOM   4232  NZ  LYS P 300      18.445  17.278 -48.800  1.00  0.00      P1   N1+
ATOM   4233  HN  LYS P 300      12.798  17.153 -47.570  1.00  0.00      P1   H  
ATOM   4234  HA  LYS P 300      12.580  14.489 -48.306  1.00  0.00      P1   H  
ATOM   4235  HB1 LYS P 300      14.943  14.346 -47.860  1.00  0.00      P1   H  
ATOM   4236  HB2 LYS P 300      14.572  15.760 -48.902  1.00  0.00      P1   H  
ATOM   4237  HG1 LYS P 300      14.946  17.267 -46.809  1.00  0.00      P1   H  
ATOM   4238  HG2 LYS P 300      15.147  15.942 -45.913  1.00  0.00      P1   H  
ATOM   4239  HD1 LYS P 300      17.274  16.905 -46.393  1.00  0.00      P1   H  
ATOM   4240  HD2 LYS P 300      17.073  15.298 -47.146  1.00  0.00      P1   H  
ATOM   4241  HE1 LYS P 300      16.529  16.904 -49.405  1.00  0.00      P1   H  
ATOM   4242  HE2 LYS P 300      16.642  18.277 -48.306  1.00  0.00      P1   H  
ATOM   4243  HZ1 LYS P 300      18.755  17.877 -49.590  1.00  0.00      P1   H  
ATOM   4244  HZ2 LYS P 300      19.015  17.552 -47.974  1.00  0.00      P1   H  
ATOM   4245  HZ3 LYS P 300      18.727  16.303 -49.027  1.00  0.00      P1   H  
ATOM   4246  N   LEU P 301      12.775  15.187 -45.033  1.00  0.00      P1   N  
ATOM   4247  CA  LEU P 301      12.459  14.612 -43.717  1.00  0.00      P1   C  
ATOM   4248  C   LEU P 301      10.956  14.267 -43.452  1.00  0.00      P1   C  
ATOM   4249  O   LEU P 301      10.736  13.452 -42.537  1.00  0.00      P1   O  
ATOM   4250  CB  LEU P 301      13.077  15.472 -42.642  1.00  0.00      P1   C  
ATOM   4251  CG  LEU P 301      13.141  14.977 -41.161  1.00  0.00      P1   C  
ATOM   4252  CD1 LEU P 301      13.972  13.698 -41.054  1.00  0.00      P1   C  
ATOM   4253  CD2 LEU P 301      13.868  16.085 -40.405  1.00  0.00      P1   C  
ATOM   4254  HN  LEU P 301      12.979  16.159 -45.062  1.00  0.00      P1   H  
ATOM   4255  HA  LEU P 301      12.903  13.645 -43.710  1.00  0.00      P1   H  
ATOM   4256  HB1 LEU P 301      14.142  15.619 -42.919  1.00  0.00      P1   H  
ATOM   4257  HB2 LEU P 301      12.558  16.457 -42.582  1.00  0.00      P1   H  
ATOM   4258  HG  LEU P 301      12.126  14.816 -40.762  1.00  0.00      P1   H  
ATOM   4259 HD11 LEU P 301      14.885  13.810 -41.668  1.00  0.00      P1   H  
ATOM   4260 HD12 LEU P 301      14.252  13.227 -40.083  1.00  0.00      P1   H  
ATOM   4261 HD13 LEU P 301      13.435  12.913 -41.608  1.00  0.00      P1   H  
ATOM   4262 HD21 LEU P 301      14.882  16.287 -40.796  1.00  0.00      P1   H  
ATOM   4263 HD22 LEU P 301      13.259  17.018 -40.423  1.00  0.00      P1   H  
ATOM   4264 HD23 LEU P 301      14.034  15.700 -39.376  1.00  0.00      P1   H  
ATOM   4265  N   SER P 302       9.985  14.845 -44.156  1.00  0.00      P1   N  
ATOM   4266  CA  SER P 302       8.563  14.406 -44.267  1.00  0.00      P1   C  
ATOM   4267  C   SER P 302       8.297  12.891 -44.383  1.00  0.00      P1   C  
ATOM   4268  O   SER P 302       7.529  12.244 -43.682  1.00  0.00      P1   O  
ATOM   4269  CB  SER P 302       7.734  15.108 -45.371  1.00  0.00      P1   C  
ATOM   4270  OG  SER P 302       6.371  14.792 -45.293  1.00  0.00      P1   O  
ATOM   4271  HN  SER P 302      10.194  15.631 -44.700  1.00  0.00      P1   H  
ATOM   4272  HA  SER P 302       8.101  14.557 -43.309  1.00  0.00      P1   H  
ATOM   4273  HB1 SER P 302       7.852  16.191 -45.179  1.00  0.00      P1   H  
ATOM   4274  HB2 SER P 302       8.171  14.961 -46.365  1.00  0.00      P1   H  
ATOM   4275  HG1 SER P 302       6.128  15.046 -44.483  1.00  0.00      P1   H  
ATOM   4276  N   ASN P 303       9.070  12.307 -45.399  1.00  0.00      P1   N  
ATOM   4277  CA  ASN P 303       9.152  10.874 -45.620  1.00  0.00      P1   C  
ATOM   4278  C   ASN P 303       9.544   9.940 -44.512  1.00  0.00      P1   C  
ATOM   4279  O   ASN P 303       9.036   8.830 -44.442  1.00  0.00      P1   O  
ATOM   4280  CB  ASN P 303      10.069  10.434 -46.839  1.00  0.00      P1   C  
ATOM   4281  CG  ASN P 303       9.633  11.196 -48.047  1.00  0.00      P1   C  
ATOM   4282  ND2 ASN P 303      10.471  12.247 -48.350  1.00  0.00      P1   N  
ATOM   4283  OD1 ASN P 303       8.624  10.952 -48.717  1.00  0.00      P1   O  
ATOM   4284  HN  ASN P 303       9.578  12.968 -45.925  1.00  0.00      P1   H  
ATOM   4285  HA  ASN P 303       8.151  10.596 -45.906  1.00  0.00      P1   H  
ATOM   4286  HB1 ASN P 303      11.103  10.646 -46.501  1.00  0.00      P1   H  
ATOM   4287  HB2 ASN P 303       9.953   9.340 -46.998  1.00  0.00      P1   H  
ATOM   4288 HD21 ASN P 303      10.241  12.707 -49.211  1.00  0.00      P1   H  
ATOM   4289 HD22 ASN P 303      11.236  12.570 -47.799  1.00  0.00      P1   H  
ATOM   4290  N   GLY P 304      10.489  10.373 -43.641  1.00  0.00      P1   N  
ATOM   4291  CA  GLY P 304      11.025   9.541 -42.538  1.00  0.00      P1   C  
ATOM   4292  C   GLY P 304      10.102   9.631 -41.351  1.00  0.00      P1   C  
ATOM   4293  O   GLY P 304      10.035   8.647 -40.600  1.00  0.00      P1   O  
ATOM   4294  HN  GLY P 304      10.865  11.293 -43.708  1.00  0.00      P1   H  
ATOM   4295  HA1 GLY P 304      11.923  10.027 -42.189  1.00  0.00      P1   H  
ATOM   4296  HA2 GLY P 304      11.126   8.518 -42.868  1.00  0.00      P1   H  
ATOM   4297  N   ARG P 305       9.387  10.736 -41.039  1.00  0.00      P1   N  
ATOM   4298  CA  ARG P 305       8.316  10.758 -40.038  1.00  0.00      P1   C  
ATOM   4299  C   ARG P 305       7.204   9.921 -40.445  1.00  0.00      P1   C  
ATOM   4300  O   ARG P 305       6.644   9.112 -39.689  1.00  0.00      P1   O  
ATOM   4301  CB  ARG P 305       7.796  12.212 -39.962  1.00  0.00      P1   C  
ATOM   4302  CG  ARG P 305       8.760  13.212 -39.339  1.00  0.00      P1   C  
ATOM   4303  CD  ARG P 305       8.255  14.600 -39.093  1.00  0.00      P1   C  
ATOM   4304  NE  ARG P 305       7.863  15.314 -40.433  1.00  0.00      P1   N  
ATOM   4305  CZ  ARG P 305       8.599  16.247 -41.081  1.00  0.00      P1   C  
ATOM   4306  NH1 ARG P 305       9.864  16.581 -40.737  1.00  0.00      P1   N1+
ATOM   4307  NH2 ARG P 305       8.148  16.955 -42.155  1.00  0.00      P1   N  
ATOM   4308  HN  ARG P 305       9.530  11.580 -41.530  1.00  0.00      P1   H  
ATOM   4309  HA  ARG P 305       8.816  10.549 -39.108  1.00  0.00      P1   H  
ATOM   4310  HB1 ARG P 305       7.482  12.537 -40.973  1.00  0.00      P1   H  
ATOM   4311  HB2 ARG P 305       6.927  12.297 -39.278  1.00  0.00      P1   H  
ATOM   4312  HG1 ARG P 305       9.109  12.778 -38.379  1.00  0.00      P1   H  
ATOM   4313  HG2 ARG P 305       9.716  13.206 -39.891  1.00  0.00      P1   H  
ATOM   4314  HD1 ARG P 305       7.367  14.596 -38.425  1.00  0.00      P1   H  
ATOM   4315  HD2 ARG P 305       9.098  15.013 -38.525  1.00  0.00      P1   H  
ATOM   4316  HE  ARG P 305       6.975  15.091 -40.835  1.00  0.00      P1   H  
ATOM   4317 HH11 ARG P 305      10.231  17.337 -41.308  1.00  0.00      P1   H  
ATOM   4318 HH12 ARG P 305      10.393  16.172 -40.060  1.00  0.00      P1   H  
ATOM   4319 HH21 ARG P 305       8.742  17.696 -42.469  1.00  0.00      P1   H  
ATOM   4320 HH22 ARG P 305       7.387  16.723 -42.605  1.00  0.00      P1   H  
ATOM   4321  N   LEU P 306       6.774   9.978 -41.682  1.00  0.00      P1   N  
ATOM   4322  CA  LEU P 306       5.823   9.008 -42.314  1.00  0.00      P1   C  
ATOM   4323  C   LEU P 306       6.347   7.575 -42.382  1.00  0.00      P1   C  
ATOM   4324  O   LEU P 306       5.531   6.740 -42.168  1.00  0.00      P1   O  
ATOM   4325  CB  LEU P 306       5.512   9.440 -43.806  1.00  0.00      P1   C  
ATOM   4326  CG  LEU P 306       4.670   8.486 -44.694  1.00  0.00      P1   C  
ATOM   4327  CD1 LEU P 306       3.262   8.362 -44.141  1.00  0.00      P1   C  
ATOM   4328  CD2 LEU P 306       4.633   9.067 -46.126  1.00  0.00      P1   C  
ATOM   4329  HN  LEU P 306       7.066  10.691 -42.316  1.00  0.00      P1   H  
ATOM   4330  HA  LEU P 306       4.938   9.026 -41.693  1.00  0.00      P1   H  
ATOM   4331  HB1 LEU P 306       5.052  10.453 -43.772  1.00  0.00      P1   H  
ATOM   4332  HB2 LEU P 306       6.515   9.575 -44.255  1.00  0.00      P1   H  
ATOM   4333  HG  LEU P 306       5.035   7.444 -44.847  1.00  0.00      P1   H  
ATOM   4334 HD11 LEU P 306       2.741   9.340 -44.093  1.00  0.00      P1   H  
ATOM   4335 HD12 LEU P 306       2.563   7.813 -44.808  1.00  0.00      P1   H  
ATOM   4336 HD13 LEU P 306       3.194   7.901 -43.130  1.00  0.00      P1   H  
ATOM   4337 HD21 LEU P 306       4.460  10.122 -46.063  1.00  0.00      P1   H  
ATOM   4338 HD22 LEU P 306       5.607   9.038 -46.668  1.00  0.00      P1   H  
ATOM   4339 HD23 LEU P 306       3.880   8.644 -46.816  1.00  0.00      P1   H  
ATOM   4340  N   SER P 307       7.549   7.270 -42.788  1.00  0.00      P1   N  
ATOM   4341  CA  SER P 307       8.167   5.940 -42.657  1.00  0.00      P1   C  
ATOM   4342  C   SER P 307       8.117   5.300 -41.313  1.00  0.00      P1   C  
ATOM   4343  O   SER P 307       7.841   4.128 -41.139  1.00  0.00      P1   O  
ATOM   4344  CB  SER P 307       9.665   5.723 -43.027  1.00  0.00      P1   C  
ATOM   4345  OG  SER P 307       9.832   6.162 -44.375  1.00  0.00      P1   O  
ATOM   4346  HN  SER P 307       8.061   8.038 -43.078  1.00  0.00      P1   H  
ATOM   4347  HA  SER P 307       7.627   5.237 -43.271  1.00  0.00      P1   H  
ATOM   4348  HB1 SER P 307      10.326   6.319 -42.361  1.00  0.00      P1   H  
ATOM   4349  HB2 SER P 307       9.933   4.642 -42.993  1.00  0.00      P1   H  
ATOM   4350  HG1 SER P 307       9.666   7.096 -44.487  1.00  0.00      P1   H  
ATOM   4351  N   THR P 308       8.327   6.124 -40.238  1.00  0.00      P1   N  
ATOM   4352  CA  THR P 308       8.200   5.787 -38.812  1.00  0.00      P1   C  
ATOM   4353  C   THR P 308       6.761   5.503 -38.562  1.00  0.00      P1   C  
ATOM   4354  O   THR P 308       6.472   4.520 -37.910  1.00  0.00      P1   O  
ATOM   4355  CB  THR P 308       8.613   6.893 -37.754  1.00  0.00      P1   C  
ATOM   4356  CG2 THR P 308       8.570   6.458 -36.281  1.00  0.00      P1   C  
ATOM   4357  OG1 THR P 308       9.951   7.461 -37.962  1.00  0.00      P1   O  
ATOM   4358  HN  THR P 308       8.653   7.027 -40.434  1.00  0.00      P1   H  
ATOM   4359  HA  THR P 308       8.761   4.893 -38.593  1.00  0.00      P1   H  
ATOM   4360  HB  THR P 308       7.882   7.720 -37.830  1.00  0.00      P1   H  
ATOM   4361  HG1 THR P 308       9.902   7.958 -38.752  1.00  0.00      P1   H  
ATOM   4362 HG21 THR P 308       9.304   5.635 -36.133  1.00  0.00      P1   H  
ATOM   4363 HG22 THR P 308       8.926   7.291 -35.635  1.00  0.00      P1   H  
ATOM   4364 HG23 THR P 308       7.633   5.968 -35.953  1.00  0.00      P1   H  
ATOM   4365  N   SER P 309       5.778   6.333 -39.029  1.00  0.00      P1   N  
ATOM   4366  CA  SER P 309       4.370   6.056 -38.884  1.00  0.00      P1   C  
ATOM   4367  C   SER P 309       3.816   4.793 -39.520  1.00  0.00      P1   C  
ATOM   4368  O   SER P 309       3.098   4.040 -38.886  1.00  0.00      P1   O  
ATOM   4369  CB  SER P 309       3.590   7.274 -39.381  1.00  0.00      P1   C  
ATOM   4370  OG  SER P 309       2.178   7.099 -39.097  1.00  0.00      P1   O  
ATOM   4371  HN  SER P 309       6.018   7.173 -39.484  1.00  0.00      P1   H  
ATOM   4372  HA  SER P 309       4.097   6.111 -37.844  1.00  0.00      P1   H  
ATOM   4373  HB1 SER P 309       3.876   8.220 -38.872  1.00  0.00      P1   H  
ATOM   4374  HB2 SER P 309       3.650   7.463 -40.473  1.00  0.00      P1   H  
ATOM   4375  HG1 SER P 309       1.706   7.877 -39.395  1.00  0.00      P1   H  
ATOM   4376  N   LEU P 310       4.166   4.500 -40.776  1.00  0.00      P1   N  
ATOM   4377  CA  LEU P 310       3.962   3.285 -41.404  1.00  0.00      P1   C  
ATOM   4378  C   LEU P 310       4.736   2.092 -40.784  1.00  0.00      P1   C  
ATOM   4379  O   LEU P 310       4.192   0.965 -40.808  1.00  0.00      P1   O  
ATOM   4380  CB  LEU P 310       4.424   3.333 -42.849  1.00  0.00      P1   C  
ATOM   4381  CG  LEU P 310       3.703   4.324 -43.755  1.00  0.00      P1   C  
ATOM   4382  CD1 LEU P 310       4.244   4.539 -45.171  1.00  0.00      P1   C  
ATOM   4383  CD2 LEU P 310       2.300   3.795 -43.997  1.00  0.00      P1   C  
ATOM   4384  HN  LEU P 310       4.679   5.214 -41.223  1.00  0.00      P1   H  
ATOM   4385  HA  LEU P 310       2.918   3.073 -41.320  1.00  0.00      P1   H  
ATOM   4386  HB1 LEU P 310       5.475   3.687 -42.811  1.00  0.00      P1   H  
ATOM   4387  HB2 LEU P 310       4.429   2.342 -43.347  1.00  0.00      P1   H  
ATOM   4388  HG  LEU P 310       3.605   5.318 -43.283  1.00  0.00      P1   H  
ATOM   4389 HD11 LEU P 310       5.284   4.926 -45.131  1.00  0.00      P1   H  
ATOM   4390 HD12 LEU P 310       4.134   3.602 -45.758  1.00  0.00      P1   H  
ATOM   4391 HD13 LEU P 310       3.669   5.219 -45.838  1.00  0.00      P1   H  
ATOM   4392 HD21 LEU P 310       2.361   2.796 -44.480  1.00  0.00      P1   H  
ATOM   4393 HD22 LEU P 310       1.627   3.717 -43.128  1.00  0.00      P1   H  
ATOM   4394 HD23 LEU P 310       1.738   4.419 -44.727  1.00  0.00      P1   H  
ATOM   4395  N   LYS P 311       5.953   2.263 -40.194  1.00  0.00      P1   N  
ATOM   4396  CA  LYS P 311       6.593   1.238 -39.409  1.00  0.00      P1   C  
ATOM   4397  C   LYS P 311       5.903   0.786 -38.179  1.00  0.00      P1   C  
ATOM   4398  O   LYS P 311       5.786  -0.392 -37.957  1.00  0.00      P1   O  
ATOM   4399  CB  LYS P 311       8.110   1.546 -39.209  1.00  0.00      P1   C  
ATOM   4400  CG  LYS P 311       8.974   0.463 -38.475  1.00  0.00      P1   C  
ATOM   4401  CD  LYS P 311      10.504   0.664 -38.662  1.00  0.00      P1   C  
ATOM   4402  CE  LYS P 311      11.226   1.879 -38.012  1.00  0.00      P1   C  
ATOM   4403  NZ  LYS P 311      12.627   1.537 -37.968  1.00  0.00      P1   N1+
ATOM   4404  HN  LYS P 311       6.454   3.124 -40.264  1.00  0.00      P1   H  
ATOM   4405  HA  LYS P 311       6.645   0.379 -40.064  1.00  0.00      P1   H  
ATOM   4406  HB1 LYS P 311       8.510   1.660 -40.239  1.00  0.00      P1   H  
ATOM   4407  HB2 LYS P 311       8.408   2.485 -38.698  1.00  0.00      P1   H  
ATOM   4408  HG1 LYS P 311       8.784   0.521 -37.382  1.00  0.00      P1   H  
ATOM   4409  HG2 LYS P 311       8.583  -0.505 -38.864  1.00  0.00      P1   H  
ATOM   4410  HD1 LYS P 311      10.788  -0.254 -38.106  1.00  0.00      P1   H  
ATOM   4411  HD2 LYS P 311      10.778   0.546 -39.737  1.00  0.00      P1   H  
ATOM   4412  HE1 LYS P 311      11.119   2.793 -38.631  1.00  0.00      P1   H  
ATOM   4413  HE2 LYS P 311      10.826   2.096 -36.997  1.00  0.00      P1   H  
ATOM   4414  HZ1 LYS P 311      13.090   1.343 -38.878  1.00  0.00      P1   H  
ATOM   4415  HZ2 LYS P 311      13.033   2.384 -37.528  1.00  0.00      P1   H  
ATOM   4416  HZ3 LYS P 311      12.769   0.781 -37.262  1.00  0.00      P1   H  
ATOM   4417  N   LEU P 312       5.441   1.684 -37.370  1.00  0.00      P1   N  
ATOM   4418  CA  LEU P 312       4.597   1.459 -36.203  1.00  0.00      P1   C  
ATOM   4419  C   LEU P 312       3.249   0.933 -36.621  1.00  0.00      P1   C  
ATOM   4420  O   LEU P 312       2.764   0.165 -35.792  1.00  0.00      P1   O  
ATOM   4421  CB  LEU P 312       4.375   2.727 -35.385  1.00  0.00      P1   C  
ATOM   4422  CG  LEU P 312       5.711   3.310 -34.670  1.00  0.00      P1   C  
ATOM   4423  CD1 LEU P 312       5.355   4.827 -34.401  1.00  0.00      P1   C  
ATOM   4424  CD2 LEU P 312       6.078   2.510 -33.397  1.00  0.00      P1   C  
ATOM   4425  HN  LEU P 312       5.644   2.635 -37.584  1.00  0.00      P1   H  
ATOM   4426  HA  LEU P 312       5.048   0.647 -35.653  1.00  0.00      P1   H  
ATOM   4427  HB1 LEU P 312       4.019   3.461 -36.142  1.00  0.00      P1   H  
ATOM   4428  HB2 LEU P 312       3.649   2.598 -34.556  1.00  0.00      P1   H  
ATOM   4429  HG  LEU P 312       6.559   3.228 -35.382  1.00  0.00      P1   H  
ATOM   4430 HD11 LEU P 312       6.249   5.259 -33.905  1.00  0.00      P1   H  
ATOM   4431 HD12 LEU P 312       5.181   5.413 -35.334  1.00  0.00      P1   H  
ATOM   4432 HD13 LEU P 312       4.456   4.869 -33.754  1.00  0.00      P1   H  
ATOM   4433 HD21 LEU P 312       6.314   1.459 -33.660  1.00  0.00      P1   H  
ATOM   4434 HD22 LEU P 312       6.983   2.994 -32.973  1.00  0.00      P1   H  
ATOM   4435 HD23 LEU P 312       5.232   2.609 -32.680  1.00  0.00      P1   H  
ATOM   4436  N   GLY P 313       2.627   1.274 -37.732  1.00  0.00      P1   N  
ATOM   4437  CA  GLY P 313       1.321   0.791 -38.158  1.00  0.00      P1   C  
ATOM   4438  C   GLY P 313       0.130   1.723 -37.775  1.00  0.00      P1   C  
ATOM   4439  O   GLY P 313       0.440   2.803 -37.234  1.00  0.00      P1   O  
ATOM   4440  HN  GLY P 313       2.984   1.982 -38.333  1.00  0.00      P1   H  
ATOM   4441  HA1 GLY P 313       1.113  -0.203 -37.808  1.00  0.00      P1   H  
ATOM   4442  HA2 GLY P 313       1.435   0.767 -39.231  1.00  0.00      P1   H  
ATOM   4443  N   PRO P 314      -1.108   1.398 -38.024  1.00  0.00      P1   N  
ATOM   4444  CA  PRO P 314      -2.300   2.115 -37.502  1.00  0.00      P1   C  
ATOM   4445  C   PRO P 314      -2.366   2.243 -35.988  1.00  0.00      P1   C  
ATOM   4446  O   PRO P 314      -1.680   1.483 -35.278  1.00  0.00      P1   O  
ATOM   4447  CB  PRO P 314      -3.492   1.278 -37.957  1.00  0.00      P1   C  
ATOM   4448  CG  PRO P 314      -2.997   0.798 -39.302  1.00  0.00      P1   C  
ATOM   4449  CD  PRO P 314      -1.579   0.272 -38.923  1.00  0.00      P1   C  
ATOM   4450  HA  PRO P 314      -2.182   3.117 -37.873  1.00  0.00      P1   H  
ATOM   4451  HB1 PRO P 314      -4.475   1.793 -37.983  1.00  0.00      P1   H  
ATOM   4452  HB2 PRO P 314      -3.657   0.400 -37.321  1.00  0.00      P1   H  
ATOM   4453  HG1 PRO P 314      -2.965   1.635 -40.032  1.00  0.00      P1   H  
ATOM   4454  HG2 PRO P 314      -3.605  -0.009 -39.763  1.00  0.00      P1   H  
ATOM   4455  HD1 PRO P 314      -1.525  -0.684 -38.361  1.00  0.00      P1   H  
ATOM   4456  HD2 PRO P 314      -0.979   0.106 -39.839  1.00  0.00      P1   H  
ATOM   4457  N   LEU P 315      -3.152   3.142 -35.448  1.00  0.00      P1   N  
ATOM   4458  CA  LEU P 315      -3.511   3.299 -34.073  1.00  0.00      P1   C  
ATOM   4459  C   LEU P 315      -4.431   2.184 -33.628  1.00  0.00      P1   C  
ATOM   4460  O   LEU P 315      -4.294   1.734 -32.504  1.00  0.00      P1   O  
ATOM   4461  CB  LEU P 315      -4.049   4.739 -33.814  1.00  0.00      P1   C  
ATOM   4462  CG  LEU P 315      -4.013   5.174 -32.360  1.00  0.00      P1   C  
ATOM   4463  CD1 LEU P 315      -2.573   5.471 -31.950  1.00  0.00      P1   C  
ATOM   4464  CD2 LEU P 315      -4.701   6.524 -32.086  1.00  0.00      P1   C  
ATOM   4465  HN  LEU P 315      -3.654   3.755 -36.061  1.00  0.00      P1   H  
ATOM   4466  HA  LEU P 315      -2.634   3.130 -33.516  1.00  0.00      P1   H  
ATOM   4467  HB1 LEU P 315      -3.419   5.405 -34.437  1.00  0.00      P1   H  
ATOM   4468  HB2 LEU P 315      -5.073   4.792 -34.245  1.00  0.00      P1   H  
ATOM   4469  HG  LEU P 315      -4.412   4.365 -31.717  1.00  0.00      P1   H  
ATOM   4470 HD11 LEU P 315      -2.635   5.822 -30.895  1.00  0.00      P1   H  
ATOM   4471 HD12 LEU P 315      -1.906   4.604 -31.934  1.00  0.00      P1   H  
ATOM   4472 HD13 LEU P 315      -2.251   6.268 -32.648  1.00  0.00      P1   H  
ATOM   4473 HD21 LEU P 315      -5.741   6.318 -32.405  1.00  0.00      P1   H  
ATOM   4474 HD22 LEU P 315      -4.693   6.917 -31.045  1.00  0.00      P1   H  
ATOM   4475 HD23 LEU P 315      -4.325   7.326 -32.752  1.00  0.00      P1   H  
ATOM   4476  N   GLN P 316      -5.402   1.731 -34.445  1.00  0.00      P1   N  
ATOM   4477  CA  GLN P 316      -6.494   0.880 -34.116  1.00  0.00      P1   C  
ATOM   4478  C   GLN P 316      -6.202  -0.558 -33.518  1.00  0.00      P1   C  
ATOM   4479  O   GLN P 316      -6.862  -0.955 -32.550  1.00  0.00      P1   O  
ATOM   4480  CB  GLN P 316      -7.454   0.626 -35.354  1.00  0.00      P1   C  
ATOM   4481  CG  GLN P 316      -8.815  -0.017 -35.055  1.00  0.00      P1   C  
ATOM   4482  CD  GLN P 316      -9.622   0.872 -34.156  1.00  0.00      P1   C  
ATOM   4483  NE2 GLN P 316     -10.209   0.272 -33.080  1.00  0.00      P1   N  
ATOM   4484  OE1 GLN P 316      -9.796   2.091 -34.251  1.00  0.00      P1   O  
ATOM   4485  HN  GLN P 316      -5.481   2.023 -35.382  1.00  0.00      P1   H  
ATOM   4486  HA  GLN P 316      -7.010   1.500 -33.411  1.00  0.00      P1   H  
ATOM   4487  HB1 GLN P 316      -7.687   1.640 -35.740  1.00  0.00      P1   H  
ATOM   4488  HB2 GLN P 316      -6.803  -0.002 -36.001  1.00  0.00      P1   H  
ATOM   4489  HG1 GLN P 316      -9.391  -0.117 -36.001  1.00  0.00      P1   H  
ATOM   4490  HG2 GLN P 316      -8.660  -1.052 -34.693  1.00  0.00      P1   H  
ATOM   4491 HE21 GLN P 316     -10.626   0.939 -32.470  1.00  0.00      P1   H  
ATOM   4492 HE22 GLN P 316     -10.191  -0.704 -32.983  1.00  0.00      P1   H  
ATOM   4493  N   PRO P 317      -5.268  -1.429 -34.006  1.00  0.00      P1   N  
ATOM   4494  CA  PRO P 317      -4.998  -2.726 -33.374  1.00  0.00      P1   C  
ATOM   4495  C   PRO P 317      -4.251  -2.589 -32.027  1.00  0.00      P1   C  
ATOM   4496  O   PRO P 317      -4.136  -3.604 -31.328  1.00  0.00      P1   O  
ATOM   4497  CB  PRO P 317      -4.405  -3.434 -34.589  1.00  0.00      P1   C  
ATOM   4498  CG  PRO P 317      -3.341  -2.418 -35.071  1.00  0.00      P1   C  
ATOM   4499  CD  PRO P 317      -4.240  -1.160 -35.090  1.00  0.00      P1   C  
ATOM   4500  HA  PRO P 317      -5.899  -3.305 -33.278  1.00  0.00      P1   H  
ATOM   4501  HB1 PRO P 317      -5.144  -3.541 -35.413  1.00  0.00      P1   H  
ATOM   4502  HB2 PRO P 317      -4.044  -4.464 -34.387  1.00  0.00      P1   H  
ATOM   4503  HG1 PRO P 317      -2.757  -2.522 -36.013  1.00  0.00      P1   H  
ATOM   4504  HG2 PRO P 317      -2.599  -2.316 -34.268  1.00  0.00      P1   H  
ATOM   4505  HD1 PRO P 317      -4.786  -1.335 -36.042  1.00  0.00      P1   H  
ATOM   4506  HD2 PRO P 317      -3.653  -0.227 -34.999  1.00  0.00      P1   H  
ATOM   4507  N   ARG P 318      -3.736  -1.443 -31.601  1.00  0.00      P1   N  
ATOM   4508  CA  ARG P 318      -2.905  -1.145 -30.448  1.00  0.00      P1   C  
ATOM   4509  C   ARG P 318      -3.697  -0.608 -29.249  1.00  0.00      P1   C  
ATOM   4510  O   ARG P 318      -3.058   0.010 -28.341  1.00  0.00      P1   O  
ATOM   4511  CB  ARG P 318      -1.774  -0.175 -30.911  1.00  0.00      P1   C  
ATOM   4512  CG  ARG P 318      -1.016  -0.603 -32.150  1.00  0.00      P1   C  
ATOM   4513  CD  ARG P 318       0.235   0.211 -32.472  1.00  0.00      P1   C  
ATOM   4514  NE  ARG P 318      -0.149   1.586 -32.974  1.00  0.00      P1   N  
ATOM   4515  CZ  ARG P 318       0.595   2.660 -32.915  1.00  0.00      P1   C  
ATOM   4516  NH1 ARG P 318       1.627   2.986 -32.155  1.00  0.00      P1   N1+
ATOM   4517  NH2 ARG P 318       0.334   3.657 -33.856  1.00  0.00      P1   N  
ATOM   4518  HN  ARG P 318      -3.837  -0.553 -31.994  1.00  0.00      P1   H  
ATOM   4519  HA  ARG P 318      -2.382  -2.036 -30.134  1.00  0.00      P1   H  
ATOM   4520  HB1 ARG P 318      -2.237   0.810 -31.130  1.00  0.00      P1   H  
ATOM   4521  HB2 ARG P 318      -1.031   0.034 -30.118  1.00  0.00      P1   H  
ATOM   4522  HG1 ARG P 318      -0.712  -1.642 -31.904  1.00  0.00      P1   H  
ATOM   4523  HG2 ARG P 318      -1.682  -0.600 -33.025  1.00  0.00      P1   H  
ATOM   4524  HD1 ARG P 318       0.883   0.357 -31.594  1.00  0.00      P1   H  
ATOM   4525  HD2 ARG P 318       0.819  -0.266 -33.287  1.00  0.00      P1   H  
ATOM   4526  HE  ARG P 318      -0.927   1.556 -33.549  1.00  0.00      P1   H  
ATOM   4527 HH11 ARG P 318       1.983   3.881 -32.444  1.00  0.00      P1   H  
ATOM   4528 HH12 ARG P 318       1.958   2.409 -31.434  1.00  0.00      P1   H  
ATOM   4529 HH21 ARG P 318       0.843   4.504 -33.897  1.00  0.00      P1   H  
ATOM   4530 HH22 ARG P 318      -0.355   3.510 -34.506  1.00  0.00      P1   H  
ATOM   4531  N   GLY P 319      -4.965  -0.830 -29.100  1.00  0.00      P1   N  
ATOM   4532  CA  GLY P 319      -5.819  -0.608 -27.861  1.00  0.00      P1   C  
ATOM   4533  C   GLY P 319      -5.636  -1.675 -26.808  1.00  0.00      P1   C  
ATOM   4534  O   GLY P 319      -4.672  -2.423 -26.977  1.00  0.00      P1   O  
ATOM   4535  HN  GLY P 319      -5.582  -1.284 -29.736  1.00  0.00      P1   H  
ATOM   4536  HA1 GLY P 319      -6.881  -0.543 -28.045  1.00  0.00      P1   H  
ATOM   4537  HA2 GLY P 319      -5.489   0.293 -27.377  1.00  0.00      P1   H  
ATOM   4538  N   VAL P 320      -6.441  -1.841 -25.794  1.00  0.00      P1   N  
ATOM   4539  CA  VAL P 320      -6.223  -2.699 -24.590  1.00  0.00      P1   C  
ATOM   4540  C   VAL P 320      -6.348  -4.264 -24.927  1.00  0.00      P1   C  
ATOM   4541  O   VAL P 320      -7.522  -4.597 -25.146  1.00  0.00      P1   O  
ATOM   4542  CB  VAL P 320      -7.058  -2.385 -23.351  1.00  0.00      P1   C  
ATOM   4543  CG1 VAL P 320      -6.700  -3.234 -22.072  1.00  0.00      P1   C  
ATOM   4544  CG2 VAL P 320      -6.940  -0.870 -22.950  1.00  0.00      P1   C  
ATOM   4545  HN  VAL P 320      -7.344  -1.417 -25.751  1.00  0.00      P1   H  
ATOM   4546  HA  VAL P 320      -5.195  -2.460 -24.398  1.00  0.00      P1   H  
ATOM   4547  HB  VAL P 320      -8.133  -2.524 -23.581  1.00  0.00      P1   H  
ATOM   4548 HG11 VAL P 320      -6.958  -4.302 -22.203  1.00  0.00      P1   H  
ATOM   4549 HG12 VAL P 320      -5.622  -3.165 -21.801  1.00  0.00      P1   H  
ATOM   4550 HG13 VAL P 320      -7.363  -2.973 -21.220  1.00  0.00      P1   H  
ATOM   4551 HG21 VAL P 320      -7.101  -0.183 -23.798  1.00  0.00      P1   H  
ATOM   4552 HG22 VAL P 320      -7.685  -0.663 -22.149  1.00  0.00      P1   H  
ATOM   4553 HG23 VAL P 320      -5.930  -0.783 -22.533  1.00  0.00      P1   H  
ATOM   4554  N   PRO P 321      -5.408  -5.187 -24.982  1.00  0.00      P1   N  
ATOM   4555  CA  PRO P 321      -5.597  -6.618 -25.361  1.00  0.00      P1   C  
ATOM   4556  C   PRO P 321      -6.012  -7.522 -24.199  1.00  0.00      P1   C  
ATOM   4557  O   PRO P 321      -5.898  -7.047 -23.085  1.00  0.00      P1   O  
ATOM   4558  CB  PRO P 321      -4.228  -6.901 -25.980  1.00  0.00      P1   C  
ATOM   4559  CG  PRO P 321      -3.307  -6.280 -24.898  1.00  0.00      P1   C  
ATOM   4560  CD  PRO P 321      -3.942  -4.930 -24.824  1.00  0.00      P1   C  
ATOM   4561  HA  PRO P 321      -6.406  -6.819 -26.043  1.00  0.00      P1   H  
ATOM   4562  HB1 PRO P 321      -4.127  -6.429 -26.983  1.00  0.00      P1   H  
ATOM   4563  HB2 PRO P 321      -3.949  -7.963 -26.131  1.00  0.00      P1   H  
ATOM   4564  HG1 PRO P 321      -3.369  -6.828 -23.946  1.00  0.00      P1   H  
ATOM   4565  HG2 PRO P 321      -2.228  -6.294 -25.177  1.00  0.00      P1   H  
ATOM   4566  HD1 PRO P 321      -3.527  -4.347 -25.632  1.00  0.00      P1   H  
ATOM   4567  HD2 PRO P 321      -3.814  -4.357 -23.885  1.00  0.00      P1   H  
ATOM   4568  N   LEU P 322      -6.372  -8.779 -24.576  1.00  0.00      P1   N  
ATOM   4569  CA  LEU P 322      -6.882  -9.767 -23.664  1.00  0.00      P1   C  
ATOM   4570  C   LEU P 322      -5.966 -10.047 -22.422  1.00  0.00      P1   C  
ATOM   4571  O   LEU P 322      -6.494 -10.090 -21.338  1.00  0.00      P1   O  
ATOM   4572  CB  LEU P 322      -7.346 -11.167 -24.311  1.00  0.00      P1   C  
ATOM   4573  CG  LEU P 322      -7.990 -12.170 -23.336  1.00  0.00      P1   C  
ATOM   4574  CD1 LEU P 322      -9.357 -11.679 -22.814  1.00  0.00      P1   C  
ATOM   4575  CD2 LEU P 322      -8.160 -13.492 -24.121  1.00  0.00      P1   C  
ATOM   4576  HN  LEU P 322      -6.342  -9.097 -25.504  1.00  0.00      P1   H  
ATOM   4577  HA  LEU P 322      -7.728  -9.281 -23.220  1.00  0.00      P1   H  
ATOM   4578  HB1 LEU P 322      -8.100 -10.868 -25.069  1.00  0.00      P1   H  
ATOM   4579  HB2 LEU P 322      -6.436 -11.635 -24.746  1.00  0.00      P1   H  
ATOM   4580  HG  LEU P 322      -7.303 -12.458 -22.516  1.00  0.00      P1   H  
ATOM   4581 HD11 LEU P 322      -9.784 -12.476 -22.177  1.00  0.00      P1   H  
ATOM   4582 HD12 LEU P 322      -9.228 -10.751 -22.224  1.00  0.00      P1   H  
ATOM   4583 HD13 LEU P 322      -9.989 -11.443 -23.699  1.00  0.00      P1   H  
ATOM   4584 HD21 LEU P 322      -7.152 -13.830 -24.453  1.00  0.00      P1   H  
ATOM   4585 HD22 LEU P 322      -8.580 -14.284 -23.466  1.00  0.00      P1   H  
ATOM   4586 HD23 LEU P 322      -8.995 -13.310 -24.826  1.00  0.00      P1   H  
ATOM   4587  N   ARG P 323      -4.690 -10.237 -22.591  1.00  0.00      P1   N  
ATOM   4588  CA  ARG P 323      -3.685 -10.405 -21.460  1.00  0.00      P1   C  
ATOM   4589  C   ARG P 323      -3.694  -9.262 -20.423  1.00  0.00      P1   C  
ATOM   4590  O   ARG P 323      -3.628  -9.604 -19.200  1.00  0.00      P1   O  
ATOM   4591  CB  ARG P 323      -2.256 -10.405 -22.036  1.00  0.00      P1   C  
ATOM   4592  CG  ARG P 323      -1.912 -11.704 -22.785  1.00  0.00      P1   C  
ATOM   4593  CD  ARG P 323      -0.519 -11.594 -23.490  1.00  0.00      P1   C  
ATOM   4594  NE  ARG P 323      -0.299 -12.953 -24.058  1.00  0.00      P1   N  
ATOM   4595  CZ  ARG P 323       0.376 -13.928 -23.406  1.00  0.00      P1   C  
ATOM   4596  NH1 ARG P 323       0.852 -13.821 -22.191  1.00  0.00      P1   N1+
ATOM   4597  NH2 ARG P 323       0.589 -15.023 -24.070  1.00  0.00      P1   N  
ATOM   4598  HN  ARG P 323      -4.330 -10.221 -23.518  1.00  0.00      P1   H  
ATOM   4599  HA  ARG P 323      -3.867 -11.336 -20.946  1.00  0.00      P1   H  
ATOM   4600  HB1 ARG P 323      -2.249  -9.520 -22.709  1.00  0.00      P1   H  
ATOM   4601  HB2 ARG P 323      -1.498 -10.320 -21.225  1.00  0.00      P1   H  
ATOM   4602  HG1 ARG P 323      -1.869 -12.482 -21.986  1.00  0.00      P1   H  
ATOM   4603  HG2 ARG P 323      -2.766 -11.934 -23.446  1.00  0.00      P1   H  
ATOM   4604  HD1 ARG P 323      -0.553 -10.834 -24.293  1.00  0.00      P1   H  
ATOM   4605  HD2 ARG P 323       0.222 -11.250 -22.733  1.00  0.00      P1   H  
ATOM   4606  HE  ARG P 323      -0.598 -13.209 -24.973  1.00  0.00      P1   H  
ATOM   4607 HH11 ARG P 323       1.561 -14.439 -22.025  1.00  0.00      P1   H  
ATOM   4608 HH12 ARG P 323       0.612 -13.194 -21.486  1.00  0.00      P1   H  
ATOM   4609 HH21 ARG P 323       1.123 -15.751 -23.660  1.00  0.00      P1   H  
ATOM   4610 HH22 ARG P 323       0.184 -15.121 -24.987  1.00  0.00      P1   H  
ATOM   4611  N   GLU P 324      -3.813  -8.013 -20.857  1.00  0.00      P1   N  
ATOM   4612  CA  GLU P 324      -4.094  -6.899 -20.006  1.00  0.00      P1   C  
ATOM   4613  C   GLU P 324      -5.373  -6.992 -19.211  1.00  0.00      P1   C  
ATOM   4614  O   GLU P 324      -5.367  -6.618 -18.020  1.00  0.00      P1   O  
ATOM   4615  CB  GLU P 324      -3.878  -5.552 -20.686  1.00  0.00      P1   C  
ATOM   4616  CG  GLU P 324      -2.466  -5.352 -21.240  1.00  0.00      P1   C  
ATOM   4617  CD  GLU P 324      -1.276  -5.483 -20.290  1.00  0.00      P1   C  
ATOM   4618  OE1 GLU P 324      -1.338  -4.907 -19.200  1.00  0.00      P1   O  
ATOM   4619  OE2 GLU P 324      -0.312  -6.216 -20.679  1.00  0.00      P1   O1-
ATOM   4620  HN  GLU P 324      -3.781  -7.854 -21.834  1.00  0.00      P1   H  
ATOM   4621  HA  GLU P 324      -3.366  -6.991 -19.219  1.00  0.00      P1   H  
ATOM   4622  HB1 GLU P 324      -4.705  -5.418 -21.415  1.00  0.00      P1   H  
ATOM   4623  HB2 GLU P 324      -3.987  -4.788 -19.898  1.00  0.00      P1   H  
ATOM   4624  HG1 GLU P 324      -2.262  -5.981 -22.121  1.00  0.00      P1   H  
ATOM   4625  HG2 GLU P 324      -2.521  -4.297 -21.581  1.00  0.00      P1   H  
ATOM   4626  N   LYS P 325      -6.426  -7.470 -19.788  1.00  0.00      P1   N  
ATOM   4627  CA  LYS P 325      -7.754  -7.674 -19.122  1.00  0.00      P1   C  
ATOM   4628  C   LYS P 325      -7.715  -8.741 -17.989  1.00  0.00      P1   C  
ATOM   4629  O   LYS P 325      -8.254  -8.542 -16.915  1.00  0.00      P1   O  
ATOM   4630  CB  LYS P 325      -8.930  -7.993 -20.122  1.00  0.00      P1   C  
ATOM   4631  CG  LYS P 325      -9.058  -6.898 -21.181  1.00  0.00      P1   C  
ATOM   4632  CD  LYS P 325     -10.049  -7.383 -22.299  1.00  0.00      P1   C  
ATOM   4633  CE  LYS P 325      -9.950  -6.437 -23.494  1.00  0.00      P1   C  
ATOM   4634  NZ  LYS P 325     -10.921  -6.677 -24.563  1.00  0.00      P1   N1+
ATOM   4635  HN  LYS P 325      -6.401  -7.860 -20.689  1.00  0.00      P1   H  
ATOM   4636  HA  LYS P 325      -7.925  -6.742 -18.616  1.00  0.00      P1   H  
ATOM   4637  HB1 LYS P 325      -8.721  -8.914 -20.682  1.00  0.00      P1   H  
ATOM   4638  HB2 LYS P 325      -9.897  -8.118 -19.589  1.00  0.00      P1   H  
ATOM   4639  HG1 LYS P 325      -9.407  -5.910 -20.805  1.00  0.00      P1   H  
ATOM   4640  HG2 LYS P 325      -8.146  -6.846 -21.741  1.00  0.00      P1   H  
ATOM   4641  HD1 LYS P 325      -9.816  -8.407 -22.668  1.00  0.00      P1   H  
ATOM   4642  HD2 LYS P 325     -11.068  -7.355 -21.865  1.00  0.00      P1   H  
ATOM   4643  HE1 LYS P 325     -10.225  -5.419 -23.151  1.00  0.00      P1   H  
ATOM   4644  HE2 LYS P 325      -8.970  -6.499 -24.013  1.00  0.00      P1   H  
ATOM   4645  HZ1 LYS P 325     -11.869  -6.611 -24.141  1.00  0.00      P1   H  
ATOM   4646  HZ2 LYS P 325     -10.739  -5.921 -25.252  1.00  0.00      P1   H  
ATOM   4647  HZ3 LYS P 325     -10.828  -7.610 -25.015  1.00  0.00      P1   H  
ATOM   4648  N   LYS P 326      -7.046  -9.885 -18.249  1.00  0.00      P1   N  
ATOM   4649  CA  LYS P 326      -6.790 -11.017 -17.357  1.00  0.00      P1   C  
ATOM   4650  C   LYS P 326      -5.941 -10.506 -16.188  1.00  0.00      P1   C  
ATOM   4651  O   LYS P 326      -6.364 -10.832 -15.077  1.00  0.00      P1   O  
ATOM   4652  CB  LYS P 326      -6.058 -12.125 -18.090  1.00  0.00      P1   C  
ATOM   4653  CG  LYS P 326      -6.843 -12.798 -19.225  1.00  0.00      P1   C  
ATOM   4654  CD  LYS P 326      -7.959 -13.758 -18.691  1.00  0.00      P1   C  
ATOM   4655  CE  LYS P 326      -8.564 -14.634 -19.835  1.00  0.00      P1   C  
ATOM   4656  NZ  LYS P 326      -9.532 -15.776 -19.451  1.00  0.00      P1   N1+
ATOM   4657  HN  LYS P 326      -6.644 -10.009 -19.153  1.00  0.00      P1   H  
ATOM   4658  HA  LYS P 326      -7.742 -11.392 -17.020  1.00  0.00      P1   H  
ATOM   4659  HB1 LYS P 326      -5.080 -11.702 -18.414  1.00  0.00      P1   H  
ATOM   4660  HB2 LYS P 326      -5.767 -13.021 -17.533  1.00  0.00      P1   H  
ATOM   4661  HG1 LYS P 326      -7.294 -12.177 -20.001  1.00  0.00      P1   H  
ATOM   4662  HG2 LYS P 326      -6.060 -13.397 -19.735  1.00  0.00      P1   H  
ATOM   4663  HD1 LYS P 326      -7.599 -14.417 -17.871  1.00  0.00      P1   H  
ATOM   4664  HD2 LYS P 326      -8.824 -13.189 -18.289  1.00  0.00      P1   H  
ATOM   4665  HE1 LYS P 326      -9.077 -13.913 -20.494  1.00  0.00      P1   H  
ATOM   4666  HE2 LYS P 326      -7.781 -15.164 -20.425  1.00  0.00      P1   H  
ATOM   4667  HZ1 LYS P 326      -8.999 -16.481 -18.899  1.00  0.00      P1   H  
ATOM   4668  HZ2 LYS P 326     -10.316 -15.471 -18.844  1.00  0.00      P1   H  
ATOM   4669  HZ3 LYS P 326      -9.985 -16.227 -20.272  1.00  0.00      P1   H  
ATOM   4670  N   ALA P 327      -4.857  -9.759 -16.427  1.00  0.00      P1   N  
ATOM   4671  CA  ALA P 327      -4.010  -9.127 -15.334  1.00  0.00      P1   C  
ATOM   4672  C   ALA P 327      -4.851  -8.225 -14.382  1.00  0.00      P1   C  
ATOM   4673  O   ALA P 327      -4.837  -8.373 -13.198  1.00  0.00      P1   O  
ATOM   4674  CB  ALA P 327      -2.877  -8.290 -16.006  1.00  0.00      P1   C  
ATOM   4675  HN  ALA P 327      -4.535  -9.547 -17.347  1.00  0.00      P1   H  
ATOM   4676  HA  ALA P 327      -3.690  -9.879 -14.628  1.00  0.00      P1   H  
ATOM   4677  HB1 ALA P 327      -2.184  -8.812 -16.702  1.00  0.00      P1   H  
ATOM   4678  HB2 ALA P 327      -3.256  -7.473 -16.659  1.00  0.00      P1   H  
ATOM   4679  HB3 ALA P 327      -2.308  -7.756 -15.248  1.00  0.00      P1   H  
ATOM   4680  N   THR P 328      -5.680  -7.332 -14.911  1.00  0.00      P1   N  
ATOM   4681  CA  THR P 328      -6.607  -6.421 -14.148  1.00  0.00      P1   C  
ATOM   4682  C   THR P 328      -7.710  -7.173 -13.440  1.00  0.00      P1   C  
ATOM   4683  O   THR P 328      -7.936  -6.845 -12.298  1.00  0.00      P1   O  
ATOM   4684  CB  THR P 328      -7.249  -5.325 -15.023  1.00  0.00      P1   C  
ATOM   4685  CG2 THR P 328      -7.898  -4.261 -14.106  1.00  0.00      P1   C  
ATOM   4686  OG1 THR P 328      -6.143  -4.689 -15.624  1.00  0.00      P1   O  
ATOM   4687  HN  THR P 328      -5.651  -7.270 -15.892  1.00  0.00      P1   H  
ATOM   4688  HA  THR P 328      -6.010  -6.027 -13.339  1.00  0.00      P1   H  
ATOM   4689  HB  THR P 328      -7.991  -5.754 -15.729  1.00  0.00      P1   H  
ATOM   4690  HG1 THR P 328      -6.531  -4.024 -16.202  1.00  0.00      P1   H  
ATOM   4691 HG21 THR P 328      -8.294  -3.361 -14.622  1.00  0.00      P1   H  
ATOM   4692 HG22 THR P 328      -8.794  -4.609 -13.556  1.00  0.00      P1   H  
ATOM   4693 HG23 THR P 328      -7.122  -4.014 -13.359  1.00  0.00      P1   H  
ATOM   4694  N   GLN P 329      -8.437  -8.095 -14.078  1.00  0.00      P1   N  
ATOM   4695  CA  GLN P 329      -9.420  -9.025 -13.524  1.00  0.00      P1   C  
ATOM   4696  C   GLN P 329      -8.814  -9.817 -12.370  1.00  0.00      P1   C  
ATOM   4697  O   GLN P 329      -9.454  -9.774 -11.291  1.00  0.00      P1   O  
ATOM   4698  CB  GLN P 329      -9.862 -10.007 -14.601  1.00  0.00      P1   C  
ATOM   4699  CG  GLN P 329     -10.886 -11.083 -14.228  1.00  0.00      P1   C  
ATOM   4700  CD  GLN P 329     -11.241 -11.970 -15.392  1.00  0.00      P1   C  
ATOM   4701  NE2 GLN P 329     -12.543 -12.492 -15.437  1.00  0.00      P1   N  
ATOM   4702  OE1 GLN P 329     -10.476 -12.257 -16.291  1.00  0.00      P1   O  
ATOM   4703  HN  GLN P 329      -8.236  -8.137 -15.053  1.00  0.00      P1   H  
ATOM   4704  HA  GLN P 329     -10.312  -8.529 -13.163  1.00  0.00      P1   H  
ATOM   4705  HB1 GLN P 329     -10.254  -9.327 -15.387  1.00  0.00      P1   H  
ATOM   4706  HB2 GLN P 329      -8.963 -10.520 -14.995  1.00  0.00      P1   H  
ATOM   4707  HG1 GLN P 329     -10.529 -11.763 -13.426  1.00  0.00      P1   H  
ATOM   4708  HG2 GLN P 329     -11.757 -10.543 -13.799  1.00  0.00      P1   H  
ATOM   4709 HE21 GLN P 329     -12.827 -13.097 -16.173  1.00  0.00      P1   H  
ATOM   4710 HE22 GLN P 329     -13.193 -12.253 -14.725  1.00  0.00      P1   H  
ATOM   4711  N   MET P 330      -7.650 -10.407 -12.558  1.00  0.00      P1   N  
ATOM   4712  CA  MET P 330      -6.984 -11.143 -11.514  1.00  0.00      P1   C  
ATOM   4713  C   MET P 330      -6.668 -10.316 -10.234  1.00  0.00      P1   C  
ATOM   4714  O   MET P 330      -7.228 -10.765  -9.223  1.00  0.00      P1   O  
ATOM   4715  CB  MET P 330      -5.656 -11.670 -12.051  1.00  0.00      P1   C  
ATOM   4716  CG  MET P 330      -4.728 -12.510 -11.232  1.00  0.00      P1   C  
ATOM   4717  SD  MET P 330      -3.318 -13.056 -12.159  1.00  0.00      P1   S  
ATOM   4718  CE  MET P 330      -2.367 -11.600 -12.172  1.00  0.00      P1   C  
ATOM   4719  HN  MET P 330      -7.161 -10.335 -13.420  1.00  0.00      P1   H  
ATOM   4720  HA  MET P 330      -7.657 -11.941 -11.272  1.00  0.00      P1   H  
ATOM   4721  HB1 MET P 330      -5.903 -12.252 -12.934  1.00  0.00      P1   H  
ATOM   4722  HB2 MET P 330      -5.048 -10.909 -12.579  1.00  0.00      P1   H  
ATOM   4723  HG1 MET P 330      -4.411 -12.060 -10.263  1.00  0.00      P1   H  
ATOM   4724  HG2 MET P 330      -5.222 -13.416 -10.850  1.00  0.00      P1   H  
ATOM   4725  HE1 MET P 330      -2.827 -10.820 -11.511  1.00  0.00      P1   H  
ATOM   4726  HE2 MET P 330      -1.428 -11.820 -11.634  1.00  0.00      P1   H  
ATOM   4727  HE3 MET P 330      -2.392 -11.242 -13.217  1.00  0.00      P1   H  
ATOM   4728  N   VAL P 331      -6.008  -9.130 -10.330  1.00  0.00      P1   N  
ATOM   4729  CA  VAL P 331      -5.844  -8.372  -9.067  1.00  0.00      P1   C  
ATOM   4730  C   VAL P 331      -7.115  -7.662  -8.573  1.00  0.00      P1   C  
ATOM   4731  O   VAL P 331      -7.148  -7.241  -7.401  1.00  0.00      P1   O  
ATOM   4732  CB  VAL P 331      -4.660  -7.421  -9.112  1.00  0.00      P1   C  
ATOM   4733  CG1 VAL P 331      -3.454  -8.327  -9.431  1.00  0.00      P1   C  
ATOM   4734  CG2 VAL P 331      -4.872  -6.265 -10.182  1.00  0.00      P1   C  
ATOM   4735  HN  VAL P 331      -5.703  -8.821 -11.214  1.00  0.00      P1   H  
ATOM   4736  HA  VAL P 331      -5.540  -9.009  -8.245  1.00  0.00      P1   H  
ATOM   4737  HB  VAL P 331      -4.522  -6.935  -8.124  1.00  0.00      P1   H  
ATOM   4738 HG11 VAL P 331      -3.406  -8.656 -10.494  1.00  0.00      P1   H  
ATOM   4739 HG12 VAL P 331      -2.532  -7.873  -9.310  1.00  0.00      P1   H  
ATOM   4740 HG13 VAL P 331      -3.300  -9.232  -8.797  1.00  0.00      P1   H  
ATOM   4741 HG21 VAL P 331      -5.830  -5.709 -10.082  1.00  0.00      P1   H  
ATOM   4742 HG22 VAL P 331      -4.145  -5.547 -10.019  1.00  0.00      P1   H  
ATOM   4743 HG23 VAL P 331      -4.700  -6.710 -11.165  1.00  0.00      P1   H  
ATOM   4744  N   ALA P 332      -8.146  -7.423  -9.455  1.00  0.00      P1   N  
ATOM   4745  CA  ALA P 332      -9.438  -6.933  -8.960  1.00  0.00      P1   C  
ATOM   4746  C   ALA P 332     -10.062  -8.069  -8.102  1.00  0.00      P1   C  
ATOM   4747  O   ALA P 332     -10.611  -7.727  -7.074  1.00  0.00      P1   O  
ATOM   4748  CB  ALA P 332     -10.369  -6.628 -10.180  1.00  0.00      P1   C  
ATOM   4749  HN  ALA P 332      -8.094  -7.542 -10.445  1.00  0.00      P1   H  
ATOM   4750  HA  ALA P 332      -9.423  -6.006  -8.409  1.00  0.00      P1   H  
ATOM   4751  HB1 ALA P 332      -9.902  -5.757 -10.687  1.00  0.00      P1   H  
ATOM   4752  HB2 ALA P 332     -10.573  -7.484 -10.844  1.00  0.00      P1   H  
ATOM   4753  HB3 ALA P 332     -11.381  -6.243  -9.949  1.00  0.00      P1   H  
ATOM   4754  N   ILE P 333      -9.939  -9.383  -8.476  1.00  0.00      P1   N  
ATOM   4755  CA  ILE P 333     -10.267 -10.492  -7.597  1.00  0.00      P1   C  
ATOM   4756  C   ILE P 333      -9.411 -10.476  -6.280  1.00  0.00      P1   C  
ATOM   4757  O   ILE P 333     -10.085 -10.738  -5.226  1.00  0.00      P1   O  
ATOM   4758  CB  ILE P 333     -10.359 -11.929  -8.262  1.00  0.00      P1   C  
ATOM   4759  CG1 ILE P 333     -11.350 -12.022  -9.414  1.00  0.00      P1   C  
ATOM   4760  CG2 ILE P 333     -10.765 -13.022  -7.240  1.00  0.00      P1   C  
ATOM   4761  CD1 ILE P 333     -12.846 -11.948  -9.200  1.00  0.00      P1   C  
ATOM   4762  HN  ILE P 333      -9.608  -9.691  -9.363  1.00  0.00      P1   H  
ATOM   4763  HA  ILE P 333     -11.259 -10.306  -7.219  1.00  0.00      P1   H  
ATOM   4764  HB  ILE P 333      -9.348 -12.172  -8.642  1.00  0.00      P1   H  
ATOM   4765 HG11 ILE P 333     -11.181 -11.297 -10.160  1.00  0.00      P1   H  
ATOM   4766 HG12 ILE P 333     -11.117 -13.029  -9.834  1.00  0.00      P1   H  
ATOM   4767 HG21 ILE P 333     -10.013 -13.152  -6.478  1.00  0.00      P1   H  
ATOM   4768 HG22 ILE P 333     -11.662 -12.623  -6.715  1.00  0.00      P1   H  
ATOM   4769 HG23 ILE P 333     -10.827 -14.011  -7.748  1.00  0.00      P1   H  
ATOM   4770  HD1 ILE P 333     -13.281 -12.060 -10.217  1.00  0.00      P1   H  
ATOM   4771  HD2 ILE P 333     -13.286 -12.759  -8.582  1.00  0.00      P1   H  
ATOM   4772  HD3 ILE P 333     -13.159 -10.983  -8.747  1.00  0.00      P1   H  
ATOM   4773  N   VAL P 334      -8.082 -10.315  -6.328  1.00  0.00      P1   N  
ATOM   4774  CA  VAL P 334      -7.364 -10.357  -5.049  1.00  0.00      P1   C  
ATOM   4775  C   VAL P 334      -7.691  -9.161  -4.101  1.00  0.00      P1   C  
ATOM   4776  O   VAL P 334      -7.719  -9.444  -2.855  1.00  0.00      P1   O  
ATOM   4777  CB  VAL P 334      -5.837 -10.482  -5.293  1.00  0.00      P1   C  
ATOM   4778  CG1 VAL P 334      -5.041 -10.665  -3.945  1.00  0.00      P1   C  
ATOM   4779  CG2 VAL P 334      -5.499 -11.705  -6.159  1.00  0.00      P1   C  
ATOM   4780  HN  VAL P 334      -7.619 -10.167  -7.176  1.00  0.00      P1   H  
ATOM   4781  HA  VAL P 334      -7.589 -11.250  -4.489  1.00  0.00      P1   H  
ATOM   4782  HB  VAL P 334      -5.555  -9.539  -5.801  1.00  0.00      P1   H  
ATOM   4783 HG11 VAL P 334      -3.954 -10.865  -4.084  1.00  0.00      P1   H  
ATOM   4784 HG12 VAL P 334      -5.134  -9.787  -3.286  1.00  0.00      P1   H  
ATOM   4785 HG13 VAL P 334      -5.486 -11.597  -3.589  1.00  0.00      P1   H  
ATOM   4786 HG21 VAL P 334      -5.784 -11.665  -7.204  1.00  0.00      P1   H  
ATOM   4787 HG22 VAL P 334      -4.398 -11.801  -6.165  1.00  0.00      P1   H  
ATOM   4788 HG23 VAL P 334      -5.728 -12.661  -5.643  1.00  0.00      P1   H  
ATOM   4789  N   LEU P 335      -7.950  -7.919  -4.625  1.00  0.00      P1   N  
ATOM   4790  CA  LEU P 335      -8.511  -6.815  -3.878  1.00  0.00      P1   C  
ATOM   4791  C   LEU P 335      -9.854  -7.245  -3.221  1.00  0.00      P1   C  
ATOM   4792  O   LEU P 335      -9.901  -7.054  -2.005  1.00  0.00      P1   O  
ATOM   4793  CB  LEU P 335      -8.708  -5.613  -4.802  1.00  0.00      P1   C  
ATOM   4794  CG  LEU P 335      -9.253  -4.329  -4.045  1.00  0.00      P1   C  
ATOM   4795  CD1 LEU P 335      -8.337  -3.701  -2.932  1.00  0.00      P1   C  
ATOM   4796  CD2 LEU P 335      -9.489  -3.257  -5.182  1.00  0.00      P1   C  
ATOM   4797  HN  LEU P 335      -7.736  -7.791  -5.591  1.00  0.00      P1   H  
ATOM   4798  HA  LEU P 335      -7.877  -6.466  -3.153  1.00  0.00      P1   H  
ATOM   4799  HB1 LEU P 335      -7.715  -5.313  -5.198  1.00  0.00      P1   H  
ATOM   4800  HB2 LEU P 335      -9.368  -5.856  -5.661  1.00  0.00      P1   H  
ATOM   4801  HG  LEU P 335     -10.202  -4.505  -3.503  1.00  0.00      P1   H  
ATOM   4802 HD11 LEU P 335      -7.431  -3.316  -3.447  1.00  0.00      P1   H  
ATOM   4803 HD12 LEU P 335      -8.967  -2.892  -2.504  1.00  0.00      P1   H  
ATOM   4804 HD13 LEU P 335      -8.139  -4.408  -2.103  1.00  0.00      P1   H  
ATOM   4805 HD21 LEU P 335      -8.479  -2.993  -5.559  1.00  0.00      P1   H  
ATOM   4806 HD22 LEU P 335     -10.183  -3.654  -5.957  1.00  0.00      P1   H  
ATOM   4807 HD23 LEU P 335      -9.846  -2.361  -4.632  1.00  0.00      P1   H  
ATOM   4808  N   GLY P 336     -10.810  -7.798  -3.931  1.00  0.00      P1   N  
ATOM   4809  CA  GLY P 336     -12.104  -8.218  -3.321  1.00  0.00      P1   C  
ATOM   4810  C   GLY P 336     -11.954  -9.361  -2.306  1.00  0.00      P1   C  
ATOM   4811  O   GLY P 336     -12.748  -9.305  -1.353  1.00  0.00      P1   O  
ATOM   4812  HN  GLY P 336     -10.603  -7.916  -4.898  1.00  0.00      P1   H  
ATOM   4813  HA1 GLY P 336     -12.799  -8.587  -4.059  1.00  0.00      P1   H  
ATOM   4814  HA2 GLY P 336     -12.420  -7.334  -2.787  1.00  0.00      P1   H  
ATOM   4815  N   ALA P 337     -11.037 -10.293  -2.489  1.00  0.00      P1   N  
ATOM   4816  CA  ALA P 337     -10.760 -11.333  -1.430  1.00  0.00      P1   C  
ATOM   4817  C   ALA P 337     -10.190 -10.651  -0.213  1.00  0.00      P1   C  
ATOM   4818  O   ALA P 337     -10.789 -10.885   0.835  1.00  0.00      P1   O  
ATOM   4819  CB  ALA P 337      -9.768 -12.354  -2.011  1.00  0.00      P1   C  
ATOM   4820  HN  ALA P 337     -10.509 -10.362  -3.331  1.00  0.00      P1   H  
ATOM   4821  HA  ALA P 337     -11.706 -11.763  -1.134  1.00  0.00      P1   H  
ATOM   4822  HB1 ALA P 337      -8.883 -11.760  -2.325  1.00  0.00      P1   H  
ATOM   4823  HB2 ALA P 337      -9.572 -13.070  -1.188  1.00  0.00      P1   H  
ATOM   4824  HB3 ALA P 337     -10.113 -12.849  -2.945  1.00  0.00      P1   H  
ATOM   4825  N   PHE P 338      -9.157  -9.805  -0.388  1.00  0.00      P1   N  
ATOM   4826  CA  PHE P 338      -8.517  -9.165   0.744  1.00  0.00      P1   C  
ATOM   4827  C   PHE P 338      -9.522  -8.244   1.556  1.00  0.00      P1   C  
ATOM   4828  O   PHE P 338      -9.430  -8.267   2.815  1.00  0.00      P1   O  
ATOM   4829  CB  PHE P 338      -7.366  -8.269   0.276  1.00  0.00      P1   C  
ATOM   4830  CG  PHE P 338      -6.489  -7.726   1.434  1.00  0.00      P1   C  
ATOM   4831  CD1 PHE P 338      -6.865  -6.603   2.224  1.00  0.00      P1   C  
ATOM   4832  CD2 PHE P 338      -5.212  -8.403   1.657  1.00  0.00      P1   C  
ATOM   4833  CE1 PHE P 338      -6.003  -6.165   3.248  1.00  0.00      P1   C  
ATOM   4834  CE2 PHE P 338      -4.423  -7.902   2.719  1.00  0.00      P1   C  
ATOM   4835  CZ  PHE P 338      -4.772  -6.816   3.464  1.00  0.00      P1   C  
ATOM   4836  HN  PHE P 338      -8.759  -9.594  -1.280  1.00  0.00      P1   H  
ATOM   4837  HA  PHE P 338      -8.144  -9.942   1.392  1.00  0.00      P1   H  
ATOM   4838  HB1 PHE P 338      -6.718  -8.864  -0.403  1.00  0.00      P1   H  
ATOM   4839  HB2 PHE P 338      -7.590  -7.382  -0.349  1.00  0.00      P1   H  
ATOM   4840  HD1 PHE P 338      -7.791  -6.082   1.975  1.00  0.00      P1   H  
ATOM   4841  HD2 PHE P 338      -4.930  -9.232   1.043  1.00  0.00      P1   H  
ATOM   4842  HE1 PHE P 338      -6.236  -5.314   3.869  1.00  0.00      P1   H  
ATOM   4843  HE2 PHE P 338      -3.510  -8.459   2.894  1.00  0.00      P1   H  
ATOM   4844  HZ  PHE P 338      -4.042  -6.517   4.203  1.00  0.00      P1   H  
ATOM   4845  N   ILE P 339     -10.378  -7.499   0.883  1.00  0.00      P1   N  
ATOM   4846  CA  ILE P 339     -11.563  -6.888   1.599  1.00  0.00      P1   C  
ATOM   4847  C   ILE P 339     -12.474  -7.876   2.390  1.00  0.00      P1   C  
ATOM   4848  O   ILE P 339     -12.661  -7.696   3.545  1.00  0.00      P1   O  
ATOM   4849  CB  ILE P 339     -12.341  -5.922   0.635  1.00  0.00      P1   C  
ATOM   4850  CG1 ILE P 339     -11.485  -4.678   0.107  1.00  0.00      P1   C  
ATOM   4851  CG2 ILE P 339     -13.728  -5.423   1.122  1.00  0.00      P1   C  
ATOM   4852  CD1 ILE P 339     -10.838  -3.770   1.168  1.00  0.00      P1   C  
ATOM   4853  HN  ILE P 339     -10.258  -7.395  -0.097  1.00  0.00      P1   H  
ATOM   4854  HA  ILE P 339     -11.168  -6.306   2.416  1.00  0.00      P1   H  
ATOM   4855  HB  ILE P 339     -12.712  -6.573  -0.180  1.00  0.00      P1   H  
ATOM   4856 HG11 ILE P 339     -10.633  -5.077  -0.453  1.00  0.00      P1   H  
ATOM   4857 HG12 ILE P 339     -12.167  -4.078  -0.535  1.00  0.00      P1   H  
ATOM   4858 HG21 ILE P 339     -14.199  -4.848   0.312  1.00  0.00      P1   H  
ATOM   4859 HG22 ILE P 339     -14.468  -6.133   1.550  1.00  0.00      P1   H  
ATOM   4860 HG23 ILE P 339     -13.408  -4.826   1.998  1.00  0.00      P1   H  
ATOM   4861  HD1 ILE P 339     -10.077  -4.402   1.674  1.00  0.00      P1   H  
ATOM   4862  HD2 ILE P 339     -10.315  -2.900   0.718  1.00  0.00      P1   H  
ATOM   4863  HD3 ILE P 339     -11.520  -3.247   1.870  1.00  0.00      P1   H  
ATOM   4864  N   VAL P 340     -13.077  -8.918   1.734  1.00  0.00      P1   N  
ATOM   4865  CA  VAL P 340     -13.862 -10.015   2.433  1.00  0.00      P1   C  
ATOM   4866  C   VAL P 340     -13.127 -10.692   3.605  1.00  0.00      P1   C  
ATOM   4867  O   VAL P 340     -13.794 -10.862   4.640  1.00  0.00      P1   O  
ATOM   4868  CB  VAL P 340     -14.444 -10.999   1.403  1.00  0.00      P1   C  
ATOM   4869  CG1 VAL P 340     -14.995 -12.348   1.951  1.00  0.00      P1   C  
ATOM   4870  CG2 VAL P 340     -15.461 -10.332   0.557  1.00  0.00      P1   C  
ATOM   4871  HN  VAL P 340     -12.948  -9.003   0.760  1.00  0.00      P1   H  
ATOM   4872  HA  VAL P 340     -14.654  -9.488   2.944  1.00  0.00      P1   H  
ATOM   4873  HB  VAL P 340     -13.562 -11.262   0.786  1.00  0.00      P1   H  
ATOM   4874 HG11 VAL P 340     -14.143 -12.938   2.356  1.00  0.00      P1   H  
ATOM   4875 HG12 VAL P 340     -15.784 -12.216   2.718  1.00  0.00      P1   H  
ATOM   4876 HG13 VAL P 340     -15.348 -13.027   1.148  1.00  0.00      P1   H  
ATOM   4877 HG21 VAL P 340     -15.796 -11.109  -0.164  1.00  0.00      P1   H  
ATOM   4878 HG22 VAL P 340     -16.341 -10.059   1.181  1.00  0.00      P1   H  
ATOM   4879 HG23 VAL P 340     -15.124  -9.412   0.042  1.00  0.00      P1   H  
ATOM   4880  N   CYS P 341     -11.847 -11.065   3.380  1.00  0.00      P1   N  
ATOM   4881  CA  CYS P 341     -11.110 -11.743   4.370  1.00  0.00      P1   C  
ATOM   4882  C   CYS P 341     -10.682 -10.892   5.585  1.00  0.00      P1   C  
ATOM   4883  O   CYS P 341     -10.958 -11.434   6.662  1.00  0.00      P1   O  
ATOM   4884  CB  CYS P 341      -9.843 -12.442   3.982  1.00  0.00      P1   C  
ATOM   4885  SG  CYS P 341     -10.076 -13.861   2.865  1.00  0.00      P1   S  
ATOM   4886  HN  CYS P 341     -11.426 -10.866   2.498  1.00  0.00      P1   H  
ATOM   4887  HA  CYS P 341     -11.789 -12.519   4.651  1.00  0.00      P1   H  
ATOM   4888  HB1 CYS P 341      -9.125 -11.681   3.609  1.00  0.00      P1   H  
ATOM   4889  HB2 CYS P 341      -9.526 -12.929   4.933  1.00  0.00      P1   H  
ATOM   4890  HG1 CYS P 341     -10.556 -13.269   1.878  1.00  0.00      P1   H  
ATOM   4891  N   TRP P 342     -10.061  -9.738   5.471  1.00  0.00      P1   N  
ATOM   4892  CA  TRP P 342      -9.586  -8.923   6.534  1.00  0.00      P1   C  
ATOM   4893  C   TRP P 342     -10.634  -7.992   7.040  1.00  0.00      P1   C  
ATOM   4894  O   TRP P 342     -10.366  -7.405   8.088  1.00  0.00      P1   O  
ATOM   4895  CB  TRP P 342      -8.196  -8.275   6.188  1.00  0.00      P1   C  
ATOM   4896  CG  TRP P 342      -6.976  -9.170   5.979  1.00  0.00      P1   C  
ATOM   4897  CD1 TRP P 342      -6.456  -9.621   4.780  1.00  0.00      P1   C  
ATOM   4898  CD2 TRP P 342      -6.206  -9.724   7.030  1.00  0.00      P1   C  
ATOM   4899  CE2 TRP P 342      -5.154 -10.488   6.412  1.00  0.00      P1   C  
ATOM   4900  CE3 TRP P 342      -6.306  -9.668   8.396  1.00  0.00      P1   C  
ATOM   4901  NE1 TRP P 342      -5.398 -10.463   5.069  1.00  0.00      P1   N  
ATOM   4902  CZ2 TRP P 342      -4.144 -11.094   7.180  1.00  0.00      P1   C  
ATOM   4903  CZ3 TRP P 342      -5.359 -10.270   9.173  1.00  0.00      P1   C  
ATOM   4904  CH2 TRP P 342      -4.293 -10.926   8.619  1.00  0.00      P1   C  
ATOM   4905  HN  TRP P 342      -9.999  -9.408   4.533  1.00  0.00      P1   H  
ATOM   4906  HA  TRP P 342      -9.404  -9.472   7.442  1.00  0.00      P1   H  
ATOM   4907  HB1 TRP P 342      -8.274  -7.510   5.386  1.00  0.00      P1   H  
ATOM   4908  HB2 TRP P 342      -7.963  -7.783   7.150  1.00  0.00      P1   H  
ATOM   4909  HD1 TRP P 342      -6.740  -9.454   3.764  1.00  0.00      P1   H  
ATOM   4910  HE1 TRP P 342      -4.855 -10.994   4.474  1.00  0.00      P1   H  
ATOM   4911  HE3 TRP P 342      -7.115  -9.163   8.902  1.00  0.00      P1   H  
ATOM   4912  HZ2 TRP P 342      -3.317 -11.678   6.800  1.00  0.00      P1   H  
ATOM   4913  HZ3 TRP P 342      -5.410 -10.254  10.253  1.00  0.00      P1   H  
ATOM   4914  HH2 TRP P 342      -3.489 -11.370   9.196  1.00  0.00      P1   H  
ATOM   4915  N   LEU P 343     -11.832  -7.743   6.470  1.00  0.00      P1   N  
ATOM   4916  CA  LEU P 343     -12.921  -6.988   7.089  1.00  0.00      P1   C  
ATOM   4917  C   LEU P 343     -13.418  -7.586   8.432  1.00  0.00      P1   C  
ATOM   4918  O   LEU P 343     -13.534  -6.686   9.288  1.00  0.00      P1   O  
ATOM   4919  CB  LEU P 343     -14.115  -6.589   6.231  1.00  0.00      P1   C  
ATOM   4920  CG  LEU P 343     -15.198  -5.656   6.885  1.00  0.00      P1   C  
ATOM   4921  CD1 LEU P 343     -14.734  -4.301   7.372  1.00  0.00      P1   C  
ATOM   4922  CD2 LEU P 343     -16.343  -5.344   5.860  1.00  0.00      P1   C  
ATOM   4923  HN  LEU P 343     -12.089  -8.034   5.549  1.00  0.00      P1   H  
ATOM   4924  HA  LEU P 343     -12.448  -6.052   7.355  1.00  0.00      P1   H  
ATOM   4925  HB1 LEU P 343     -13.758  -6.145   5.299  1.00  0.00      P1   H  
ATOM   4926  HB2 LEU P 343     -14.599  -7.522   5.909  1.00  0.00      P1   H  
ATOM   4927  HG  LEU P 343     -15.702  -6.206   7.701  1.00  0.00      P1   H  
ATOM   4928 HD11 LEU P 343     -14.404  -3.682   6.509  1.00  0.00      P1   H  
ATOM   4929 HD12 LEU P 343     -15.527  -3.724   7.889  1.00  0.00      P1   H  
ATOM   4930 HD13 LEU P 343     -13.946  -4.375   8.149  1.00  0.00      P1   H  
ATOM   4931 HD21 LEU P 343     -16.002  -4.767   4.971  1.00  0.00      P1   H  
ATOM   4932 HD22 LEU P 343     -16.920  -6.255   5.593  1.00  0.00      P1   H  
ATOM   4933 HD23 LEU P 343     -17.147  -4.712   6.291  1.00  0.00      P1   H  
ATOM   4934  N   PRO P 344     -13.785  -8.853   8.765  1.00  0.00      P1   N  
ATOM   4935  CA  PRO P 344     -14.124  -9.220  10.192  1.00  0.00      P1   C  
ATOM   4936  C   PRO P 344     -12.985  -9.047  11.226  1.00  0.00      P1   C  
ATOM   4937  O   PRO P 344     -13.280  -8.771  12.326  1.00  0.00      P1   O
[truncated: 73,877 more chars]
