# Supplementary material for: Homology Modeling of Dopamine D2 and D3 Receptors: Molecular Dynamics Refinement and Docking Evaluation
Source: PLoS One. 2012 Sep 6;7(9):e44316. doi: 10.1371/journal.pone.0044316 (PMC3435408; doi:10.1371/journal.pone.0044316)
Supplement: Supporting Information S2 — Supplemental files (.pdb files) contained in the compressed directory File S2 include poses of ligands, shown in Figure 1, docked into hD3 and hD2L optimized receptors, whose.pdb files are also included in File S2. All.pdb files can be visualized with Open Pymol. Files named ligand_D2.pdb correspond to poses of ligand docked into hD2L receptor, whereas files named ligand_D3.pdb correspond to poses into hD3 receptor. The optimized structure of hD3 and hD2L receptor are named respectively opt_D3_receptor.pdb and opt_D2L_receptor. (ZIP) [file pone.0044316.s002.zip › supporting_information_pdb/PBZI_D3.pdb]

REMARK   4 XXXX COMPLIES WITH FORMAT V. 2.0
HEADER   CIS-8-OH-PBZI docked into hD3 optimized structure model
ATOM      1  O   LIG d   1      -2.090  -3.655   8.787 -0.16  0.21      cis_ O  
ATOM      2  H   LIG d   1      -2.727  -3.876   8.137 -0.29 -0.21      cis_ H  
ATOM      3  C   LIG d   1      -2.136  -4.244  10.014 -0.53 -0.02      cis_ C  
ATOM      4  C   LIG d   1      -2.598  -5.554  10.142 -0.36 -0.01      cis_ C  
ATOM      5  C   LIG d   1      -2.636  -6.184  11.396 -0.50  0.01      cis_ C  
ATOM      6  C   LIG d   1      -3.179  -7.587  11.514 -0.34 -0.04      cis_ C  
ATOM      7  C   LIG d   1      -2.204  -5.471  12.530 -0.47  0.01      cis_ C  
ATOM      8  C   LIG d   1      -3.108  -8.245  12.911  0.46 -0.05      cis_ C  
ATOM      9  C   LIG d   1      -2.504  -8.615  10.606 -0.53 -0.05      cis_ C  
ATOM     10  N   LIG d   1      -2.731  -9.650  12.673 -0.03 -0.33      cis_ N  
ATOM     11  C   LIG d   1      -2.060  -7.603  13.822 -0.44 -0.05      cis_ C  
ATOM     12  C   LIG d   1      -2.908  -9.927  11.249 -0.31 -0.13      cis_ C  
ATOM     13  H   LIG d   1      -1.754  -9.783  12.935 -0.32 -0.67      cis_ H  
ATOM     14  C   LIG d   1      -2.263  -6.094  13.899 -0.49 -0.01      cis_ C  
ATOM     15  C   LIG d   1      -1.756  -4.149  12.393 -0.38 -0.00      cis_ C  
ATOM     16  C   LIG d   1      -1.716  -3.541  11.139 -0.51 -0.00      cis_ C  
ATOM     17  C   LIG d   1      -3.454 -10.590  13.517 -0.27 -0.10      cis_ C  
ATOM     18  C   LIG d   1      -3.131 -12.025  13.109 -0.47 -0.04      cis_ C  
ATOM     19  C   LIG d   1      -4.358 -12.734  12.558 -0.59 -0.00      cis_ C  
TER      20      LIG d   1 
