# Supplementary material for: Homology Modeling of Dopamine D2 and D3 Receptors: Molecular Dynamics Refinement and Docking Evaluation
Source: PLoS One. 2012 Sep 6;7(9):e44316. doi: 10.1371/journal.pone.0044316 (PMC3435408; doi:10.1371/journal.pone.0044316)
Supplement: Supporting Information S2 — Supplemental files (.pdb files) contained in the compressed directory File S2 include poses of ligands, shown in Figure 1, docked into hD3 and hD2L optimized receptors, whose.pdb files are also included in File S2. All.pdb files can be visualized with Open Pymol. Files named ligand_D2.pdb correspond to poses of ligand docked into hD2L receptor, whereas files named ligand_D3.pdb correspond to poses into hD3 receptor. The optimized structure of hD3 and hD2L receptor are named respectively opt_D3_receptor.pdb and opt_D2L_receptor. (ZIP) [file pone.0044316.s002.zip › supporting_information_pdb/PD128907_D2.pdb]

REMARK   4 XXXX COMPLIES WITH FORMAT V. 2.0
HEADER   PD128907 docked into hD2L optimized structure model
HETATM    1  CAP DRG     1      -3.721  -7.091  10.508 -0.17 -0.08      PD_1 C  
HETATM    2  CAJ DRG     1      -3.902  -7.958  11.750 -0.12 -0.05      PD_1 C  
HETATM    3  OAK DRG     1      -5.271  -7.855  12.226 -0.11  0.04      PD_1 O  
HETATM    4  CAN DRG     1      -6.294  -7.917  11.305 -0.25 -0.00      PD_1 C  
HETATM    5  CAD DRG     1      -7.594  -8.168  11.787 -0.35  0.00      PD_1 C  
HETATM    6  CAC DRG     1      -8.630  -8.336  10.866 -0.48  0.00      PD_1 C  
HETATM    7  CAM DRG     1      -8.372  -8.244   9.480 -0.50  0.01      PD_1 C  
HETATM    8  CAE DRG     1      -7.075  -7.980   9.000 -0.37  0.00      PD_1 C  
HETATM    9  CAO DRG     1      -6.012  -7.803   9.910 -0.34 -0.00      PD_1 C  
HETATM   10  CAQ DRG     1      -4.691  -7.645   9.435 -0.25 -0.04      PD_1 C  
HETATM   11  OAL DRG     1      -4.571  -6.805   8.266 -0.17  0.07      PD_1 O  
HETATM   12  CAG DRG     1      -3.242  -6.855   7.687 -0.29 -0.09      PD_1 C  
HETATM   13  CAI DRG     1      -2.230  -6.327   8.708 -0.22 -0.18      PD_1 C  
HETATM   14  NAR DRG     1      -2.331  -7.077   9.983 -0.21  0.05      PD_1 N  
HETATM   15  HAT DRG     1      -2.070  -8.030   9.797 -0.25 -0.45      PD_1 H  
HETATM   16  CAH DRG     1      -1.359  -6.469  10.918 -0.22 -0.14      PD_1 C  
HETATM   17  CAF DRG     1      -0.460  -7.503  11.629 -0.33 -0.02      PD_1 C  
HETATM   18  CAA DRG     1       0.589  -6.826  12.509 -0.54 -0.00      PD_1 C  
HETATM   19  OAB DRG     1      -9.387  -8.429   8.594 -0.45  0.02      PD_1 O  
HETATM   20  HAS DRG     1      -9.649  -7.554   8.202 -0.35 -0.05      PD_1 H  
