# Supplementary material for: Homology Modeling of Dopamine D2 and D3 Receptors: Molecular Dynamics Refinement and Docking Evaluation
Source: PLoS One. 2012 Sep 6;7(9):e44316. doi: 10.1371/journal.pone.0044316 (PMC3435408; doi:10.1371/journal.pone.0044316)
Supplement: Supporting Information S2 — Supplemental files (.pdb files) contained in the compressed directory File S2 include poses of ligands, shown in Figure 1, docked into hD3 and hD2L optimized receptors, whose.pdb files are also included in File S2. All.pdb files can be visualized with Open Pymol. Files named ligand_D2.pdb correspond to poses of ligand docked into hD2L receptor, whereas files named ligand_D3.pdb correspond to poses into hD3 receptor. The optimized structure of hD3 and hD2L receptor are named respectively opt_D3_receptor.pdb and opt_D2L_receptor. (ZIP) [file pone.0044316.s002.zip › supporting_information_pdb/PD128907_D3.pdb]

HEADER   PD128907 docked into hD3 optimized structure model
HETATM    1  CAA DRG     1      -3.829 -13.616  13.123 -0.50 -0.00      PD_1 C  
HETATM    2  CAC DRG     1      -2.701  -3.907  11.677 -0.49 -0.00      PD_1 C  
HETATM    3  CAD DRG     1      -2.881  -4.987  10.809 -0.47 -0.01      PD_1 C  
HETATM    4  CAE DRG     1      -2.435  -5.436  13.580 -0.43 -0.01      PD_1 C  
HETATM    5  CAF DRG     1      -4.381 -12.227  12.815 -0.56 -0.01      PD_1 C  
HETATM    6  CAG DRG     1      -2.662  -9.349  15.099 -0.20 -0.18      PD_1 C  
HETATM    7  CAH DRG     1      -3.371 -11.377  12.014 -0.39 -0.16      PD_1 C  
HETATM    8  CAI DRG     1      -3.214 -10.464  14.206 -0.21 -0.21      PD_1 C  
HETATM    9  CAJ DRG     1      -2.495  -8.664  10.897 -0.39 -0.19      PD_1 C  
HETATM   10  CAM DRG     1      -2.478  -4.130  13.054 -0.47 -0.00      PD_1 C  
HETATM   11  CAN DRG     1      -2.824  -6.294  11.335 -0.45 -0.02      PD_1 C  
HETATM   12  CAO DRG     1      -2.617  -6.542  12.725 -0.47 -0.00      PD_1 C  
HETATM   13  CAP DRG     1      -3.062  -8.935  12.287  0.05 -0.22      PD_1 C  
HETATM   14  CAQ DRG     1      -2.469  -7.855  13.225 -0.32 -0.16      PD_1 C  
HETATM   15  NAR DRG     1      -2.753 -10.292  12.807 -0.24  0.08      PD_1 N  
HETATM   16  OAB DRG     1      -2.286  -3.070  13.883 -0.26  0.02      PD_1 O  
HETATM   17  OAK DRG     1      -2.903  -7.344  10.448 -0.25  0.15      PD_1 O  
HETATM   18  OAL DRG     1      -3.034  -8.064  14.538 -0.18  0.21      PD_1 O  
HETATM   19  HAS DRG     1      -3.104  -2.504  13.894 -0.35 -0.07      PD_1 H  
HETATM   20  HAT DRG     1      -1.754 -10.397  12.801 -0.35 -0.89      PD_1 H  
CONECT    1    5
CONECT    2    3
CONECT    2    3
CONECT    2    3
CONECT    2    3
CONECT    2   10
CONECT    2   10
CONECT    2   10
CONECT    2   10
CONECT    3    2
CONECT    3    2
CONECT    3    2
CONECT    3    2
CONECT    3   11
CONECT    3   11
CONECT    3   11
CONECT    3   11
CONECT    4   10
CONECT    4   10
CONECT    4   10
CONECT    4   10
CONECT    4   12
CONECT    4   12
CONECT    4   12
CONECT    4   12
CONECT    5    1    7
CONECT    6    8   18
CONECT    7    5   15
CONECT    8    6   15
CONECT    9   13   17
CONECT   10    2
CONECT   10    2
CONECT   10    2
CONECT   10    2
CONECT   10    4
CONECT   10    4
CONECT   10    4
CONECT   10    4
CONECT   10   16
CONECT   11    3
CONECT   11    3
CONECT   11    3
CONECT   11    3
CONECT   11   12
CONECT   11   12
CONECT   11   12
CONECT   11   12
CONECT   11   17
CONECT   12    4
CONECT   12    4
CONECT   12    4
CONECT   12    4
CONECT   12   11
CONECT   12   11
CONECT   12   11
CONECT   12   11
CONECT   12   14
CONECT   13    9   14   15
CONECT   14   12   13   18
CONECT   15    7    8   13   20
CONECT   16   10   19
CONECT   17    9   11
CONECT   18    6   14
CONECT   19   16
CONECT   20   15
END
