# Supplementary material for: Homology Modeling of Dopamine D2 and D3 Receptors: Molecular Dynamics Refinement and Docking Evaluation
Source: PLoS One. 2012 Sep 6;7(9):e44316. doi: 10.1371/journal.pone.0044316 (PMC3435408; doi:10.1371/journal.pone.0044316)
Supplement: Supporting Information S2 — Supplemental files (.pdb files) contained in the compressed directory File S2 include poses of ligands, shown in Figure 1, docked into hD3 and hD2L optimized receptors, whose.pdb files are also included in File S2. All.pdb files can be visualized with Open Pymol. Files named ligand_D2.pdb correspond to poses of ligand docked into hD2L receptor, whereas files named ligand_D3.pdb correspond to poses into hD3 receptor. The optimized structure of hD3 and hD2L receptor are named respectively opt_D3_receptor.pdb and opt_D2L_receptor. (ZIP) [file pone.0044316.s002.zip › supporting_information_pdb/pramipexole_D2.pdb]

REMARK   4 XXXX COMPLIES WITH FORMAT V. 2.0
HEADER   Pramipexole docked into hD2L optimized structure model
ATOM      1  CAF DRG d          -2.738  -6.255   8.600 -0.38  0.00      pram C  
ATOM      2  CAE DRG d          -3.344  -5.407   7.470 -0.46  0.00      pram C  
ATOM      3  CAL DRG d          -3.419  -4.039   7.782 -0.35 -0.00      pram C  
ATOM      4  NAH DRG d          -4.235  -3.157   7.176 -0.21 -0.03      pram N  
ATOM      5  CAK DRG d          -4.045  -1.870   7.459 -0.48  0.01      pram C  
ATOM      6  NAB DRG d          -4.738  -0.837   6.985 -0.60 -0.00      pram N  
ATOM      7  HAR DRG d          -5.495  -1.002   6.351 -0.55  0.00      pram H  
ATOM      8  HAQ DRG d          -4.502   0.093   7.260 -0.62  0.00      pram H  
ATOM      9  SAJ DRG d          -2.774  -1.789   8.547 -0.57  0.01      pram S  
ATOM     10  CAM DRG d          -2.533  -3.460   8.626 -0.33  0.00      pram C  
ATOM     11  CAG DRG d          -1.739  -4.177   9.545 -0.36  0.00      pram C  
ATOM     12  CAN DRG d          -1.427  -5.611   9.066 -0.41 -0.02      pram C  
ATOM     13  NAI DRG d          -0.798  -6.418  10.116 -0.13 -0.25      pram N  
ATOM     14  HAO DRG d          -1.368  -7.210  10.307 -0.29  0.03      pram H  
ATOM     15  HAP DRG d           0.093  -6.730   9.801 -0.38  0.03      pram H  
ATOM     16  CAD DRG d          -0.612  -5.648  11.361 -0.41  0.00      pram C  
ATOM     17  CAC DRG d          -0.131  -6.543  12.500 -0.46  0.00      pram C  
ATOM     18  CAA DRG d           0.885  -7.550  11.961 -0.55  0.02      pram C  
TER      19      DRG d     
