# Supplementary material for: Homology Modeling of Dopamine D2 and D3 Receptors: Molecular Dynamics Refinement and Docking Evaluation
Source: PLoS One. 2012 Sep 6;7(9):e44316. doi: 10.1371/journal.pone.0044316 (PMC3435408; doi:10.1371/journal.pone.0044316)
Supplement: Supporting Information S2 — Supplemental files (.pdb files) contained in the compressed directory File S2 include poses of ligands, shown in Figure 1, docked into hD3 and hD2L optimized receptors, whose.pdb files are also included in File S2. All.pdb files can be visualized with Open Pymol. Files named ligand_D2.pdb correspond to poses of ligand docked into hD2L receptor, whereas files named ligand_D3.pdb correspond to poses into hD3 receptor. The optimized structure of hD3 and hD2L receptor are named respectively opt_D3_receptor.pdb and opt_D2L_receptor. (ZIP) [file pone.0044316.s002.zip › supporting_information_pdb/pramipexole_D3.pdb]

REMARK   4 XXXX COMPLIES WITH FORMAT V. 2.0
HEADER   Pramipexole docked into hD3 optimized structure model
ATOM      1  CAF DRG d          -2.793  -6.846  13.001 -0.50  0.00      pram C  
ATOM      2  CAE DRG d          -3.220  -5.395  12.733 -0.57  0.00      pram C  
ATOM      3  CAL DRG d          -2.561  -4.815  11.635 -0.49 -0.01      pram C  
ATOM      4  NAH DRG d          -2.441  -3.492  11.423 -0.12  0.00      pram N  
ATOM      5  CAK DRG d          -1.955  -3.114  10.243 -0.53 -0.01      pram C  
ATOM      6  NAB DRG d          -1.743  -1.867   9.828 -0.64 -0.00      pram N  
ATOM      7  HAR DRG d          -1.952  -1.103  10.440  0.02 -0.01      pram H  
ATOM      8  HAQ DRG d          -1.381  -1.698   8.913 -0.55  0.01      pram H  
ATOM      9  SAJ DRG d          -1.637  -4.511   9.374 -0.66 -0.03      pram S  
ATOM     10  CAM DRG d          -2.129  -5.568  10.597 -0.53  0.01      pram C  
ATOM     11  CAG DRG d          -1.934  -6.963  10.665 -0.44  0.00      pram C  
ATOM     12  CAN DRG d          -2.864  -7.643  11.693 -0.52 -0.02      pram C  
ATOM     13  NAI DRG d          -2.503  -9.045  11.919 -0.04 -0.37      pram N  
ATOM     14  HAO DRG d          -1.745  -9.289  11.324 -0.51  0.04      pram H  
ATOM     15  HAP DRG d          -2.221  -9.162  12.867 -0.41  0.04      pram H  
ATOM     16  CAD DRG d          -3.636  -9.951  11.651 -0.30  0.00      pram C  
ATOM     17  CAC DRG d          -3.421 -11.316  12.303 -0.57  0.00      pram C  
ATOM     18  CAA DRG d          -4.626 -12.211  12.018 -0.65  0.01      pram C  
TER      19      DRG d     
