# Supplementary material for: Homology Modeling of Dopamine D2 and D3 Receptors: Molecular Dynamics Refinement and Docking Evaluation
Source: PLoS One. 2012 Sep 6;7(9):e44316. doi: 10.1371/journal.pone.0044316 (PMC3435408; doi:10.1371/journal.pone.0044316)
Supplement: Supporting Information S2 — Supplemental files (.pdb files) contained in the compressed directory File S2 include poses of ligands, shown in Figure 1, docked into hD3 and hD2L optimized receptors, whose.pdb files are also included in File S2. All.pdb files can be visualized with Open Pymol. Files named ligand_D2.pdb correspond to poses of ligand docked into hD2L receptor, whereas files named ligand_D3.pdb correspond to poses into hD3 receptor. The optimized structure of hD3 and hD2L receptor are named respectively opt_D3_receptor.pdb and opt_D2L_receptor. (ZIP) [file pone.0044316.s002.zip › supporting_information_pdb/quinpirole_D3.pdb]

REMARK   4 XXXX COMPLIES WITH FORMAT V. 2.0
HEADER   Quinpirole docked into hD3 optimized structure model
ATOM      1  N   LIG d   1      -2.751  -9.480  13.034 -0.12 -0.32      quin N  
ATOM      2  N   LIG d   1      -1.941  -4.055  11.831 -0.28  0.02      quin N  
ATOM      3  N   LIG d   1      -1.823  -4.034  10.489 -0.45  0.02      quin N  
ATOM      4  C   LIG d   1      -2.131  -7.206  13.917 -0.48 -0.03      quin C  
ATOM      5  C   LIG d   1      -2.871  -8.021  12.794 -0.26 -0.05      quin C  
ATOM      6  C   LIG d   1      -2.591  -7.627  15.315 -0.46 -0.01      quin C  
ATOM      7  C   LIG d   1      -2.314  -5.674  13.753 -0.47 -0.02      quin C  
ATOM      8  C   LIG d   1      -2.312  -7.629  11.387 -0.53 -0.07      quin C  
ATOM      9  C   LIG d   1      -2.491  -9.135  15.478 -0.30 -0.04      quin C  
ATOM     10  C   LIG d   1      -3.251  -9.853  14.368 -0.21 -0.10      quin C  
ATOM     11  C   LIG d   1      -2.128  -5.307  12.333 -0.47 -0.01      quin C  
ATOM     12  C   LIG d   1      -2.142  -6.161  11.258 -0.56  0.00      quin C  
ATOM     13  C   LIG d   1      -1.945  -5.322  10.145 -0.41 -0.03      quin C  
ATOM     14  H   LIG d   1      -1.753  -9.688  12.976 -0.32 -0.65      quin H  
ATOM     15  H   LIG d   1      -1.895  -3.248  12.392  0.16  0.00      quin H  
ATOM     16  C   LIG d   1      -3.452 -10.276  12.022 -0.38 -0.10      quin C  
ATOM     17  C   LIG d   1      -3.528 -11.752  12.394 -0.54 -0.03      quin C  
ATOM     18  C   LIG d   1      -4.641 -12.487  11.661 -0.68 -0.00      quin C  
TER      19      LIG d   1 
