# Supplementary material for: Homology Modeling of Dopamine D2 and D3 Receptors: Molecular Dynamics Refinement and Docking Evaluation
Source: PLoS One. 2012 Sep 6;7(9):e44316. doi: 10.1371/journal.pone.0044316 (PMC3435408; doi:10.1371/journal.pone.0044316)
Supplement: Supporting Information S2 — Supplemental files (.pdb files) contained in the compressed directory File S2 include poses of ligands, shown in Figure 1, docked into hD3 and hD2L optimized receptors, whose.pdb files are also included in File S2. All.pdb files can be visualized with Open Pymol. Files named ligand_D2.pdb correspond to poses of ligand docked into hD2L receptor, whereas files named ligand_D3.pdb correspond to poses into hD3 receptor. The optimized structure of hD3 and hD2L receptor are named respectively opt_D3_receptor.pdb and opt_D2L_receptor. (ZIP) [file pone.0044316.s002.zip › supporting_information_pdb/ropinirole_D2.pdb]

REMARK   4 XXXX COMPLIES WITH FORMAT V. 2.0
HEADER   Ropinirole docked into hD2L optimized structure model
ATOM      1  O   LIG d   1      -1.752   0.195   9.503 -0.44 -0.03      ropi O  
ATOM      2  N   LIG d   1      -3.447  -0.818   8.227 -0.34 -0.03      ropi N  
ATOM      3  C   LIG d   1      -2.831  -4.338   8.015 -0.34  0.00      ropi C  
ATOM      4  C   LIG d   1      -2.764  -2.986   8.293 -0.38 -0.00      ropi C  
ATOM      5  C   LIG d   1      -1.751  -2.220   9.085 -0.21  0.01      ropi C  
ATOM      6  C   LIG d   1      -3.736  -2.114   7.814 -0.49  0.00      ropi C  
ATOM      7  C   LIG d   1      -3.902  -4.795   7.241 -0.43 -0.00      ropi C  
ATOM      8  C   LIG d   1      -2.276  -0.782   8.993 -0.35  0.03      ropi C  
ATOM      9  C   LIG d   1      -4.803  -2.538   7.048 -0.50  0.00      ropi C  
ATOM     10  C   LIG d   1      -4.880  -3.902   6.761 -0.47  0.00      ropi C  
ATOM     11  H   LIG d   1      -3.994  -0.029   8.009 -0.48 -0.00      ropi H  
ATOM     12  C   LIG d   1      -1.803  -5.289   8.519 -0.37 -0.03      ropi C  
ATOM     13  C   LIG d   1      -1.824  -5.407  10.051 -0.31 -0.05      ropi C  
ATOM     14  N   LIG d   1      -1.103  -6.590  10.510 -0.15 -0.20      ropi N  
ATOM     15  H   LIG d   1      -0.872  -7.159   9.696 -0.18 -0.42      ropi H  
ATOM     16  C   LIG d   1      -1.939  -7.384  11.411 -0.19 -0.08      ropi C  
ATOM     17  C   LIG d   1      -3.137  -6.564  11.883 -0.24 -0.01      ropi C  
ATOM     18  C   LIG d   1      -3.141  -6.412  13.398 -0.26 -0.00      ropi C  
ATOM     19  C   LIG d   1       0.142  -6.207  11.177 -0.42 -0.07      ropi C  
ATOM     20  C   LIG d   1       0.579  -7.301  12.150 -0.52 -0.02      ropi C  
ATOM     21  C   LIG d   1       1.011  -6.714  13.485 -0.55 -0.00      ropi C  
TER      22      LIG d   1 
