# Supplementary material for: Homology Modeling of Dopamine D2 and D3 Receptors: Molecular Dynamics Refinement and Docking Evaluation
Source: PLoS One. 2012 Sep 6;7(9):e44316. doi: 10.1371/journal.pone.0044316 (PMC3435408; doi:10.1371/journal.pone.0044316)
Supplement: Supporting Information S2 — Supplemental files (.pdb files) contained in the compressed directory File S2 include poses of ligands, shown in Figure 1, docked into hD3 and hD2L optimized receptors, whose.pdb files are also included in File S2. All.pdb files can be visualized with Open Pymol. Files named ligand_D2.pdb correspond to poses of ligand docked into hD2L receptor, whereas files named ligand_D3.pdb correspond to poses into hD3 receptor. The optimized structure of hD3 and hD2L receptor are named respectively opt_D3_receptor.pdb and opt_D2L_receptor. (ZIP) [file pone.0044316.s002.zip › supporting_information_pdb/ropinirole_D3.pdb]

REMARK   4 XXXX COMPLIES WITH FORMAT V. 2.0
HEADER   Ropinirole docked into hD3 optimized structure model
ATOM      1  O   LIG d   1      -5.058  -3.119  14.271 -0.49  0.01      ropi O  
ATOM      2  N   LIG d   1      -4.018  -3.228  12.165  0.03  0.02      ropi N  
ATOM      3  C   LIG d   1      -1.916  -6.123  12.028 -0.50  0.01      ropi C  
ATOM      4  C   LIG d   1      -2.794  -5.129  12.416 -0.49  0.00      ropi C  
ATOM      5  C   LIG d   1      -3.518  -4.942  13.712 -0.35 -0.01      ropi C  
ATOM      6  C   LIG d   1      -3.124  -4.095  11.545 -0.45 -0.00      ropi C  
ATOM      7  C   LIG d   1      -1.376  -6.054  10.741 -0.39 -0.00      ropi C  
ATOM      8  C   LIG d   1      -4.312  -3.654  13.465 -0.27 -0.01      ropi C  
ATOM      9  C   LIG d   1      -2.606  -4.003  10.269 -0.57 -0.00      ropi C  
ATOM     10  C   LIG d   1      -1.718  -5.003   9.868 -0.54 -0.00      ropi C  
ATOM     11  H   LIG d   1      -4.393  -2.422  11.745 -0.09 -0.00      ropi H  
ATOM     12  C   LIG d   1      -1.550  -7.239  12.943 -0.45 -0.08      ropi C  
ATOM     13  C   LIG d   1      -2.612  -8.350  12.956 -0.23 -0.14      ropi C  
ATOM     14  N   LIG d   1      -2.485  -9.203  14.132 -0.17 -0.30      ropi N  
ATOM     15  H   LIG d   1      -1.501  -9.449  14.244 -0.23 -0.58      ropi H  
ATOM     16  C   LIG d   1      -3.255 -10.436  13.959 -0.29 -0.11      ropi C  
ATOM     17  C   LIG d   1      -2.893 -11.105  12.636 -0.44 -0.05      ropi C  
ATOM     18  C   LIG d   1      -4.060 -11.915  12.089 -0.63 -0.00      ropi C  
ATOM     19  C   LIG d   1      -2.925  -8.494  15.334 -0.33 -0.08      ropi C  
ATOM     20  C   LIG d   1      -1.969  -8.771  16.493 -0.35 -0.03      ropi C  
ATOM     21  C   LIG d   1      -2.508  -8.209  17.800 -0.46 -0.00      ropi C  
TER      22      LIG d   1 
