# Supplementary material for: Homology Modeling of Dopamine D2 and D3 Receptors: Molecular Dynamics Refinement and Docking Evaluation
Source: PLoS One. 2012 Sep 6;7(9):e44316. doi: 10.1371/journal.pone.0044316 (PMC3435408; doi:10.1371/journal.pone.0044316)
Supplement: Supporting Information S2 — Supplemental files (.pdb files) contained in the compressed directory File S2 include poses of ligands, shown in Figure 1, docked into hD3 and hD2L optimized receptors, whose.pdb files are also included in File S2. All.pdb files can be visualized with Open Pymol. Files named ligand_D2.pdb correspond to poses of ligand docked into hD2L receptor, whereas files named ligand_D3.pdb correspond to poses into hD3 receptor. The optimized structure of hD3 and hD2L receptor are named respectively opt_D3_receptor.pdb and opt_D2L_receptor. (ZIP) [file pone.0044316.s002.zip › supporting_information_pdb/rotigotine_D2.pdb]

REMARK   4 XXXX COMPLIES WITH FORMAT V. 2.0
HEADER   Rotigotine docked into hD2L optimized structure model
HETATM    1  S   LIG     1       1.860  -6.414  14.361 -0.64  0.02      roti S  
HETATM    2  C   LIG     1       0.664  -7.106  13.374 -0.44  0.00      roti C  
HETATM    3  C   LIG     1      -0.244  -7.856  14.052 -0.28 -0.00      roti C  
HETATM    4  C   LIG     1       0.045  -7.872  15.447 -0.37 -0.00      roti C  
HETATM    5  C   LIG     1       1.163  -7.128  15.752 -0.42 -0.01      roti C  
HETATM    6  C   LIG     1       0.709  -6.840  11.889 -0.47 -0.04      roti C  
HETATM    7  C   LIG     1      -0.493  -6.009  11.433 -0.30 -0.10      roti C  
HETATM    8  N   LIG     1      -1.369  -6.790  10.562 -0.23  0.06      roti N  
HETATM    9  H   LIG     1      -0.809  -7.507  10.099 -0.25 -0.66      roti H  
HETATM   10  C   LIG     1      -1.965  -5.934   9.536 -0.27 -0.10      roti C  
HETATM   11  C   LIG     1      -3.461  -6.228   9.413 -0.31 -0.01      roti C  
HETATM   12  C   LIG     1      -4.068  -5.419   8.266 -0.32 -0.00      roti C  
HETATM   13  C   LIG     1      -3.662  -3.967   8.275 -0.28 -0.00      roti C  
HETATM   14  C   LIG     1      -2.544  -3.520   9.002 -0.33  0.00      roti C  
HETATM   15  C   LIG     1      -4.384  -3.055   7.491 -0.39  0.01      roti C  
HETATM   16  C   LIG     1      -1.748  -4.455   9.881 -0.35 -0.01      roti C  
HETATM   17  C   LIG     1      -2.194  -2.162   8.961 -0.42  0.00      roti C  
HETATM   18  C   LIG     1      -2.926  -1.262   8.187 -0.54  0.00      roti C  
HETATM   19  C   LIG     1      -4.019  -1.709   7.451 -0.55  0.00      roti C  
HETATM   20  O   LIG     1      -5.454  -3.461   6.748 -0.88 -0.05      roti O  
HETATM   21  H   LIG     1      -6.058  -2.828   6.412  0.13  0.01      roti H  
HETATM   22  C   LIG     1      -2.412  -7.452  11.345 -0.14 -0.12      roti C  
HETATM   23  C   LIG     1      -2.184  -8.960  11.363 -0.18 -0.02      roti C  
HETATM   24  C   LIG     1      -2.975  -9.654  10.265 -0.25 -0.00      roti C  
