# Supplementary material for: Homology Modeling of Dopamine D2 and D3 Receptors: Molecular Dynamics Refinement and Docking Evaluation
Source: PLoS One. 2012 Sep 6;7(9):e44316. doi: 10.1371/journal.pone.0044316 (PMC3435408; doi:10.1371/journal.pone.0044316)
Supplement: Supporting Information S2 — Supplemental files (.pdb files) contained in the compressed directory File S2 include poses of ligands, shown in Figure 1, docked into hD3 and hD2L optimized receptors, whose.pdb files are also included in File S2. All.pdb files can be visualized with Open Pymol. Files named ligand_D2.pdb correspond to poses of ligand docked into hD2L receptor, whereas files named ligand_D3.pdb correspond to poses into hD3 receptor. The optimized structure of hD3 and hD2L receptor are named respectively opt_D3_receptor.pdb and opt_D2L_receptor. (ZIP) [file pone.0044316.s002.zip › supporting_information_pdb/rotigotine_D3.pdb]

REMARK   4 XXXX COMPLIES WITH FORMAT V. 2.0
HEADER   Rotigotine docked into hD3 optimized structure model
HETATM    1  S   LIG     1      -1.108 -10.898  19.029 -0.39  0.02      roti S  
HETATM    2  C   LIG     1      -0.774  -9.844  17.740 -0.36  0.01      roti C  
HETATM    3  C   LIG     1       0.500  -9.931  17.273 -0.40 -0.01      roti C  
HETATM    4  C   LIG     1       1.246 -10.904  17.999 -0.51 -0.00      roti C  
HETATM    5  C   LIG     1       0.492 -11.506  18.982 -0.45 -0.01      roti C  
HETATM    6  C   LIG     1      -1.874  -8.937  17.244 -0.35 -0.03      roti C  
HETATM    7  C   LIG     1      -1.460  -8.205  15.965 -0.25 -0.18      roti C  
HETATM    8  N   LIG     1      -2.109  -8.789  14.793 -0.25  0.08      roti N  
HETATM    9  H   LIG     1      -1.410  -9.310  14.263 -0.15 -0.80      roti H  
HETATM   10  C   LIG     1      -2.655  -7.739  13.933 -0.30 -0.13      roti C  
HETATM   11  C   LIG     1      -2.998  -6.504  14.768 -0.39 -0.01      roti C  
HETATM   12  C   LIG     1      -3.673  -5.445  13.895 -0.40 -0.00      roti C  
HETATM   13  C   LIG     1      -2.961  -5.202  12.588 -0.49  0.00      roti C  
HETATM   14  C   LIG     1      -2.039  -6.128  12.069 -0.49  0.02      roti C  
HETATM   15  C   LIG     1      -3.275  -4.053  11.848 -0.41 -0.00      roti C  
HETATM   16  C   LIG     1      -1.646  -7.368  12.837 -0.40 -0.07      roti C  
HETATM   17  C   LIG     1      -1.419  -5.867  10.838 -0.41 -0.00      roti C  
HETATM   18  C   LIG     1      -1.731  -4.715  10.116 -0.62 -0.00      roti C  
HETATM   19  C   LIG     1      -2.660  -3.810  10.619 -0.54 -0.00      roti C  
HETATM   20  O   LIG     1      -4.190  -3.150  12.306 -0.11  0.03      roti O  
HETATM   21  H   LIG     1      -4.069  -2.745  13.142 -0.35 -0.08      roti H  
HETATM   22  C   LIG     1      -3.165  -9.716  15.202 -0.21 -0.16      roti C  
HETATM   23  C   LIG     1      -2.963 -11.075  14.537 -0.33 -0.02      roti C  
HETATM   24  C   LIG     1      -3.611 -11.120  13.161 -0.49 -0.00      roti C  
