# Supplementary material for: Homology Modeling of Dopamine D2 and D3 Receptors: Molecular Dynamics Refinement and Docking Evaluation
Source: PLoS One. 2012 Sep 6;7(9):e44316. doi: 10.1371/journal.pone.0044316 (PMC3435408; doi:10.1371/journal.pone.0044316)
Supplement: Supporting Information S2 — Supplemental files (.pdb files) contained in the compressed directory File S2 include poses of ligands, shown in Figure 1, docked into hD3 and hD2L optimized receptors, whose.pdb files are also included in File S2. All.pdb files can be visualized with Open Pymol. Files named ligand_D2.pdb correspond to poses of ligand docked into hD2L receptor, whereas files named ligand_D3.pdb correspond to poses into hD3 receptor. The optimized structure of hD3 and hD2L receptor are named respectively opt_D3_receptor.pdb and opt_D2L_receptor. (ZIP) [file pone.0044316.s002.zip › supporting_information_pdb/r_7_OH_DPAT_D2.pdb]

REMARK   4 XXXX COMPLIES WITH FORMAT V. 2.0
HEADER   7-OH-DPAT docked into hD2L optimized structure model
HETATM    1  CAJ DRG     1      -1.812  -6.376   7.381 -0.40 -0.03      r_7_ C  
HETATM    2  CAI DRG     1      -2.311  -5.418   6.301 -0.53 -0.01      r_7_ C  
HETATM    3  CAO DRG     1      -2.471  -4.110   6.765 -0.40  0.00      r_7_ C  
HETATM    4  CAE DRG     1      -2.493  -3.081   5.793 -0.44 -0.00      r_7_ C  
HETATM    5  CAD DRG     1      -2.875  -1.784   6.181 -0.48 -0.00      r_7_ C  
HETATM    6  CAN DRG     1      -3.236  -1.520   7.519 -0.50  0.00      r_7_ C  
HETATM    7  CAF DRG     1      -3.208  -2.539   8.498 -0.41  0.00      r_7_ C  
HETATM    8  CAP DRG     1      -2.815  -3.832   8.123 -0.33  0.00      r_7_ C  
HETATM    9  CAM DRG     1      -2.595  -4.765   9.148 -0.33 -0.01      r_7_ C  
HETATM   10  CAQ DRG     1      -2.662  -6.228   8.660 -0.27 -0.10      r_7_ C  
HETATM   11  NAR DRG     1      -2.386  -7.285   9.669 -0.16  0.06      r_7_ N  
HETATM   12  HAZ DRG     1      -1.739  -7.897   9.214 -0.16 -0.67      r_7_ H  
HETATM   13  CAL DRG     1      -1.689  -6.902  10.927 -0.16 -0.16      r_7_ C  
HETATM   14  CAH DRG     1      -0.230  -6.415  10.871 -0.44 -0.02      r_7_ C  
HETATM   15  CAB DRG     1       0.625  -7.252  11.818 -0.54 -0.00      r_7_ C  
HETATM   16  CAK DRG     1      -3.563  -8.144   9.950 -0.17 -0.12      r_7_ C  
HETATM   17  CAG DRG     1      -4.884  -7.371   9.864 -0.32 -0.00      r_7_ C  
HETATM   18  CAA DRG     1      -6.039  -8.367   9.749 -0.40 -0.00      r_7_ C  
HETATM   19  OAC DRG     1      -3.618  -0.267   7.873 -0.28 -0.02      r_7_ O  
HETATM   20  HAY DRG     1      -4.368   0.030   7.285 -0.41 -0.02      r_7_ H  
