# Supplementary material for: Homology Modeling of Dopamine D2 and D3 Receptors: Molecular Dynamics Refinement and Docking Evaluation
Source: PLoS One. 2012 Sep 6;7(9):e44316. doi: 10.1371/journal.pone.0044316 (PMC3435408; doi:10.1371/journal.pone.0044316)
Supplement: Supporting Information S2 — Supplemental files (.pdb files) contained in the compressed directory File S2 include poses of ligands, shown in Figure 1, docked into hD3 and hD2L optimized receptors, whose.pdb files are also included in File S2. All.pdb files can be visualized with Open Pymol. Files named ligand_D2.pdb correspond to poses of ligand docked into hD2L receptor, whereas files named ligand_D3.pdb correspond to poses into hD3 receptor. The optimized structure of hD3 and hD2L receptor are named respectively opt_D3_receptor.pdb and opt_D2L_receptor. (ZIP) [file pone.0044316.s002.zip › supporting_information_pdb/r_7_OH_DPAT_D3.pdb]

HEADER    7-OH-DPAT docked into hD3 optimized structure model
HETATM    1  CAA DRG     1      -4.372 -12.230  12.356 -0.63 -0.00      r_7_ C  
HETATM    2  CAB DRG     1      -1.993  -8.570  17.259 -0.42 -0.00      r_7_ C  
HETATM    3  CAD DRG     1      -2.498  -3.535  10.927 -0.54 -0.00      r_7_ C  
HETATM    4  CAE DRG     1      -2.828  -3.866  12.253 -0.50 -0.00      r_7_ C  
HETATM    5  CAF DRG     1      -2.009  -5.892  10.425 -0.40 -0.01      r_7_ C  
HETATM    6  CAG DRG     1      -3.590 -11.513  13.456 -0.48 -0.01      r_7_ C  
HETATM    7  CAH DRG     1      -2.287  -9.876  16.525 -0.27 -0.01      r_7_ C  
HETATM    8  CAI DRG     1      -2.859  -5.473  14.034 -0.44 -0.01      r_7_ C  
HETATM    9  CAJ DRG     1      -3.251  -6.917  14.340 -0.40 -0.01      r_7_ C  
HETATM   10  CAK DRG     1      -3.076 -10.173  12.913 -0.18 -0.25      r_7_ C  
HETATM   11  CAL DRG     1      -3.161  -9.588  15.291 -0.21 -0.14      r_7_ C  
HETATM   12  CAM DRG     1      -2.468  -7.598  12.047 -0.50 -0.05      r_7_ C  
HETATM   13  CAN DRG     1      -2.085  -4.538  10.026 -0.57 -0.01      r_7_ C  
HETATM   14  CAO DRG     1      -2.746  -5.218  12.664 -0.46  0.01      r_7_ C  
HETATM   15  CAP DRG     1      -2.350  -6.233  11.741 -0.50  0.02      r_7_ C  
HETATM   16  CAQ DRG     1      -2.347  -7.893  13.558 -0.31 -0.17      r_7_ C  
HETATM   17  NAR DRG     1      -2.515  -9.309  13.980 -0.28  0.09      r_7_ N  
HETATM   18  OAC DRG     1      -1.753  -4.200   8.754 -0.44  0.11      r_7_ O  
HETATM   19  HAY DRG     1      -2.568  -3.882   8.272 -0.37 -0.12      r_7_ H  
HETATM   20  HAZ DRG     1      -1.579  -9.643  14.099 -0.16 -0.82      r_7_ H  
CONECT    1    6
CONECT    2    7
CONECT    3    4
CONECT    3    4
CONECT    3    4
CONECT    3    4
CONECT    3   13
CONECT    3   13
CONECT    3   13
CONECT    3   13
CONECT    4    3
CONECT    4    3
CONECT    4    3
CONECT    4    3
CONECT    4   14
CONECT    4   14
CONECT    4   14
CONECT    4   14
CONECT    5   13
CONECT    5   13
CONECT    5   13
CONECT    5   13
CONECT    5   15
CONECT    5   15
CONECT    5   15
CONECT    5   15
CONECT    6    1   10
CONECT    7    2   11
CONECT    8    9   14
CONECT    9    8   16
CONECT   10    6   17
CONECT   11    7   17
CONECT   12   15   16
CONECT   13    3
CONECT   13    3
CONECT   13    3
CONECT   13    3
CONECT   13    5
CONECT   13    5
CONECT   13    5
CONECT   13    5
CONECT   13   18
CONECT   14    4
CONECT   14    4
CONECT   14    4
CONECT   14    4
CONECT   14    8
CONECT   14   15
CONECT   14   15
CONECT   14   15
CONECT   14   15
CONECT   15    5
CONECT   15    5
CONECT   15    5
CONECT   15    5
CONECT   15   12
CONECT   15   14
CONECT   15   14
CONECT   15   14
CONECT   15   14
CONECT   16    9   12   17
CONECT   17   10   11   16   20
CONECT   18   13   19
CONECT   19   18
CONECT   20   17
END
