# Supplementary material for: Homology Modeling of Dopamine D2 and D3 Receptors: Molecular Dynamics Refinement and Docking Evaluation
Source: PLoS One. 2012 Sep 6;7(9):e44316. doi: 10.1371/journal.pone.0044316 (PMC3435408; doi:10.1371/journal.pone.0044316)
Supplement: Supporting Information S2 — Supplemental files (.pdb files) contained in the compressed directory File S2 include poses of ligands, shown in Figure 1, docked into hD3 and hD2L optimized receptors, whose.pdb files are also included in File S2. All.pdb files can be visualized with Open Pymol. Files named ligand_D2.pdb correspond to poses of ligand docked into hD2L receptor, whereas files named ligand_D3.pdb correspond to poses into hD3 receptor. The optimized structure of hD3 and hD2L receptor are named respectively opt_D3_receptor.pdb and opt_D2L_receptor. (ZIP) [file pone.0044316.s002.zip › supporting_information_pdb/r_7_OH_PIPAT_D2.pdb]

REMARK   4 XXXX COMPLIES WITH FORMAT V. 2.0
HEADER   7-OH-PIPAT docked into hD2L optimized structure model
HETATM    1  IAC DRG     1       0.887  -6.415  14.432 -1.25  0.01      r_7_ I  
HETATM    2  CAD DRG     1       0.515  -7.334  12.579 -0.51 -0.02      r_7_ C  
HETATM    3  CAE DRG     1       0.219  -6.362  11.428 -0.51 -0.00      r_7_ C  
HETATM    4  CAJ DRG     1      -1.267  -6.081  11.188 -0.23 -0.11      r_7_ C  
HETATM    5  NAS DRG     1      -1.825  -6.922  10.117 -0.16  0.06      r_7_ N  
HETATM    6  HAW DRG     1      -1.082  -7.484   9.754 -0.15 -0.70      r_7_ H  
HETATM    7  CAM DRG     1      -2.853  -7.833  10.687 -0.13 -0.14      r_7_ C  
HETATM    8  CAI DRG     1      -3.900  -8.336   9.685 -0.27 -0.01      r_7_ C  
HETATM    9  CAA DRG     1      -5.297  -7.787  10.018 -0.34 -0.00      r_7_ C  
HETATM   10  CAR DRG     1      -2.318  -6.006   9.054 -0.27 -0.10      r_7_ C  
HETATM   11  CAL DRG     1      -1.697  -6.173   7.653 -0.38 -0.03      r_7_ C  
HETATM   12  CAK DRG     1      -2.402  -5.264   6.639 -0.52 -0.01      r_7_ C  
HETATM   13  CAP DRG     1      -2.484  -3.933   7.091 -0.37  0.00      r_7_ C  
HETATM   14  CAG DRG     1      -2.616  -2.935   6.109 -0.45 -0.00      r_7_ C  
HETATM   15  CAQ DRG     1      -2.631  -3.620   8.475 -0.32  0.00      r_7_ C  
HETATM   16  CAF DRG     1      -2.903  -1.620   6.503 -0.49 -0.00      r_7_ C  
HETATM   17  CAO DRG     1      -3.066  -1.318   7.876 -0.49  0.00      r_7_ C  
HETATM   18  CAH DRG     1      -2.934  -2.303   8.864 -0.42  0.00      r_7_ C  
HETATM   19  CAN DRG     1      -2.253  -4.523   9.482 -0.34 -0.01      r_7_ C  
HETATM   20  OAB DRG     1      -3.346  -0.038   8.245 -0.19 -0.04      r_7_ O  
HETATM   21  HAV DRG     1      -4.198   0.260   7.809 -0.42 -0.04      r_7_ H  
