# Supplementary material for: Homology Modeling of Dopamine D2 and D3 Receptors: Molecular Dynamics Refinement and Docking Evaluation
Source: PLoS One. 2012 Sep 6;7(9):e44316. doi: 10.1371/journal.pone.0044316 (PMC3435408; doi:10.1371/journal.pone.0044316)
Supplement: Supporting Information S2 — Supplemental files (.pdb files) contained in the compressed directory File S2 include poses of ligands, shown in Figure 1, docked into hD3 and hD2L optimized receptors, whose.pdb files are also included in File S2. All.pdb files can be visualized with Open Pymol. Files named ligand_D2.pdb correspond to poses of ligand docked into hD2L receptor, whereas files named ligand_D3.pdb correspond to poses into hD3 receptor. The optimized structure of hD3 and hD2L receptor are named respectively opt_D3_receptor.pdb and opt_D2L_receptor. (ZIP) [file pone.0044316.s002.zip › supporting_information_pdb/r_7_OH_PIPAT_D3.pdb]

REMARK   4 XXXX COMPLIES WITH FORMAT V. 2.0
HEADER   7-OH-PIPAT docked into hD3 optimized structure model
HETATM    1  IAC DRG     1      -0.168  -9.890  17.961 -1.05  0.02      r_7_ I  
HETATM    2  CAD DRG     1      -1.964  -9.114  17.193 -0.34 -0.02      r_7_ C  
HETATM    3  CAE DRG     1      -2.778 -10.099  16.343 -0.28 -0.00      r_7_ C  
HETATM    4  CAJ DRG     1      -3.440  -9.488  15.104 -0.13 -0.15      r_7_ C  
HETATM    5  NAS DRG     1      -2.514  -9.404  13.965 -0.27  0.09      r_7_ N  
HETATM    6  HAW DRG     1      -1.645  -9.811  14.247 -0.22 -0.81      r_7_ H  
HETATM    7  CAM DRG     1      -3.048 -10.205  12.831 -0.19 -0.26      r_7_ C  
HETATM    8  CAI DRG     1      -3.703 -11.534  13.229 -0.50 -0.01      r_7_ C  
HETATM    9  CAA DRG     1      -4.421 -12.179  12.032 -0.66 -0.00      r_7_ C  
HETATM   10  CAR DRG     1      -2.311  -7.959  13.671 -0.30 -0.18      r_7_ C  
HETATM   11  CAL DRG     1      -3.250  -6.968  14.388 -0.39 -0.01      r_7_ C  
HETATM   12  CAK DRG     1      -2.829  -5.523  14.098 -0.42 -0.01      r_7_ C  
HETATM   13  CAP DRG     1      -2.665  -5.286  12.720 -0.46  0.01      r_7_ C  
HETATM   14  CAG DRG     1      -2.793  -3.956  12.283 -0.51 -0.00      r_7_ C  
HETATM   15  CAQ DRG     1      -2.193  -6.303  11.837 -0.50  0.02      r_7_ C  
HETATM   16  CAF DRG     1      -2.444  -3.630  10.964 -0.54 -0.00      r_7_ C  
HETATM   17  CAO DRG     1      -1.958  -4.639  10.097 -0.57 -0.01      r_7_ C  
HETATM   18  CAH DRG     1      -1.829  -5.968  10.520 -0.46 -0.01      r_7_ C  
HETATM   19  CAN DRG     1      -2.298  -7.666  12.154 -0.47 -0.06      r_7_ C  
HETATM   20  OAB DRG     1      -1.622  -4.311   8.821 -0.43  0.11      r_7_ O  
HETATM   21  HAV DRG     1      -0.624  -4.243   8.741 -0.39 -0.07      r_7_ H  
