# Supplementary material for: Homology Modeling of Dopamine D2 and D3 Receptors: Molecular Dynamics Refinement and Docking Evaluation
Source: PLoS One. 2012 Sep 6;7(9):e44316. doi: 10.1371/journal.pone.0044316 (PMC3435408; doi:10.1371/journal.pone.0044316)
Supplement: Supporting Information S2 — Supplemental files (.pdb files) contained in the compressed directory File S2 include poses of ligands, shown in Figure 1, docked into hD3 and hD2L optimized receptors, whose.pdb files are also included in File S2. All.pdb files can be visualized with Open Pymol. Files named ligand_D2.pdb correspond to poses of ligand docked into hD2L receptor, whereas files named ligand_D3.pdb correspond to poses into hD3 receptor. The optimized structure of hD3 and hD2L receptor are named respectively opt_D3_receptor.pdb and opt_D2L_receptor. (ZIP) [file pone.0044316.s002.zip › supporting_information_pdb/ZINC45254546_D2.pdb]

REMARK   4 XXXX COMPLIES WITH FORMAT V. 2.0
HEADER   ZINC45254546 docked into hD2 optimized structure model
ATOM      1  C1  LIG d           0.151  -5.937  10.795 -0.50  0.00      ZINC C
ATOM      2  N1  LIG d          -2.780  -4.873   8.900 -0.29  0.01      ZINC N
ATOM      3  S1  LIG d          -1.367  -2.684   4.188 -0.56  0.01      ZINC S
ATOM      4  C2  LIG d          -1.233  -5.284  10.754 -0.39 -0.01      ZINC C
ATOM      5  N2  LIG d          -4.473  -8.097   8.637 -0.13 -0.02      ZINC N
ATOM      6  C3  LIG d          -1.429  -4.590   9.405 -0.14 -0.04      ZINC C
ATOM      7  N3  LIG d          -4.231 -10.486  10.050 -0.10  0.09      ZINC N
ATOM      8  C4  LIG d          -2.852  -6.269   8.451 -0.24 -0.12      ZINC C
ATOM      9  N4  LIG d          -1.925 -15.812  16.100 -0.25  0.00      ZINC N
ATOM     10  C5  LIG d          -4.318  -6.677   8.287 -0.18 -0.06      ZINC C
ATOM     11  N5  LIG d          -2.849  -0.984   4.890 -0.31  0.02      ZINC N
ATOM     12  C6  LIG d          -5.192  -8.249   9.909 -0.19 -0.04      ZINC C
ATOM     13  N6  LIG d          -1.954  -0.426   2.698 -0.34  0.02      ZINC N
ATOM     14  C7  LIG d          -5.491  -9.733  10.145 -0.24 -0.01      ZINC C
ATOM     15  C8  LIG d          -3.386 -10.279   8.864 -0.28 -0.08      ZINC C
ATOM     16  C9  LIG d          -3.170  -8.773   8.677 -0.12 -0.24      ZINC C
ATOM     17  C10 LIG d          -3.848 -11.372  11.057 -0.24 -0.01      ZINC C
ATOM     18  C11 LIG d          -2.506 -11.698  11.220 -0.21 -0.01      ZINC C
ATOM     19  C12 LIG d          -2.125 -12.574  12.214 -0.26  0.00      ZINC C
ATOM     20  C13 LIG d          -3.087 -13.132  13.056 -0.22  0.00      ZINC C
ATOM     21  C14 LIG d          -4.431 -12.803  12.890 -0.19  0.00      ZINC C
ATOM     22  C15 LIG d          -4.807 -11.923  11.898 -0.20  0.00      ZINC C
ATOM     23  C16 LIG d          -2.678 -14.075  14.126 -0.23  0.00      ZINC C
ATOM     24  C17 LIG d          -3.144 -15.393  14.139 -0.19  0.00      ZINC C
ATOM     25  C18 LIG d          -2.739 -16.235  15.153 -0.24  0.01      ZINC C
ATOM     26  C19 LIG d          -1.463 -14.576  16.126 -0.23  0.01      ZINC C
ATOM     27  C20 LIG d          -1.813 -13.670  15.146 -0.28  0.00      ZINC C
ATOM     28  C21 LIG d          -3.078  -3.980   7.773 -0.30  0.00      ZINC C
ATOM     29  C22 LIG d          -3.184  -2.537   8.275 -0.48  0.00      ZINC C
ATOM     30  C23 LIG d          -3.731  -1.634   7.168 -0.60  0.00      ZINC C
ATOM     31  C24 LIG d          -2.891  -1.834   5.914 -0.44  0.00      ZINC C
ATOM     32  C25 LIG d          -2.112  -2.936   5.775 -0.45  0.00      ZINC C
ATOM     33  C26 LIG d          -2.102  -1.209   3.832 -0.48 -0.02      ZINC C
ATOM     34  C27 LIG d          -1.948  -4.066   6.735 -0.32 -0.01      ZINC C
ATOM     35  H33 LIG d          -2.441   0.410   2.618 -0.23  0.00      ZINC H
ATOM     36  H34 LIG d          -1.364  -0.713   1.983 -0.22 -0.03      ZINC H
ATOM     37  H37 LIG d          -3.452  -4.722   9.638  0.15 -0.01      ZINC H
END
