# Supplementary material for: Homology Modeling of Dopamine D2 and D3 Receptors: Molecular Dynamics Refinement and Docking Evaluation
Source: PLoS One. 2012 Sep 6;7(9):e44316. doi: 10.1371/journal.pone.0044316 (PMC3435408; doi:10.1371/journal.pone.0044316)
Supplement: Supporting Information S2 — Supplemental files (.pdb files) contained in the compressed directory File S2 include poses of ligands, shown in Figure 1, docked into hD3 and hD2L optimized receptors, whose.pdb files are also included in File S2. All.pdb files can be visualized with Open Pymol. Files named ligand_D2.pdb correspond to poses of ligand docked into hD2L receptor, whereas files named ligand_D3.pdb correspond to poses into hD3 receptor. The optimized structure of hD3 and hD2L receptor are named respectively opt_D3_receptor.pdb and opt_D2L_receptor. (ZIP) [file pone.0044316.s002.zip › supporting_information_pdb/ZINC45254546_D3.pdb]

REMARK   4 XXXX COMPLIES WITH FORMAT V. 2.0
HEADER   ZINC45254546 docked into hD3 optimized structure model
ATOM      1  C1  LIG d          -4.074 -12.530  13.199 -0.52  0.00      ZINC C
ATOM      2  N1  LIG d          -2.500  -9.364  14.116 -0.27  0.08      ZINC N
ATOM      3  S1  LIG d          -2.807  -5.740  10.145 -0.42  0.01      ZINC S
ATOM      4  C2  LIG d          -2.813 -11.690  13.413 -0.43 -0.02      ZINC C
ATOM      5  N2  LIG d          -3.311  -8.606  17.660 -0.29 -0.01      ZINC N
ATOM      6  C3  LIG d          -3.118 -10.225  13.096 -0.20 -0.24      ZINC C
ATOM      7  N3  LIG d          -4.733  -9.624  19.829 -0.10 -0.03      ZINC N
ATOM      8  C4  LIG d          -3.231  -9.505  15.382 -0.20 -0.15      ZINC C
ATOM      9  N4  LIG d         -10.773 -13.602  24.070 -0.04 -0.03      ZINC N
ATOM     10  C5  LIG d          -2.952  -8.290  16.269 -0.24 -0.10      ZINC C
ATOM     11  N5  LIG d          -1.758  -4.360  11.748 -0.32  0.01      ZINC N
ATOM     12  C6  LIG d          -3.334 -10.058  17.879 -0.13 -0.03      ZINC C
ATOM     13  N6  LIG d          -2.148  -3.087   9.712 -0.29  0.05      ZINC N
ATOM     14  C7  LIG d          -3.532 -10.341  19.372 -0.17  0.01      ZINC C
ATOM     15  C8  LIG d          -4.845  -8.190  19.522 -0.35  0.00      ZINC C
ATOM     16  C9  LIG d          -4.594  -7.992  18.024 -0.13 -0.03      ZINC C
ATOM     17  C10 LIG d          -5.737 -10.286  20.534 -0.21  0.00      ZINC C
ATOM     18  C11 LIG d          -6.694  -9.556  21.230 -0.29  0.00      ZINC C
ATOM     19  C12 LIG d          -7.687 -10.207  21.928 -0.29  0.00      ZINC C
ATOM     20  C13 LIG d          -7.732 -11.601  21.936 -0.23  0.00      ZINC C
ATOM     21  C14 LIG d          -6.772 -12.331  21.238 -0.15  0.00      ZINC C
ATOM     22  C15 LIG d          -5.783 -11.675  20.536 -0.14  0.00      ZINC C
ATOM     23  C16 LIG d          -8.801 -12.305  22.687 -0.24  0.00      ZINC C
ATOM     24  C17 LIG d          -8.533 -13.491  23.376 -0.13  0.00      ZINC C
ATOM     25  C18 LIG d          -9.557 -14.112  24.061 -0.11  0.01      ZINC C
ATOM     26  C19 LIG d         -11.068 -12.484  23.432 -0.29  0.00      ZINC C
ATOM     27  C20 LIG d         -10.102 -11.796  22.728 -0.33  0.00      ZINC C
ATOM     28  C21 LIG d          -2.553  -7.965  13.673 -0.29 -0.15      ZINC C
ATOM     29  C22 LIG d          -1.252  -7.256  14.058 -0.48 -0.03      ZINC C
ATOM     30  C23 LIG d          -1.385  -5.750  13.826 -0.32 -0.02      ZINC C
ATOM     31  C24 LIG d          -1.865  -5.515  12.401 -0.45 -0.01      ZINC C
ATOM     32  C25 LIG d          -2.449  -6.517  11.697 -0.52 -0.01      ZINC C
ATOM     33  C26 LIG d          -2.189  -4.217  10.515 -0.46 -0.02      ZINC C
ATOM     34  C27 LIG d          -2.717  -7.914  12.146 -0.42 -0.06      ZINC C
ATOM     35  H33 LIG d          -1.296  -2.746   9.397 -0.30 -0.06      ZINC H
ATOM     36  H34 LIG d          -2.971  -2.636   9.466  0.06 -0.01      ZINC H
ATOM     37  H37 LIG d          -1.539  -9.640  14.250 -0.17 -0.83      ZINC H
END
